# Supplementary material for: What WGS Reveals about Salmonella enterica subsp. enterica in Wildlife in Germany
Source: Microorganisms. 2021 Sep 9;9(9):1911. doi: 10.3390/microorganisms9091911 (PMC8471515; doi:10.3390/microorganisms9091911)
Supplement: Supplementary file 1 [file microorganisms-09-01911-s001.zip]

Archive with 7 entries (6 files):
- microorganisms-1356581-supplementary/
- microorganisms-1356581-supplementary/Supplementary File S1.xlsx
- microorganisms-1356581-supplementary/Supplementary File S2.xlsx
- microorganisms-1356581-supplementary/Supplementary File S3.xlsx
- microorganisms-1356581-supplementary/Supplementary File S4.xlsx
- microorganisms-1356581-supplementary/Supplementary File S5.xlsx
- microorganisms-1356581-supplementary/Supplementary File S6.xlsx
