# Supplementary material for: What WGS Reveals about Salmonella enterica subsp. enterica in Wildlife in Germany
Source: Microorganisms. 2021 Sep 9;9(9):1911. doi: 10.3390/microorganisms9091911 (PMC8471515; doi:10.3390/microorganisms9091911)
Supplement: Supplementary file 1 [file microorganisms-09-01911-s001.zip › microorganisms-1356581-supplementary/Supplementary File S1.xlsx]

## Sheet: sample_information
sample	year	state	species	comment	full name	binomial name	serovar	MLST ST	BioProject	BioSample	Run
02-03767	2002	Thuringia	pigeon		common pigeon	Columba livia	Typhimurium	19	PRJEB31846	SAMEA6058485	ERR3581819
07-02570-0	2007	Berlin	wild bird		common kestrel	Falco tinnunculus	Typhimurium	19	PRJNA742494	SAMN19958230	SRR14998854
07-03359-0	2007	Baden-Württemberg	wild bird		mute swan	Cygnus olor	Enteritidis	11	PRJNA742494	SAMN19958231	SRR14998853
07-03409-0	2007	Hesse	pigeon	organ	common pigeon	Columba livia	Enteritidis	11	PRJNA742494	SAMN19958232	SRR14998972
07-03847-0	2007	Baden-Württemberg	wildcat		European wildcat	Felis silvestris	Enteritidis	11	PRJNA742494	SAMN19958233	SRR14998931
07-03853-0	2007	Baden-Württemberg	deer	carcass	roe deer	Capreolus capreolus	Enteritidis	183	PRJNA742494	SAMN19958234	SRR14998920
07-04265-0	2007	Thuringia	deer		roe deer	Capreolus capreolus	Typhimurium	128	PRJNA742494	SAMN19958235	SRR14998909
08-00085-0	2007	Mecklenburg-Vorpommern	deer		roe deer	Capreolus capreolus	Typhimurium	19	PRJNA742494	SAMN19958236	SRR14998898
08-00775-0	2008	Saxony-Anhalt	deer		roe deer	Capreolus capreolus	Enteritidis	11	PRJNA742494	SAMN19958237	SRR14998887
08-02443-0	2008	Brandenburg	wolf		Eurasian wolf	Canis lupus lupus	Typhimurium	19	PRJNA742494	SAMN19958238	SRR14998876
08-03259-0	2008	Berlin	fox	liver	red fox	Vulpes vulpes	Enteritidis	11	PRJNA742494	SAMN19958239	SRR14998865
08-03260-0	2008	Berlin	fox	liver	red fox	Vulpes vulpes	Enteritidis	11	PRJNA742494	SAMN19958240	SRR14998852
08-03273-0	2008	Berlin	fox	liver	red fox	Vulpes vulpes	Typhimurium	19	PRJNA742494	SAMN19958241	SRR14998841
08-03503-0	2008	Brandenburg	wild boar		wild boar	Sus scrofa	Enteritidis	11	PRJNA742494	SAMN19958242	SRR14998830
08-04195-0	2008	Thuringia	wild boar	organ	wild boar	Sus scrofa	Enteritidis	183	PRJNA742494	SAMN19958243	SRR14998819
08-04785-0	2008	Bavaria	wild bird		great egret	Ardea alba	Typhimurium	19	PRJNA742494	SAMN19958244	SRR14998808
08-04933-0	2008	Saxony	wild bird		grey heron	Ardea cinerea	Enteritidis	183	PRJNA742494	SAMN19958245	SRR14998797
08-04999-0	2008	Berlin	wild boar	intestine	wild boar	Sus scrofa	Typhimurium	19	PRJNA742494	SAMN19958246	SRR14998786
09-00076-0	2008	Thuringia	fox	organ	red fox	Vulpes vulpes	Enteritidis	183	PRJNA742494	SAMN19958247	SRR14998775
09-00258-0	2009	Lower Saxony	deer	intestine	roe deer	Capreolus capreolus	Typhimurium	34	PRJNA742494	SAMN19958248	SRR14998764
09-00275-0	2009	Hesse	wild boar	organ	wild boar	Sus scrofa	Enteritidis	11	PRJNA742494	SAMN19958249	SRR14998983
09-00390-0	2009	Hesse	deer	organ	roe deer	Capreolus capreolus	Enteritidis	183	PRJNA742494	SAMN19958250	SRR14998971
09-00524-0	2009	North Rhine-Westphalia	wild boar	organ	wild boar	Sus scrofa	Choleraesuis	145	PRJNA742494	SAMN19958251	SRR14998960
09-00599-0	2009	Thuringia	wild boar	organ	wild boar	Sus scrofa	Enteritidis	11	PRJNA742494	SAMN19958252	SRR14998949
09-01709-0	2009	Lower Saxony	fox	organ	red fox	Vulpes vulpes	Typhimurium	19	PRJNA742494	SAMN19958253	SRR14998938
09-02538-0	2009	Lower Saxony	fox	liver	red fox	Vulpes vulpes	Enteritidis	11	PRJNA742494	SAMN19958254	SRR14998937
09-03391-0	2009	Hesse	wild bird		Eurasian crane	Grus grus	Typhimurium	19	PRJNA742494	SAMN19958255	SRR14998936
09-04204-0	2009	Hesse	deer	organ	roe deer	Capreolus capreolus	Infantis	32	PRJNA742494	SAMN19958256	SRR14998935
10-00260-0	2009	Bavaria	pigeon		common pigeon	Columba livia	Enteritidis	11	PRJNA742494	SAMN19958257	SRR14998934
10-00990-0	2010	Thuringia	wild boar	organ	wild boar	Sus scrofa	Choleraesuis	68	PRJNA742494	SAMN19958258	SRR14998933
10-01314-0	2010	Lower Saxony	wild bird	organ	mute swan	Cygnus olor	Enteritidis	11	PRJNA742494	SAMN19958259	SRR14998932
10-01315-0	2010	Lower Saxony	wild bird	organ	mallard	Anas platyrhynchos	Infantis	32	PRJNA742494	SAMN19958260	SRR14998930
10-02488-0	2010	Brandenburg	wild bird	chick	mute swan	Cygnus olor	Enteritidis	11	PRJNA742494	SAMN19958261	SRR14998929
10-02588-0	2010	Saxony	wild bird		common pheasant	Phasianus colchicus	Enteritidis	11	PRJNA742494	SAMN19958262	SRR14998928
10-02942-0	2010	Baden-Württemberg	deer		roe deer	Capreolus capreolus	Pensacola|Sangalkam	3018	PRJNA742494	SAMN19958263	SRR14998927
10-03151-0	2010	Thuringia	pigeon	carcass	common pigeon	Columba livia	Typhimurium	128	PRJNA742494	SAMN19958264	SRR14998926
10-03483-0	2010	Brandenburg	deer		roe deer	Capreolus capreolus	Enteritidis	11	PRJNA742494	SAMN19958265	SRR14998925
10-03587-0	2010	Thuringia	fox	organ	red fox	Vulpes vulpes	Typhimurium	19	PRJNA742494	SAMN19958266	SRR14998924
10-04084-0	2010	Mecklenburg-Vorpommern	wild bird		European starling	Sturnus vulgaris	London	155	PRJNA742494	SAMN19958267	SRR14998923
11-00947-0	2011	North Rhine-Westphalia	wild bird		common pheasant	Phasianus colchicus	Typhimurium	19	PRJNA742494	SAMN19958268	SRR14998922
11-01571-0	2011	Berlin	wild bird	colon	mute swan	Cygnus olor	Anatum	-	PRJNA742494	SAMN19958269	SRR14998921
11-01873	2011	Hesse	wild bird		European quail	Coturnix coturnix	Mbandaka	413	PRJEB31846	SAMEA6057598	ERR3580933
11-02433-0	2011	Berlin	wild bird		common pheasant	Phasianus colchicus	Indiana	17	PRJNA742494	SAMN19958270	SRR14998919
11-02708-0	2011	Mecklenburg-Vorpommern	wild bird	organ	grey heron	Ardea cinerea	Typhimurium	99	PRJNA742494	SAMN19958271	SRR14998918
11-03356-0	2011	Saxony-Anhalt	wild bird		Eurasian capercaillie	Tetrao urogallus	Typhimurium	19	PRJNA742494	SAMN19958272	SRR14998917
11-03509-0	2011	Baden-Württemberg	wild bird		mallard	Anas platyrhynchos	Enteritidis	11	PRJNA742494	SAMN19958273	SRR14998916
11-04139-0	2011	Saxony-Anhalt	wild bird		rook	Corvus frugilegus	Typhimurium	19	PRJNA742494	SAMN19958274	SRR14998915
12-00474-0	2012	Saxony-Anhalt	pigeon		common pigeon	Columba livia	Typhimurium	128	PRJNA742494	SAMN19958275	SRR14998914
12-00520-0	2012	Thuringia	wild bird	organ	mute swan	Cygnus olor	Typhimurium	19	PRJNA742494	SAMN19958276	SRR14998913
12-03646-0	2012	Saxony-Anhalt	wild bird		European starling	Sturnus vulgaris	I 4,[5],12:i:-	34	PRJNA742494	SAMN19958277	SRR14998912
13-SA00587-0	2013	Lower Saxony	wild bird	liver	common buzzard	Buteo buteo	Typhimurium	19	PRJNA742494	SAMN19958278	SRR14998911
13-SA01070-0	2013	Thuringia	fox	organ	red fox	Vulpes vulpes	Choleraesuis	145	PRJEB31846	SAMEA6058551	ERR3581885
13-SA01988-0	2013	Baden-Württemberg	pigeon		common pigeon	Columba livia	Agona	13	PRJNA742494	SAMN19958279	SRR14998910
13-SA02627-0	2013	Lower Saxony	wild bird		grey heron	Ardea cinerea	Goldcoast	358	PRJNA742494	SAMN19958280	SRR14998908
14-SA00456-0	2014	Hesse	wild bird		grey heron	Ardea cinerea	Typhimurium	19	PRJNA742494	SAMN19958281	SRR14998907
14-SA00890-0	2014	Baden-Württemberg	pigeon	organ	common pigeon	Columba livia	Typhimurium	128	PRJNA742494	SAMN19958282	SRR14998906
15-SA00024-0	2014	Saxony	wild boar		wild boar	Sus scrofa	Choleraesuis	145	PRJEB31846	SAMEA6057612	ERR3580947
15-SA00056-0	2015	North Rhine-Westphalia	wild boar	organ	wild boar	Sus scrofa	Choleraesuis	145	PRJEB31846	SAMEA6058162	ERR3581497
15-SA00069-0	2014	North Rhine-Westphalia	wild boar	organ	wild boar	Sus scrofa	Choleraesuis	145	PRJEB31846	SAMEA6058604	ERR3581938
15-SA00088-0-S2	2014	Hesse	wild boar		wild boar	Sus scrofa	Choleraesuis	145	PRJEB31846	SAMEA6057544	ERR3580879
15-SA01093-0	2015	Saxony-Anhalt	wild bird		common raven	Corvus corax	Typhimurium	19	PRJNA742494	SAMN19958283	SRR14998905
15-SA01420-0	2015	Baden-Württemberg	wild bird		rook	Corvus frugilegus	Enteritidis	183	PRJNA742494	SAMN19958284	SRR14998904
15-SA01939-0	2015	Hesse	wild bird		mallard	Anas platyrhynchos	I 4,[5],12:i:-	34	PRJNA742494	SAMN19958285	SRR14998903
15-SA02186	2015	Brandenburg	fox		red fox	Vulpes vulpes	Mbandaka	413	PRJEB31846	SAMEA6058053	ERR3581388
15-SA02810-0	2015	North Rhine-Westphalia	wild bird	species unknown	owl	Strigiformes	I 4,[5],12:i:-	34	PRJNA742494	SAMN19958286	SRR14998902
16-SA00132	2015	Brandenburg	fox		red fox	Vulpes vulpes	Dublin	10	PRJEB31846	SAMEA6057678	ERR3581013
16-SA00557-0	2016	Hesse	wild bird		little egret	Egretta garzetta	Typhimurium	19	PRJNA742494	SAMN19958287	SRR14998901
16-SA00716-0	2016	North Rhine-Westphalia	fox		red fox	Vulpes vulpes	Typhimurium	19	PRJNA742494	SAMN19958288	SRR14998900
16-SA00820-0	2016	Baden-Württemberg	wild bird		white stork	Ciconia ciconia	Typhimurium	19	PRJNA742494	SAMN19958289	SRR14998899
16-SA00827-0	2016	Baden-Württemberg	wild bird		Eurasian sparrowhawk	Accipiter nisus	Typhimurium	19	PRJNA742494	SAMN19958290	SRR14998897
16-SA01013-0	2016	Brandenburg	fox		red fox	Vulpes vulpes	Enteritidis	11	PRJNA742494	SAMN19958291	SRR14998896
16-SA01162-0	2016	Thuringia	wild boar	organ	wild boar	Sus scrofa	Choleraesuis	145	PRJNA742494	SAMN19958292	SRR14998895
16-SA01483-0	2016	North Rhine-Westphalia	deer		roe deer	Capreolus capreolus	I 4,[5],12:i:-	34	PRJNA742494	SAMN19958293	SRR14998894
16-SA01752-0	2016	North Rhine-Westphalia	wild boar		wild boar	Sus scrofa	Choleraesuis	145	PRJEB31846	SAMEA6057507	ERR3580842
16-SA01945-0	2016	Thuringia	wild boar	organ	wild boar	Sus scrofa	Choleraesuis	145	PRJEB31846	SAMEA6057909	ERR3581244
16-SA02032-0	2016	Hesse	wild boar		wild boar	Sus scrofa	Enteritidis	11	PRJNA742494	SAMN19958294	SRR14998893
16-SA02034-0	2016	Hesse	wild boar		wild boar	Sus scrofa	Choleraesuis	145	PRJEB31846	SAMEA6057633	ERR3580968
16-SA02313-0	2016	Hesse	fox	organ	red fox	Vulpes vulpes	Enteritidis	183	PRJNA742494	SAMN19958295	SRR14998892
16-SA02427-0	2016	Saxony-Anhalt	pigeon	liver	common pigeon	Columba livia	Typhimurium	128	PRJNA742494	SAMN19958296	SRR14998891
16-SA02476-0	2016	Hesse	fox	carcass	red fox	Vulpes vulpes	Enteritidis	11	PRJNA742494	SAMN19958297	SRR14998890
16-SA02628-0	2016	Hesse	deer		roe deer	Capreolus capreolus	Enteritidis	11	PRJNA742494	SAMN19958298	SRR14998889
16-SA02810-0	2016	Hesse	fox	carcass	red fox	Vulpes vulpes	Enteritidis	11	PRJNA742494	SAMN19958299	SRR14998888
16-SA02866-0	2016	Hesse	wild boar		wild boar	Sus scrofa	Choleraesuis	145	PRJNA742494	SAMN19958300	SRR14998886
16-SA02992-0	2016	Bavaria	wild boar		wild boar	Sus scrofa	Choleraesuis	68	PRJNA742494	SAMN19958301	SRR14998885
16-SA03102-0	2016	Brandenburg	fox		red fox	Vulpes vulpes	Enteritidis	11	PRJNA742494	SAMN19958302	SRR14998884
16-SA03105-0	2016	Hesse	wild bird	carcass	mute swan	Cygnus olor	Enteritidis	11	PRJNA742494	SAMN19958303	SRR14998883
17-SA00014-0	2016	Brandenburg	fox		red fox	Vulpes vulpes	Enteritidis	11	PRJNA742494	SAMN19958304	SRR14998882
17-SA00138-0	2016	Brandenburg	fox		red fox	Vulpes vulpes	Typhimurium	19	PRJNA742494	SAMN19958305	SRR14998881
17-SA00309-0	2017	Baden-Württemberg	pigeon		common pigeon	Columba livia	Typhimurium	128	PRJNA742494	SAMN19958306	SRR14998880
17-SA00432-0	2017	Brandenburg	fox		red fox	Vulpes vulpes	Typhimurium	19	PRJNA742494	SAMN19958307	SRR14998879
17-SA00575-0	2017	North Rhine-Westphalia	wild boar	organ	wild boar	Sus scrofa	Choleraesuis	145	PRJEB31846	SAMEA6058055	ERR3581390
17-SA00716-0	2017	Brandenburg	fox		red fox	Vulpes vulpes	Enteritidis	11	PRJNA742494	SAMN19958308	SRR14998878
17-SA00885-0	2017	Baden-Württemberg	fox		red fox	Vulpes vulpes	Enteritidis	11	PRJNA742494	SAMN19958309	SRR14998877
17-SA00957-0	2017	Brandenburg	fox		red fox	Vulpes vulpes	Enteritidis	11	PRJNA742494	SAMN19958310	SRR14998875
17-SA01249-0	2017	North Rhine-Westphalia	wild boar	organ	wild boar	Sus scrofa	Choleraesuis	145	PRJNA742494	SAMN19958311	SRR14998874
17-SA01255-0	2017	Hesse	fox	carcass	red fox	Vulpes vulpes	Typhimurium	19	PRJNA742494	SAMN19958312	SRR14998873
17-SA01621-0	2017	Saxony-Anhalt	raccoon	feces	raccoon	Procyon lotor	Enteritidis	11	PRJEB31846	SAMEA6058550	ERR3581884
17-SA01665-0	2017	Saxony-Anhalt	wild boar	juvenile	wild boar	Sus scrofa	Choleraesuis	145	PRJNA742494	SAMN19958313	SRR14998872
17-SA01737-0	2017	Brandenburg	wild boar		wild boar	Sus scrofa	I 4,[5],12:i:-	19	PRJNA742494	SAMN19958314	SRR14998871
17-SA02059-0	2017	Baden-Württemberg	fox		red fox	Vulpes vulpes	Typhimurium	19	PRJNA742494	SAMN19958315	SRR14998870
17-SA02124-0	2017	Mecklenburg-Vorpommern	wild boar		wild boar	Sus scrofa	Typhimurium	19	PRJNA742494	SAMN19958316	SRR14998869
17-SA02600-0-S2	2017	Saxony	wild boar		wild boar	Sus scrofa	Typhimurium	19	PRJNA742494	SAMN19958317	SRR14998868
17-SA02676-0	2017	Thuringia	wild boar	organ	wild boar	Sus scrofa	Choleraesuis	145	PRJNA742494	SAMN19958318	SRR14998867
17-SA03036-0	2017	Hesse	wild boar		wild boar	Sus scrofa	Enteritidis	11	PRJNA742494	SAMN19958319	SRR14998866
17-SA03089-0	2017	Hesse	wild boar		wild boar	Sus scrofa	Choleraesuis	145	PRJNA742494	SAMN19958320	SRR14998864
18-SA00001-0	2017	Rhineland-Palatinate	wild boar	organ	wild boar	Sus scrofa	Choleraesuis	145	PRJNA742494	SAMN19958321	SRR14998863
18-SA00118	2017	Brandenburg	fox		red fox	Vulpes vulpes	Enteritidis	11	PRJEB31846	SAMEA6057671	ERR3581006
18-SA00214	2018	Lower Saxony	hedgehog		European hedgehog	Erinaceus europaeus	Enteritidis	183	PRJEB31846	SAMEA6057681	ERR3581016
18-SA00283-0	2017	Bavaria	wild boar		wild boar	Sus scrofa	Choleraesuis	145	PRJNA742494	SAMN19958322	SRR14998862
18-SA00360-0	2018	Bavaria	wild boar		wild boar	Sus scrofa	Choleraesuis	145	PRJNA742494	SAMN19958323	SRR14998861
18-SA00474	2018	Brandenburg	wild boar		wild boar	Sus scrofa	Coeln	2015	PRJEB31846	SAMEA6057894	ERR3581229
18-SA00641-0	2018	Hesse	wild boar		wild boar	Sus scrofa	Choleraesuis	145	PRJNA742494	SAMN19958324	SRR14998860
18-SA01710-S2	2018	North Rhine-Westphalia	wild bird		common buzzard	Buteo buteo	Agona	13	PRJEB31846	SAMEA6057552	ERR3580887
18-SA01773-0	2018	Baden-Württemberg	wild bird		rook	Corvus frugilegus	Derby	40	PRJNA742494	SAMN19958325	SRR14998859
18-SA01885-0	2018	Brandenburg	fox		red fox	Vulpes vulpes	Typhimurium	19	PRJNA742494	SAMN19958326	SRR14998858
18-SA01979	2018	Brandenburg	raccoon		raccoon	Procyon lotor	Coeln	2015	PRJEB31846	SAMEA6058339	ERR3581673
18-SA02603-0	2018	Lower Saxony	hedgehog	lung	European hedgehog	Erinaceus europaeus	Enteritidis	183	PRJEB31846	SAMEA6057484	ERR3580819
18-SA02674-0	2018	Brandenburg	fox		red fox	Vulpes vulpes	Enteritidis	11	PRJEB31846	SAMEA6057783	ERR3581118
18-SA02797-0	2018	Lower Saxony	hedgehog	liver	European hedgehog	Erinaceus europaeus	Enteritidis	183	PRJEB31846	SAMEA6058484	ERR3581818
18-SA03168-0	2018	Lower Saxony	hedgehog	lung	European hedgehog	Erinaceus europaeus	Enteritidis	183	PRJEB31846	SAMEA6058499	ERR3581833
18-SA03342-0	2018	Lower Saxony	hedgehog	lung	European hedgehog	Erinaceus europaeus	Enteritidis	183	PRJEB31846	SAMEA6057469	ERR3580804
18-SA03346-0	2018	Brandenburg	wild boar		wild boar	Sus scrofa	Typhimurium	19	PRJNA742494	SAMN19958327	SRR14998857
18-SA03745	2018	Brandenburg	fox		red fox	Vulpes vulpes	Enteritidis	11	PRJEB31846	SAMEA6058354	ERR3581688
18-SA03936-0	2018	Baden-Württemberg	hedgehog		European hedgehog	Erinaceus europaeus	Enteritidis	183	PRJEB31846	SAMEA6058099	ERR3581434
18-SA04083-0	2018	Hesse	fox	carcass	red fox	Vulpes vulpes	Typhimurium	19	PRJNA742494	SAMN19958328	SRR14998856
18-SA04155	2018	Brandenburg	fox		red fox	Vulpes vulpes	Coeln	2015	PRJEB31846	SAMEA6058184	ERR3581518
18-SA04235-0	2018	Thuringia	wild boar	organ	wild boar	Sus scrofa	Choleraesuis	145	PRJNA742494	SAMN19958329	SRR14998855
19-SA00087-0	2018	Baden-Württemberg	hedgehog		European hedgehog	Erinaceus europaeus	Enteritidis	183	PRJEB31846	SAMEA6058434	ERR3581768
19-SA00095-0	2018	Baden-Württemberg	pigeon		common pigeon	Columba livia	Typhimurium	19	PRJNA742494	SAMN19958330	SRR14998851
19-SA00203-0	2019	Saxony-Anhalt	wild boar	intestine	wild boar	Sus scrofa	I 4,[5],12:i:-	34	PRJNA742494	SAMN19958331	SRR14998850
19-SA00467-0	2019	Brandenburg	fox		red fox	Vulpes vulpes	Enteritidis	11	PRJEB31846	SAMEA6058401	ERR3581735
19-SA00751-0	2019	Baden-Württemberg	wild bird		mute swan	Cygnus olor	Derby	40	PRJNA742494	SAMN19958332	SRR14998849
19-SA00856-0	2019	Hesse	pigeon		common pigeon	Columba livia	Typhimurium	128	PRJNA742494	SAMN19958333	SRR14998848
19-SA01169-0	2019	Hesse	fox		red fox	Vulpes vulpes	Enteritidis	11	PRJEB31846	SAMEA6058595	ERR3581929
19-SA01213-0	2019	Bavaria	wild boar		wild boar	Sus scrofa	Typhimurium	19	PRJNA742494	SAMN19958334	SRR14998847
19-SA01712-0	2019	Saxony-Anhalt	fox		red fox	Vulpes vulpes	I 4,[5],12:i:-	34	PRJNA742494	SAMN19958335	SRR14998846
19-SA01791-0	2019	North Rhine-Westphalia	wolf	small intestine	Eurasian wolf	Canis lupus lupus	I 4,[5],12:i:-	34	PRJNA742494	SAMN19958336	SRR14998845
19-SA02173-0	2019	Rhineland-Palatinate	wild bird		Eurasian magpie	Pica pica	Enteritidis	11	PRJNA742494	SAMN19958337	SRR14998844
19-SA02251-0	2019	Brandenburg	fox		red fox	Vulpes vulpes	Typhimurium	19	PRJNA742494	SAMN19958338	SRR14998843
19-SA02454-0	2019	North Rhine-Westphalia	hedgehog		European hedgehog	Erinaceus europaeus	Enteritidis	183	PRJNA742494	SAMN19958339	SRR14998842
19-SA02631-0	2019	Brandenburg	fox		red fox	Vulpes vulpes	Enteritidis	11	PRJNA742494	SAMN19958340	SRR14998840
19-SA02815-0	2019	Baden-Württemberg	hedgehog		European hedgehog	Erinaceus europaeus	Enteritidis	183	PRJNA742494	SAMN19958341	SRR14998839
19-SA02828-0	2019	Mecklenburg-Vorpommern	wild boar		wild boar	Sus scrofa	Ball	3502	PRJNA742494	SAMN19958342	SRR14998838
19-SA02875-0	2019	Baden-Württemberg	hedgehog	organ	European hedgehog	Erinaceus europaeus	Enteritidis	183	PRJNA742494	SAMN19958343	SRR14998837
19-SA03019-0	2019	Hesse	fox		red fox	Vulpes vulpes	Enteritidis	11	PRJNA742494	SAMN19958344	SRR14998836
19-SA03022-0	2019	Hesse	raccoon		raccoon	Procyon lotor	Enteritidis	11	PRJNA742494	SAMN19958345	SRR14998835
19-SA03234-0	2019	Hesse	wild boar		wild boar	Sus scrofa	Newport	118	PRJNA742494	SAMN19958346	SRR14998834
19-SA03305-0	2019	Saxony-Anhalt	hedgehog		European hedgehog	Erinaceus europaeus	Enteritidis	183	PRJNA742494	SAMN19958347	SRR14998833
19-SA03467-0	2019	North Rhine-Westphalia	hedgehog		European hedgehog	Erinaceus europaeus	Enteritidis	183	PRJNA742494	SAMN19958348	SRR14998832
19-SA03512-0	2019	Hesse	fox		red fox	Vulpes vulpes	Enteritidis	11	PRJNA742494	SAMN19958349	SRR14998831
19-SA03541-0	2019	Baden-Württemberg	hedgehog		European hedgehog	Erinaceus europaeus	Enteritidis	183	PRJNA742494	SAMN19958350	SRR14998829
20-SA00051-0	2019	Bavaria	wild boar	feces	wild boar	Sus scrofa	Choleraesuis	145	PRJNA742494	SAMN19958351	SRR14998828
20-SA00076-0	2019	Hesse	wild boar		wild boar	Sus scrofa	Choleraesuis	145	PRJNA742494	SAMN19958352	SRR14998827
20-SA00092-0	2019	Rhineland-Palatinate	wild boar	carcass	wild boar	Sus scrofa	Choleraesuis	145	PRJNA742494	SAMN19958353	SRR14998826
20-SA00096-0	2019	Thuringia	wild boar	organ	wild boar	Sus scrofa	Choleraesuis	145	PRJNA742494	SAMN19958354	SRR14998825
20-SA00097-0	2019	Thuringia	wild boar	organ	wild boar	Sus scrofa	Choleraesuis	145	PRJNA742494	SAMN19958355	SRR14998824
20-SA00098-0	2019	Thuringia	wild boar	organ	wild boar	Sus scrofa	Choleraesuis	145	PRJNA742494	SAMN19958356	SRR14998823
20-SA00100-0	2019	Thuringia	wild boar	organ	wild boar	Sus scrofa	Choleraesuis	145	PRJNA742494	SAMN19958357	SRR14998822
20-SA00101-0	2019	Thuringia	wild boar	organ	wild boar	Sus scrofa	Choleraesuis	145	PRJNA742494	SAMN19958358	SRR14998821
20-SA00144-0	2019	North Rhine-Westphalia	wild boar		wild boar	Sus scrofa	Choleraesuis	145	PRJNA742494	SAMN19958359	SRR14998820
20-SA00164-0	2020	Thuringia	wild boar	organ	wild boar	Sus scrofa	Choleraesuis	145	PRJNA742494	SAMN19958360	SRR14998818
20-SA00165-0	2020	Thuringia	wild boar	organ	wild boar	Sus scrofa	Choleraesuis	145	PRJNA742494	SAMN19958361	SRR14998817
20-SA00175-0	2020	Hesse	wild boar	carcass	wild boar	Sus scrofa	Choleraesuis	145	PRJNA742494	SAMN19958362	SRR14998816
20-SA00179-0	2020	Hesse	wild boar	carcass	wild boar	Sus scrofa	Choleraesuis	145	PRJNA742494	SAMN19958363	SRR14998815
20-SA00180-0	2020	Hesse	wild boar	carcass	wild boar	Sus scrofa	Choleraesuis	145	PRJNA742494	SAMN19958364	SRR14998814
20-SA00211-0	2020	Mecklenburg-Vorpommern	wild boar	feces	wild boar	Sus scrofa	Choleraesuis	145	PRJNA742494	SAMN19958365	SRR14998813
20-SA00229-0	2019	Saxony	wild boar	carcass	wild boar	Sus scrofa	Choleraesuis	145	PRJNA742494	SAMN19958366	SRR14998812
20-SA00267-0	2020	Thuringia	wild boar	organ	wild boar	Sus scrofa	Choleraesuis	145	PRJNA742494	SAMN19958367	SRR14998811
20-SA00269-0	2020	Thuringia	wild boar	organ	wild boar	Sus scrofa	Choleraesuis	145	PRJNA742494	SAMN19958368	SRR14998810
20-SA00270-0	2020	Thuringia	wild boar	organ	wild boar	Sus scrofa	Choleraesuis	145	PRJNA742494	SAMN19958369	SRR14998809
20-SA00272-0	2020	Thuringia	wild boar	organ	wild boar	Sus scrofa	Choleraesuis	145	PRJNA742494	SAMN19958370	SRR14998807
20-SA00321-0	2020	Brandenburg	raccoon		raccoon	Procyon lotor	Ball	3502	PRJNA742494	SAMN19958371	SRR14998806
20-SA00356-0	2020	Saxony	wild boar	organ	wild boar	Sus scrofa	Choleraesuis	145	PRJNA742494	SAMN19958372	SRR14998805
20-SA00387-0	2020	Rhineland-Palatinate	wild boar	carcass	wild boar	Sus scrofa	Choleraesuis	145	PRJNA742494	SAMN19958373	SRR14998804
20-SA00419-0	2020	North Rhine-Westphalia	wild boar	organ pool	wild boar	Sus scrofa	Choleraesuis	145	PRJNA742494	SAMN19958374	SRR14998803
20-SA00428-0	2020	North Rhine-Westphalia	wild boar	organ pool	wild boar	Sus scrofa	Choleraesuis	145	PRJNA742494	SAMN19958375	SRR14998802
20-SA00459-0	2020	Saxony	wild boar	organ	wild boar	Sus scrofa	Choleraesuis	145	PRJNA742494	SAMN19958376	SRR14998801
20-SA00473-0	2020	Hesse	badger	carcass	European badger	Meles meles	Kottbus	212	PRJNA742494	SAMN19958377	SRR14998800
20-SA00474-0	2020	Hesse	wild boar	carcass	wild boar	Sus scrofa	Choleraesuis	145	PRJNA742494	SAMN19958378	SRR14998799
20-SA00476-0	2020	Hesse	wild boar	carcass	wild boar	Sus scrofa	Choleraesuis	145	PRJNA742494	SAMN19958379	SRR14998798
20-SA00503-0	2020	Thuringia	wild boar	organ	wild boar	Sus scrofa	Choleraesuis	145	PRJNA742494	SAMN19958380	SRR14998796
20-SA00504-0	2020	Thuringia	wild boar	organ	wild boar	Sus scrofa	Choleraesuis	145	PRJNA742494	SAMN19958381	SRR14998795
20-SA00505-0	2020	Thuringia	wild boar	organ	wild boar	Sus scrofa	Choleraesuis	145	PRJNA742494	SAMN19958382	SRR14998794
20-SA00506-0	2020	Thuringia	wild boar	organ	wild boar	Sus scrofa	Choleraesuis	145	PRJNA742494	SAMN19958383	SRR14998793
20-SA00507-0	2020	Thuringia	wild boar	organ	wild boar	Sus scrofa	Choleraesuis	145	PRJNA742494	SAMN19958384	SRR14998792
20-SA00508-0	2020	Thuringia	wild boar	organ	wild boar	Sus scrofa	Choleraesuis	145	PRJNA742494	SAMN19958385	SRR14998791
20-SA00509-0	2020	Thuringia	wild boar	organ	wild boar	Sus scrofa	Choleraesuis	145	PRJNA742494	SAMN19958386	SRR14998790
20-SA00531-0	2020	Hesse	wild boar	carcass	wild boar	Sus scrofa	Choleraesuis	145	PRJNA742494	SAMN19958387	SRR14998789
20-SA00561-0	2020	Brandenburg	fox		red fox	Vulpes vulpes	Enteritidis	-	PRJNA742494	SAMN19958388	SRR14998788
20-SA00630-0	2020	Hesse	wild boar		wild boar	Sus scrofa	Choleraesuis	145	PRJNA742494	SAMN19958389	SRR14998787
20-SA00694-0	2020	North Rhine-Westphalia	wild boar	organ	wild boar	Sus scrofa	Choleraesuis	145	PRJNA742494	SAMN19958390	SRR14998785
20-SA00698-0	2020	North Rhine-Westphalia	wild boar	organ	wild boar	Sus scrofa	Choleraesuis	145	PRJNA742494	SAMN19958391	SRR14998784
20-SA00706-0	2020	Hesse	wild boar	carcass	wild boar	Sus scrofa	Choleraesuis	145	PRJNA742494	SAMN19958392	SRR14998783
20-SA00709-0	2020	Hesse	wild boar	carcass	wild boar	Sus scrofa	Choleraesuis	145	PRJNA742494	SAMN19958393	SRR14998782
20-SA00772-0	2020	Lower Saxony	wild boar	lung	wild boar	Sus scrofa	Choleraesuis	145	PRJNA742494	SAMN19958394	SRR14998781
20-SA00826-0	2020	Saxony	wild boar	carcass	wild boar	Sus scrofa	Choleraesuis	145	PRJNA742494	SAMN19958395	SRR14998780
20-SA00875-0	2020	Saxony-Anhalt	raccoon		raccoon	Procyon lotor	Ball	3502	PRJNA742494	SAMN19958396	SRR14998779
20-SA00883-0	2020	Saxony-Anhalt	raccoon		raccoon	Procyon lotor	Ball	3502	PRJNA742494	SAMN19958397	SRR14998778
20-SA00977-0	2020	Thuringia	wild boar		wild boar	Sus scrofa	Choleraesuis	145	PRJNA742494	SAMN19958398	SRR14998777
20-SA00980-0	2020	Thuringia	wild boar		wild boar	Sus scrofa	Choleraesuis	145	PRJNA742494	SAMN19958399	SRR14998776
20-SA00981-0	2020	Thuringia	wild boar		wild boar	Sus scrofa	Choleraesuis	145	PRJNA742494	SAMN19958400	SRR14998774
20-SA00989-0	2020	North Rhine-Westphalia	wild boar	lung	wild boar	Sus scrofa	Choleraesuis	145	PRJNA742494	SAMN19958401	SRR14998773
20-SA01023-0	2020	Lower Saxony	wild bird	species unknown	falcon	Falco	Typhimurium	-	PRJNA742494	SAMN19958402	SRR14998772
20-SA01024-0	2020	Lower Saxony	wild bird		Eurasian blue tit	Cyanistes caeruleus	Typhimurium	19	PRJNA742494	SAMN19958403	SRR14998771
20-SA01039-0	2020	Hesse	wild boar	organ	wild boar	Sus scrofa	Choleraesuis	145	PRJNA742494	SAMN19958404	SRR14998770
20-SA01154-0	2020	Baden-Württemberg	pigeon	intestine	common pigeon	Columba livia	Typhimurium	128	PRJNA742494	SAMN19958405	SRR14998769
20-SA01162-0	2020	Brandenburg	fox		red fox	Vulpes vulpes	Typhimurium	313	PRJNA742494	SAMN19958406	SRR14998768
20-SA01184-0	2020	Saxony-Anhalt	raccoon	intestine	raccoon	Procyon lotor	Ball	3502	PRJNA742494	SAMN19958407	SRR14998767
20-SA01185-0	2020	Saxony-Anhalt	raccoon	intestine	raccoon	Procyon lotor	Ball	3502	PRJNA742494	SAMN19958408	SRR14998766
20-SA01186-0	2020	Berlin	pigeon		common pigeon	Columba livia	Typhimurium	128	PRJNA742494	SAMN19958409	SRR14998765
20-SA01211-0	2020	North Rhine-Westphalia	hedgehog	colon	European hedgehog	Erinaceus europaeus	Enteritidis	183	PRJNA742494	SAMN19958410	SRR14998993
20-SA01288-0	2020	Brandenburg	fox		red fox	Vulpes vulpes	Enteritidis	11	PRJNA742494	SAMN19958411	SRR14998992
20-SA01308-0	2020	Hesse	fox		red fox	Vulpes vulpes	Choleraesuis	145	PRJNA742494	SAMN19958412	SRR14998991
20-SA01313-0	2020	Hesse	wild boar		wild boar	Sus scrofa	Choleraesuis	145	PRJNA742494	SAMN19958413	SRR14998990
20-SA01314-0	2020	Hesse	wild boar		wild boar	Sus scrofa	Choleraesuis	145	PRJNA742494	SAMN19958414	SRR14998989
20-SA01323-0	2020	Thuringia	wild boar	organ	wild boar	Sus scrofa	Choleraesuis	145	PRJNA742494	SAMN19958415	SRR14998988
20-SA01324-0	2020	Thuringia	wild boar	organ	wild boar	Sus scrofa	Choleraesuis	145	PRJNA742494	SAMN19958416	SRR14998987
20-SA01325-0	2020	Thuringia	wild boar	organ	wild boar	Sus scrofa	Choleraesuis	145	PRJNA742494	SAMN19958417	SRR14998986
20-SA01343-0	2020	Brandenburg	pigeon		common pigeon	Columba livia	Typhimurium	128	PRJNA742494	SAMN19958418	SRR14998985
20-SA01356-0	2020	Brandenburg	fox		red fox	Vulpes vulpes	Enteritidis	11	PRJNA742494	SAMN19958419	SRR14998984
20-SA01424-0	2020	Saxony-Anhalt	pigeon	carcass	common pigeon	Columba livia	Typhimurium	128	PRJNA742494	SAMN19958420	SRR14998982
20-SA01464-0	2020	Saxony-Anhalt	raccoon	intestine	raccoon	Procyon lotor	Ball	3502	PRJNA742494	SAMN19958421	SRR14998981
20-SA01575-0	2020	Thuringia	wild boar	feces	wild boar	Sus scrofa	Choleraesuis	145	PRJNA742494	SAMN19958422	SRR14998980
20-SA01576-0	2020	Thuringia	wild boar	feces	wild boar	Sus scrofa	Choleraesuis	145	PRJNA742494	SAMN19958423	SRR14998979
20-SA01577-0	2020	Thuringia	wild boar	organ	wild boar	Sus scrofa	Choleraesuis	145	PRJNA742494	SAMN19958424	SRR14998978
20-SA01578-0	2020	Thuringia	wild boar	organ	wild boar	Sus scrofa	Choleraesuis	145	PRJNA742494	SAMN19958425	SRR14998977
20-SA01617-0	2020	Baden-Württemberg	raccoon		raccoon	Procyon lotor	Coeln	1995	PRJNA742494	SAMN19958426	SRR14998976
20-SA01658-0	2020	Saxony	pigeon		common pigeon	Columba livia	Typhimurium	128	PRJNA742494	SAMN19958427	SRR14998975
20-SA01665-0	2020	Hesse	raccoon		raccoon	Procyon lotor	Typhimurium	19	PRJNA742494	SAMN19958428	SRR14998974
20-SA01694-0	2020	Brandenburg	fox		red fox	Vulpes vulpes	Enteritidis	11	PRJNA742494	SAMN19958429	SRR14998973
20-SA01743-0	2020	Thuringia	wild boar	organ	wild boar	Sus scrofa	Choleraesuis	145	PRJNA742494	SAMN19958430	SRR14998970
20-SA01744-0	2020	Thuringia	wild boar	organ	wild boar	Sus scrofa	Choleraesuis	145	PRJNA742494	SAMN19958431	SRR14998969
20-SA01745-0	2020	Thuringia	wild boar	organ	wild boar	Sus scrofa	Choleraesuis	145	PRJNA742494	SAMN19958432	SRR14998968
20-SA01746-0	2020	Thuringia	wild boar	organ	wild boar	Sus scrofa	Choleraesuis	145	PRJNA742494	SAMN19958433	SRR14998967
20-SA01784-0	2020	Baden-Württemberg	pigeon		common pigeon	Columba livia	Typhimurium	128	PRJNA742494	SAMN19958434	SRR14998966
20-SA01785-0	2020	Brandenburg	wild boar		wild boar	Sus scrofa	Choleraesuis	145	PRJNA742494	SAMN19958435	SRR14998965
20-SA01897-0	2020	Thuringia	wild boar	organ	wild boar	Sus scrofa	Choleraesuis	145	PRJNA742494	SAMN19958436	SRR14998964
20-SA02017-0	2020	Thuringia	wild boar	organ	wild boar	Sus scrofa	Choleraesuis	145	PRJNA742494	SAMN19958437	SRR14998963
20-SA02033-0	2020	Hesse	wild boar	carcass	wild boar	Sus scrofa	Choleraesuis	145	PRJNA742494	SAMN19958438	SRR14998962
20-SA02093-0	2020	Mecklenburg-Vorpommern	wild boar		wild boar	Sus scrofa	Choleraesuis	145	PRJNA742494	SAMN19958439	SRR14998961
20-SA02101-0	2020	Thuringia	wild boar	organ	wild boar	Sus scrofa	Choleraesuis	145	PRJNA742494	SAMN19958440	SRR14998959
20-SA02102-0	2020	Thuringia	wild boar	organ	wild boar	Sus scrofa	Choleraesuis	145	PRJNA742494	SAMN19958441	SRR14998958
20-SA02103-0	2020	Thuringia	wild boar	organ	wild boar	Sus scrofa	Choleraesuis	145	PRJNA742494	SAMN19958442	SRR14998957
20-SA02105-0	2020	Thuringia	wild boar	organ	wild boar	Sus scrofa	Choleraesuis	145	PRJNA742494	SAMN19958443	SRR14998956
20-SA02106-0	2020	Thuringia	wild boar	organ	wild boar	Sus scrofa	Choleraesuis	145	PRJNA742494	SAMN19958444	SRR14998955
20-SA02108-0	2020	Thuringia	wild boar	organ	wild boar	Sus scrofa	Choleraesuis	145	PRJNA742494	SAMN19958445	SRR14998954
20-SA02111-0	2020	Saxony-Anhalt	hedgehog		European hedgehog	Erinaceus europaeus	Enteritidis	183	PRJNA742494	SAMN19958446	SRR14998953
20-SA02123-0	2020	Bavaria	wild boar	organ	wild boar	Sus scrofa	Choleraesuis	145	PRJNA742494	SAMN19958447	SRR14998952
20-SA02177-0	2020	Baden-Württemberg	hedgehog	organ	European hedgehog	Erinaceus europaeus	Enteritidis	183	PRJNA742494	SAMN19958448	SRR14998951
20-SA02182-0	2020	Saxony-Anhalt	raccoon		raccoon	Procyon lotor	Enteritidis	11	PRJNA742494	SAMN19958449	SRR14998950
20-SA02205-0	2020	Bavaria	pigeon		common pigeon	Columba livia	Typhimurium	-	PRJNA742494	SAMN19958450	SRR14998948
20-SA02233-0	2020	Baden-Württemberg	deer	intestine / feces	roe deer	Capreolus capreolus	Enteritidis	11	PRJNA742494	SAMN19958451	SRR14998947
20-SA02240-0	2020	Mecklenburg-Vorpommern	wild boar	feces	wild boar	Sus scrofa	Choleraesuis	145	PRJNA742494	SAMN19958452	SRR14998946
20-SA02243-0	2020	Mecklenburg-Vorpommern	wild boar		wild boar	Sus scrofa	Choleraesuis	145	PRJNA742494	SAMN19958453	SRR14998945
20-SA02245-0	2020	Hesse	pigeon	carcass	common pigeon	Columba livia	Typhimurium	128	PRJNA742494	SAMN19958454	SRR14998944
20-SA02246-0	2020	Hesse	hedgehog	carcass	European hedgehog	Erinaceus europaeus	Enteritidis	183	PRJNA742494	SAMN19958455	SRR14998943
20-SA02268-0	2020	Baden-Württemberg	hedgehog	organ	European hedgehog	Erinaceus europaeus	Enteritidis	183	PRJNA742494	SAMN19958456	SRR14998942
20-SA02315-0	2020	Baden-Württemberg	hedgehog	organ	European hedgehog	Erinaceus europaeus	Enteritidis	183	PRJNA742494	SAMN19958457	SRR14998941
20-SA02382-0	2020	Brandenburg	fox		red fox	Vulpes vulpes	Enteritidis	11	PRJNA742494	SAMN19958458	SRR14998940
20-SA02402-0	2020	Baden-Württemberg	hedgehog		European hedgehog	Erinaceus europaeus	Enteritidis	183	PRJNA742494	SAMN19958459	SRR14998939

## Sheet: lab_serotyping
sample	serovar	monophasic	seroformula	phagetype
02-03767	Typhimurium		1,4,5,12:i:1,2	DT008
07-02570-0	Typhimurium		1,4,5,12:i:1,2	RDNC
07-03359-0	Enteritidis		9,12:g,m:-	PT 8
07-03409-0	Enteritidis		9,12:g,m:-	PT 8
07-03847-0	Enteritidis		9,12:g,m:-	PT 4
07-03853-0	Enteritidis		9,12:g,m:-	PT 11
07-04265-0	Typhimurium		1,4,12:i:1,2	DT002
08-00085-0	Typhimurium		1,4,5,12:i:1,2	DT104L
08-00775-0	Enteritidis		9,12:g,m:-	PT 4
08-02443-0	Typhimurium		1,4,12:i:1,2	RDNC
08-03259-0	Enteritidis		9,12:g,m:-	PT 4
08-03260-0	Enteritidis		9,12:g,m:-	PT 4
08-03273-0	Typhimurium		1,4,12:i:1,2	DT104L
08-03503-0	Enteritidis		9,12:g,m:-	PT 21
08-04195-0	Enteritidis		9,12:g,m:-	PT 11
08-04785-0	Typhimurium		1,4,12:i:1,2	DT002
08-04933-0	Enteritidis		9,12:g,m:-	RDNC
08-04999-0	Typhimurium		1,4,12:i:1,2	RDNC
09-00076-0	Enteritidis		9,12:g,m:-	PT 11b
09-00258-0	Typhimurium		1,4,5,12:i:1,2	nt
09-00275-0	Enteritidis		9,12:g,m:-	PT 8
09-00390-0	Enteritidis		9,12:g,m:-	RDNC
09-00524-0	Choleraesuis		6,7:c:1,5
09-00599-0	Enteritidis		9,12:g,m:-	PT 4
09-01709-0	Typhimurium		1,4,12:i:1,2	DT104L
09-02538-0	Enteritidis		9,12:g,m:-	PT 4
09-03391-0	Typhimurium		1,4,5,12:i:1,2	DT104H
09-04204-0	Infantis		6,7:r:1,5
10-00260-0	Enteritidis		9,12:g,m:-	PT 8
10-00990-0	Choleraesuis		6,7:c:1,5
10-01314-0	Enteritidis		9,12:g,m:-	PT 14b
10-01315-0	Infantis		6,7:r:1,5
10-02488-0	Enteritidis		9,12:g,m:-	PT 8
10-02588-0	Enteritidis		9,12:g,m:-	PT 4
10-02942-0	Enteritidis		9,12:g,m:-	RDNC
10-03151-0	Typhimurium		1,4,12:i:1,2	DT002
10-03483-0	Enteritidis		9,12:g,m:-	PT 8
10-03587-0	Typhimurium		1,4,12:i:1,2	DT104L
10-04084-0	London		3,10:l,v:1,6
11-00947-0	Typhimurium		1,4,5,12:i:1,2	DT008
11-01571-0	London		3,10:l,v:1,6
11-01873	Mbandaka		6,7:z10:e,n,z15
11-02433-0	Indiana		4,12:z:1,7
11-02708-0	Typhimurium	monophasic	1,4,5,12:i:-	DT193
11-03356-0	Typhimurium		1,4,12:i:1,2	RDNC
11-03509-0	Enteritidis		9,12:g,m:-	PT 8
11-04139-0	Typhimurium		1,4,5,12:i:1,2	RDNC
12-00474-0	Typhimurium		1,4,12:i:1,2	DT002
12-00520-0	Typhimurium		1,4,12:i:1,2	DT002
12-03646-0	Typhimurium	monophasic	1,4,5,12:i:-
13-SA00587-0	Typhimurium		(1),4,5,12:i:1,2
13-SA01070-0	Salmonella	monophasic	6,7:-:1,5
13-SA01988-0	Agona		(1),4,12:f,g,s:-
13-SA02627-0	Goldcoast		6,8:r:l,w
14-SA00456-0	Typhimurium		(1),4,5,12:i:1,2
14-SA00890-0	Typhimurium		(1),4,12:i:1,2
15-SA00024-0	Subspec. I	monophasic	6,7:-:1,5
15-SA00056-0	Subspec. I		6,7:-:1,5
15-SA00069-0	Subspec. I	monophasic	6,7:-:1,5
15-SA00088-0-S2	Subspec. I	monophasic	6,7:-:1,5
15-SA01093-0	Typhimurium		(1),4,5,12:i:1,2
15-SA01420-0	Enteritidis		(1),9,12:g,m:-
15-SA01939-0	Typhimurium	monophasic	(1),4,5,12:i:-
15-SA02186	Mbandaka		6,7:z10:e,n,z15
15-SA02810-0	Typhimurium	monophasic	(1),4,12:i:-
16-SA00132	Dublin		(1),9,12:g,p:-
16-SA00557-0	Typhimurium		(1),4,5,12:i:1,2
16-SA00716-0	Typhimurium		(1),4,5,12:i:1,2
16-SA00820-0	Typhimurium		(1),4,12:i:1,2
16-SA00827-0	Typhimurium		(1),4,12:i:1,2
16-SA01013-0	Enteritidis		(1),9,12:g,m:-
16-SA01162-0	Choleraesuis var. Kunzendorf		6,7:c:1,5
16-SA01483-0	Typhimurium	monophasic	(1),4,5,12:i:-
16-SA01752-0	Subspec. I		6,7:-:1,5
16-SA01945-0	Subspec. I	monophasic	6,7:-:1,5
16-SA02032-0	Enteritidis		(1),9,12:g,m:-
16-SA02034-0	Subspec. I	monophasic	6,7:-:1,5
16-SA02313-0	Enteritidis		(1),9,12:g,m:-
16-SA02427-0	Typhimurium		(1),4,12:i:1,2
16-SA02476-0	Enteritidis		(1),9,12:g,m:-
16-SA02628-0	Enteritidis		(1),9,12:g,m:-
16-SA02810-0	Enteritidis		(1),9,12:g,m:-
16-SA02866-0	Choleraesuis var. Kunzendorf		6,7:c:1,5
16-SA02992-0	Choleraesuis		6,7:c:1,5
16-SA03102-0	Enteritidis		(1),9,12:g,m:-
16-SA03105-0	Enteritidis		(1),9,12:g,m:-
17-SA00014-0	Enteritidis		(1),9,12:g,m:-
17-SA00138-0	Typhimurium		(1),4,5,12:i:1,2
17-SA00309-0	Typhimurium		(1),4,12:i:1,2
17-SA00432-0	Typhimurium		(1),4,12:i:1,2
17-SA00575-0	Choleraesuis		6,7:c:1,5
17-SA00716-0	Enteritidis		(1),9,12:g,m:-
17-SA00885-0	Enteritidis		(1),9,12:g,m:-
17-SA00957-0	Enteritidis		(1),9,12:g,m:-
17-SA01249-0	Choleraesuis var. Kunzendorf		6,7:c:1,5
17-SA01255-0	Typhimurium		(1),4,5,12:i:1,2
17-SA01621-0	Enteritidis		(1),9,12:g,m:-
17-SA01665-0	Choleraesuis var. Kunzendorf		6,7:c:1,5
17-SA01737-0	Typhimurium	monophasic	(1),4,5,12:i:-
17-SA02059-0	Typhimurium		(1),4,5,12:i:1,2
17-SA02124-0	Typhimurium		(1),4,5,12:i:1,2
17-SA02600-0-S2	Typhimurium		(1),4,5,12:i:1,2
17-SA02676-0	Choleraesuis var. Kunzendorf		6,7:c:1,5
17-SA03036-0	Enteritidis		(1),9,12:g,m:-
17-SA03089-0	Choleraesuis		6,7:c:1,5
18-SA00001-0	Choleraesuis		6,7:c:1,5
18-SA00118	Enteritidis		(1),9,12:g,m:-
18-SA00214	Enteritidis		(1),9,12:g,m:-
18-SA00283-0	Choleraesuis		6,7:c:1,5
18-SA00360-0	Choleraesuis		6,7:c:1,5
18-SA00474	Coeln		(1),4,12:y:1,2
18-SA00641-0	Choleraesuis		6,7:c:1,5
18-SA01710-S2	Agona		(1),4,12:f,g,s:-
18-SA01773-0	Derby		(1),4,12:f,g:-
18-SA01885-0	Typhimurium		(1),4,12:i:1,2
18-SA01979	Coeln		(1),4,12:y:1,2
18-SA02603-0	Enteritidis		(1),9,12:g,m:-
18-SA02674-0	Enteritidis		(1),9,12:g,m:-
18-SA02797-0	Enteritidis		(1),9,12:g,m:-
18-SA03168-0	Enteritidis		(1),9,12:g,m:-
18-SA03342-0	Enteritidis		(1),9,12:g,m:-
18-SA03346-0	Typhimurium		(1),4,5,12:i:1,2
18-SA03745	Enteritidis		(1),9,12:g,m:-
18-SA03936-0	Enteritidis		(1),9,12:g,m:-
18-SA04083-0	Typhimurium		(1),4,5,12:i:1,2
18-SA04155	Coeln		(1),4,5,12:y:1,2
18-SA04235-0	Choleraesuis		6,7:c:1,5
19-SA00087-0	Enteritidis		(1),9,12:g,m:-
19-SA00095-0	Typhimurium		(1),4,12:i:1,2
19-SA00203-0	Typhimurium	monophasic	(1),4,12:i:-
19-SA00467-0	Enteritidis		(1),9,12:g,m:-
19-SA00751-0	Derby		(1),4,12:f,g:-
19-SA00856-0	Typhimurium		(1),4,12:i:1,2
19-SA01169-0	Enteritidis		(1),9,12:g,m:-
19-SA01213-0	Typhimurium		(1),4,12:i:1,2
19-SA01712-0	Typhimurium	monophasic	(1),4,5,12:i:-
19-SA01791-0	Typhimurium	monophasic	(1),4,12:i:-
19-SA02173-0	Enteritidis		(1),9,12:g,m:-
19-SA02251-0	Typhimurium		(1),4,5,12:i:1,2
19-SA02454-0	Enteritidis		(1),9,12:g,m:-
19-SA02631-0	Enteritidis		(1),9,12:g,m:-
19-SA02815-0	Enteritidis		(1),9,12:g,m:-
19-SA02828-0	Ball		(1),4,5,12:y:e,n,x
19-SA02875-0	Enteritidis		(1),9,12:g,m:-
19-SA03019-0	Enteritidis		(1),9,12:g,m:-
19-SA03022-0	Enteritidis		(1),9,12:g,m:-
19-SA03234-0	Newport		6,8:e,h:1,2
19-SA03305-0	Enteritidis		(1),9,12:g,m:-
19-SA03467-0	Enteritidis		(1),9,12:g,m:-
19-SA03512-0	Enteritidis		(1),9,12:g,m:-
19-SA03541-0	Enteritidis		(1),9,12:g,m:-
20-SA00051-0	Subspec. I	monophasic	6,7:-:1,5
20-SA00076-0	Subspec. I	monophasic	6,7:-:1,5
20-SA00092-0	Subspec. I	monophasic	6,7:-:1,5
20-SA00096-0	Subspec. I	monophasic	6,7:-:1,5
20-SA00097-0	Subspec. I	monophasic	6,7:-:1,5
20-SA00098-0	Subspec. I	monophasic	6,7:-:1,5
20-SA00100-0	Subspec. I	monophasic	6,7:-:1,5
20-SA00101-0	Subspec. I	monophasic	6,7:-:1,5
20-SA00144-0	Subspec. I	monophasic	6,7:-:1,5
20-SA00164-0	Choleraesuis		6,7:c:1,5
20-SA00165-0	Subspec. I	monophasic	6,7:-:1,5
20-SA00175-0	Subspec. I	monophasic	6,7:-:1,5
20-SA00179-0	Subspec. I	monophasic	6,7:-:1,5
20-SA00180-0	Subspec. I	monophasic	6,7:-:1,5
20-SA00211-0	Subspec. I rough		-:-:-
20-SA00229-0	Subspec. I	monophasic	6,7:-:1,5
20-SA00267-0	Subspec. I	monophasic	6,7:-:1,5
20-SA00269-0	Subspec. I	monophasic	6,7:-:1,5
20-SA00270-0	Subspec. I	monophasic	6,7:-:1,5
20-SA00272-0	Subspec. I	monophasic	6,7:-:1,5
20-SA00321-0	Ball		(1),4,5,12:y:e,n,x
20-SA00356-0	Subspec. I	monophasic	6,7:-:1,5
20-SA00387-0	Choleraesuis		6,7:c:1,5
20-SA00419-0	Subspec. I	monophasic	6,7:-:1,5
20-SA00428-0	Subspec. I	monophasic	6,7:-:1,5
20-SA00459-0	Subspec. I	monophasic	6,7:-:1,5
20-SA00473-0	Subspec. I rough		-:-:-
20-SA00474-0	Subspec. I	monophasic	6,7:-:1,5
20-SA00476-0	Subspec. I	monophasic	6,7:-:1,5
20-SA00503-0	Subspec. I	monophasic	6,7:-:1,5
20-SA00504-0	Subspec. I	monophasic	6,7:c:-
20-SA00505-0	Subspec. I	monophasic	6,7:-:1,5
20-SA00506-0	Subspec. I	monophasic	6,7:-:1,5
20-SA00507-0	Subspec. I	monophasic	6,7:-:1,5
20-SA00508-0	Choleraesuis		6,7:c:1,5
20-SA00509-0	Subspec. I	monophasic	6,7:-:1,5
20-SA00531-0	Subspec. I	monophasic	6,7:-:1,5
20-SA00561-0	Enteritidis		(1),9,12:g,m:-
20-SA00630-0	Subspec. I	monophasic	6,7:-:1,5
20-SA00694-0	Subspec. I	monophasic	6,7:-:1,5
20-SA00698-0	Subspec. I	monophasic	6,7:-:1,5
20-SA00706-0	Subspec. I	monophasic	6,7:-:1,5
20-SA00709-0	Subspec. I	monophasic	6,7:-:1,5
20-SA00772-0	Subspec. I	monophasic	6,7:-:1,5
20-SA00826-0	Subspec. I	monophasic	6,7:-:1,5
20-SA00875-0	Ball		(1),4,5,12:y:e,n,x
20-SA00883-0	Ball		(1),4,5,12:y:e,n,x
20-SA00977-0	Subspec. I rough		-:-:-
20-SA00980-0	Subspec. I	monophasic	6,7:-:1,5
20-SA00981-0	Subspec. I	monophasic	6,7:-:1,5
20-SA00989-0	Subspec. I rough		-:-:-
20-SA01023-0	Typhimurium, monophasisch		(1),4,5,12:i:-
20-SA01024-0	Typhimurium		(1),4,12:i:1,2
20-SA01039-0	Subspec. I rough		-:-:-
20-SA01154-0	Typhimurium		(1),4,12:i:1,2
20-SA01162-0	Typhimurium		(1),4,5,12:i:1,2
20-SA01184-0	Ball		(1),4,5,12:y:e,n,x
20-SA01185-0	Ball		(1),4,5,12:y:e,n,x
20-SA01186-0	Typhimurium		(1),4,12:i:1,2
20-SA01211-0	Enteritidis		(1),9,12:g,m:-
20-SA01288-0	Enteritidis		(1),9,12:g,m:-
20-SA01308-0	Subspec. I	monophasic	6,7:-:1,5
20-SA01313-0	Subspec. I rough		-:-:-
20-SA01314-0	Subspec. I rough		-:-:-
20-SA01323-0	Subspec. I	monophasic	6,7:-:1,5
20-SA01324-0	Subspec. I	monophasic	6,7:-:1,5
20-SA01325-0	Subspec. I	monophasic	6,7:-:1,5
20-SA01343-0	Typhimurium		(1),4,12:i:1,2
20-SA01356-0	Enteritidis		(1),9,12:g,m:-
20-SA01424-0	Typhimurium		(1),4,12:i:1,2
20-SA01464-0	Ball		(1),4,5,12:y:e,n,x
20-SA01575-0	rough		-:-:-
20-SA01576-0	Subspec. I	monophasic	6,7:-:1,5
20-SA01577-0	Subspec. I	monophasic	6,7:-:1,5
20-SA01578-0	Subspec. I	monophasic	6,7:-:1,5
20-SA01617-0	Subspec. I	monophasic	4,5,12:-:1,2
20-SA01658-0	Typhimurium		(1),4,12:i:1,2
20-SA01665-0	Typhimurium		(1),4,5,12:i:1,2
20-SA01694-0	Enteritidis		(1),9,12:g,m:-
20-SA01743-0	Subspec. I	monophasic	6,7:-:1,5
20-SA01744-0	Subspec. I	monophasic	6,7:-:1,5
20-SA01745-0	Subspec. I		6,7:-:-
20-SA01746-0	Subspec. I	monophasic	6,7:-:1,5
20-SA01784-0	Typhimurium		(1),4,12:i:1,2
20-SA01785-0	Subspec. I	monophasic	6,7:-:1,5
20-SA01897-0	Choleraesuis		6,7:c:1,5
20-SA02017-0	Subspec. I rough		-:-:-
20-SA02033-0	Subspec. I	monophasic	6,7:-:1,5
20-SA02093-0	Subspec. I	monophasic	6,7:-:1,5
20-SA02101-0	Subspec. I	monophasic	6,7:-:1,5
20-SA02102-0	Subspec. I	monophasic	6,7:-:1,5
20-SA02103-0	Subspec. I	monophasic	6,7:-:1,5
20-SA02105-0	Subspec. I	monophasic	6,7:-:1,5
20-SA02106-0	Subspec. I	monophasic	6,7:-:1,5
20-SA02108-0	Subspec. I	monophasic	6,7:-:1,5
20-SA02111-0	Enteritidis		(1),9,12:g,m:-
20-SA02123-0	Subspec. I	monophasic	6,7:-:1,5
20-SA02177-0	Enteritidis		(1),9,12:g,m:-
20-SA02182-0	Enteritidis		(1),9,12:g,m:-
20-SA02205-0	Typhimurium		(1),4,12:i:1,2
20-SA02233-0	Enteritidis		(1),9,12:g,m:-
20-SA02240-0	Subspec. I rough		-:-:-
20-SA02243-0	Subspec. I	monophasic	6,7:-:1,5
20-SA02245-0	Typhimurium		(1),4,12:i:1,2
20-SA02246-0	Enteritidis		(1),9,12:g,m:-
20-SA02268-0	Enteritidis		(1),9,12:g,m:-
20-SA02315-0	Enteritidis		(1),9,12:g,m:-
20-SA02382-0	Enteritidis		(1),9,12:g,m:-
20-SA02402-0	Enteritidis		(1),9,12:g,m:-

## Sheet: lab_amr_testing
sample	ResTyp	ResProfil	AMP	AMP_O	CHL	CHL_O	CIP	CIP_O	COL	COL_O	FFN	FFN_O	FOT_S_PP112	FOT_O_PP112	FOT_S_PP115	FOT_O_PP115	FOT_S_PP117	FOT_O_PP117	GEN	GEN_O	KAN	KAN_O	NAL	NAL_O	SMX	SMX_O	STR	STR_O	TAZ_S_PP112	TAZ_O_PP112	TAZ_S_PP115	TAZ_O_PP115	TAZ_S_PP117	TAZ_O_PP117	TET	TET_O	TMP	TMP_O	MERO_S_PP112	MERO_O_PP112	MERO_S_PP115	MERO_O_PP115	MERO_S_PP117	MERO_O_PP117	AZI	AZI_O	TGC	TGC_O	FOT_O
02-03767	susceptible	susceptible	S	=2.0	S	=4.0	S	<=0.03125	S	=8.0	S	=4.0							S	<=1.0	S	<=4.0	S	<=4.0	S	=128.0	S	=8.0							S	<=2.0	S	<=4.0
07-02570-0	susceptible	susceptible	S	<=1.0	S	=8.0	S	<=0.03125	S	<=4.0	S	=4.0							S	<=1.0	S	<=4.0	S	<=4.0	S	=128.0	S	<=4.0							S	<=2.0	S	<=4.0
07-03359-0	susceptible	susceptible	S	<=1.0	S	=4.0	S	<=0.03125	S	<=4.0	S	=4.0							S	<=1.0	S	<=4.0	S	<=4.0	S	=64.0	S	<=4.0							S	<=2.0	S	<=4.0
07-03409-0	susceptible	susceptible	S	=2.0	S	=4.0	S	<=0.03125	S	<=4.0	S	=4.0							S	<=1.0	S	<=4.0	S	<=4.0	S	=128.0	S	<=4.0							S	<=2.0	S	<=4.0
07-03847-0	susceptible	susceptible	S	=2.0	S	=4.0	S	<=0.03125	S	<=4.0	S	=4.0							S	<=1.0	S	<=4.0	S	<=4.0	S	=64.0	S	<=4.0							S	<=2.0	S	<=4.0
07-03853-0	susceptible	susceptible	S	=2.0	S	=4.0	S	<=0.03125	S	<=4.0	S	=4.0							S	<=1.0	S	<=4.0	S	<=4.0	S	=64.0	I	=16.0							S	<=2.0	S	<=4.0
08-00775-0	susceptible	susceptible	S	=2.0	S	=4.0	S	=0.03125	S	<=8.0	S	=4.0							S	=0.5	S	<=4.0	S	<=4.0	S	=64.0	S	=4.0							S	=2.0	S	<=0.5
08-02443-0	susceptible	susceptible	S	=2.0	S	=4.0	S	=0.03125	S	<=8.0	S	=4.0							S	<=0.25	S	<=4.0	S	<=4.0	S	=64.0	S	=8.0							S	=2.0	S	<=0.5
08-03259-0	susceptible	susceptible	S	=2.0	S	=8.0	S	=0.03125	S	<=8.0	S	=4.0							S	<=0.25	S	<=4.0	S	<=4.0	S	=64.0	S	=4.0							S	=2.0	S	<=0.5
08-03260-0	susceptible	susceptible	S	=2.0	S	=4.0	S	=0.03125	S	<=8.0	S	=4.0							S	<=0.25	S	<=4.0	S	<=4.0	S	=64.0	S	<=2.0							S	=2.0	S	<=0.5
08-03503-0	susceptible	susceptible	S	=2.0	S	=8.0	S	=0.03125	S	<=8.0	S	=4.0							S	<=0.25	S	<=4.0	S	<=4.0	S	=64.0	S	<=2.0							S	=2.0	S	<=0.5
08-04195-0	susceptible	susceptible	S	=4.0	S	=8.0	S	=0.03125	S	<=8.0	S	=8.0							S	<=0.25	S	<=4.0	S	<=4.0	S	=64.0	S	=8.0							S	=2.0	S	<=0.5
08-04785-0	susceptible	susceptible	S	=1.0	S	=8.0	S	=0.03125	S	<=8.0	S	=4.0							S	<=0.25	S	<=4.0	S	<=4.0	S	=32.0	S	=8.0							S	=2.0	S	<=0.5
08-04933-0	susceptible	susceptible	S	=1.0	S	=8.0	S	=0.03125	S	<=8.0	S	=8.0							S	<=0.25	S	<=4.0	S	<=4.0	S	=128.0	S	=8.0							S	<=1.0	S	<=0.5
08-04999-0	susceptible	susceptible	S	=1.0	S	=4.0	S	=0.03125	S	<=8.0	S	=4.0							S	<=0.25	S	<=4.0	S	<=4.0	S	=32.0	S	=8.0							S	=2.0	S	<=0.5
09-00076-0	susceptible	susceptible	S	=1.0	S	=8.0	S	=0.03125	S	<=8.0	S	=8.0							S	<=0.25	S	<=4.0	S	<=4.0	S	=64.0	S	=8.0							S	=2.0	S	<=0.5
09-00258-0	1x	CIP	S	=4.0	S	=8.0	R	=0.125	S	<=8.0	S	=8.0							S	<=0.25	S	<=4.0	S	<=4.0	S	=64.0	S	=8.0							S	=4.0	S	<=0.5
09-00275-0	susceptible	susceptible	S	=2.0	S	=4.0	S	=0.03125	S	<=8.0	S	=4.0							S	<=0.25	S	<=4.0	S	<=4.0	S	=64.0	S	=4.0							S	=2.0	S	<=0.5
09-00599-0	susceptible	susceptible	S	=1.0	S	=4.0	S	=0.03125	S	<=8.0	S	=4.0							S	<=0.25	S	<=4.0	S	<=4.0	S	=64.0	S	=4.0							S	=2.0	S	<=0.5
09-01709-0	5x	AMP, CHL, FFN, SMX, STR, TET	R	>32.0	R	>64.0	S	=0.03125	S	<=8.0	R	>64.0							S	=0.5	S	<=4.0	S	<=4.0	R	>1024.0	R	=64.0							R	=32.0	S	<=0.5
09-02538-0	susceptible	susceptible	S	=1.0	S	=8.0	S	=0.03125	S	<=8.0	S	=4.0							S	=0.5	S	<=4.0	S	<=4.0	S	=64.0	S	=4.0							S	=2.0	S	<=0.5
09-03391-0	susceptible	susceptible	S	=1.0	S	=8.0	S	=0.03125	S	<=8.0	S	=4.0							S	<=0.25	S	<=4.0	S	<=4.0	S	=64.0	S	=8.0							S	=2.0	S	<=0.5
09-04204-0	susceptible	susceptible	S	=1.0	S	=8.0	S	=0.03125	S	<=8.0	S	=4.0							S	<=0.25	S	<=4.0	S	<=4.0	S	=64.0	S	=8.0							S	=2.0	S	<=0.5
10-00260-0	susceptible	susceptible	S	<=0.5	S	=4.0	S	=0.015	S	<=8.0	S	<=2.0							S	<=0.25	S	<=4.0	S	<=4.0	S	=32.0	S	=4.0							S	<=1.0	S	<=0.5
10-00990-0	susceptible	susceptible	S	=1.0	S	=4.0	S	=0.015	S	<=8.0	S	<=2.0							S	<=0.25	S	<=4.0	S	<=4.0	S	<=8.0	S	=16.0							S	<=1.0	S	<=0.5
10-01314-0	susceptible	susceptible	S	=2.0	S	=8.0	S	=0.03125	S	<=8.0	S	=4.0							S	<=0.25	S	<=4.0	S	<=4.0	S	=64.0	S	=4.0							S	=2.0	S	<=0.5
10-01315-0	susceptible	susceptible	S	=1.0	S	=8.0	S	=0.03125	S	<=8.0	S	=8.0							S	<=0.25	S	<=4.0	S	<=4.0	S	=64.0	S	=16.0							S	=2.0	S	<=0.5
10-02588-0	susceptible	susceptible	S	=2.0	S	=8.0	S	=0.03125	S	<=8.0	S	=4.0							S	<=0.25	S	<=4.0	S	<=4.0	S	=64.0	S	=8.0							S	=2.0	S	<=0.5
10-02942-0	susceptible	susceptible	S	=1.0	S	=8.0	S	=0.03125	S	<=2.0	S	=8.0							S	=0.5	S	<=4.0	S	<=4.0	S	=64.0	S	=8.0							S	=2.0	S	<=0.5
10-03483-0	susceptible	susceptible	S	=1.0	S	=8.0	S	=0.03125	S	<=2.0	S	=4.0							S	<=0.25	S	<=4.0	S	<=4.0	S	=128.0	S	=4.0							S	=2.0	S	<=0.5
10-03587-0	susceptible	susceptible	S	=2.0	S	=8.0	S	=0.03125	S	<=2.0	S	=8.0							S	<=0.25	S	=8.0	S	<=4.0	S	=64.0	S	=16.0							S	=2.0	S	<=0.5
10-04084-0	susceptible	susceptible	S	=1.0	S	=4.0	S	=0.015	S	<=2.0	S	=4.0							S	=0.5	S	<=4.0	S	<=4.0	S	=64.0	S	=8.0							S	<=1.0	S	<=0.5
11-00947-0	susceptible	susceptible	S	=1.0	S	=4.0	S	=0.03125	S	<=2.0	S	=4.0							S	<=0.25	S	<=4.0	S	<=4.0	S	=64.0	S	=16.0							S	=2.0	S	<=0.5
11-02433-0	susceptible	susceptible	S	<=0.5	S	=8.0	S	=0.03125	S	<=2.0	S	=4.0							S	<=0.25	S	<=4.0	S	<=4.0	S	=64.0	S	=16.0							S	=2.0	S	<=0.5
11-02708-0	susceptible	susceptible	S	=1.0	S	=4.0	S	=0.03125	S	<=2.0	S	=4.0							S	<=0.25	S	<=4.0	S	<=4.0	S	=16.0	S	=8.0							S	=2.0	S	<=0.5
11-03356-0	1x	COL	S	=2.0	S	=4.0	S	=0.03125	R	=4.0	S	=4.0							S	<=0.25	S	<=4.0	S	<=4.0	S	=128.0	S	=16.0							S	=4.0	S	<=0.5
11-03509-0	susceptible	susceptible	S	=1.0	S	=8.0	S	=0.03125	S	<=2.0	S	=8.0							S	<=0.25	S	<=4.0	S	<=4.0	S	=128.0	S	=4.0							S	=2.0	S	<=0.5
11-04139-0	susceptible	susceptible	S	=1.0	S	=8.0	S	=0.015	S	<=2.0	S	=4.0							S	=0.5	S	<=4.0	S	<=4.0	S	=128.0	S	=8.0							S	=2.0	S	<=0.5
12-03646-0	4x	AMP, SMX, STR, TET	R	>32.0	S	=8.0	S	=0.03125	S	<=2.0	S	=4.0							S	=0.5	S	<=4.0	S	<=4.0	R	>1024.0	R	>128.0							R	>64.0	S	<=0.5
13-SA00587-0	susceptible	susceptible	S	=1	S	=4	S	=0.03	S	<=2	S	=4							S	=0.5	S	<=4	S	<=4	S	=64	S	=8							S	=2	S	<=0.5
13-SA02627-0	susceptible	susceptible	S	=1	S	=8	S	=0.03	S	<=2	S	=4							S	<=0.25	S	<=4	S	<=4	S	=128	S	=8							S	=2	S	<=0.5
15-SA00024-0	susceptible	susceptible	S	=2	S	<=8	S	=0.03	S	<=1			S	<=0.25					S	<=0.5			S	<=4	S	=64			S	<=0.5					S	<=2	S	<=0.25	S	<=0.03					8.00	=8	S	<=0.25
15-SA02186	susceptible	susceptible	S	=2	S	<=8	S	<=0.015	S	<=1					S	<=0.25			S	=1			S	<=4	S	=128					S	<=0.5			S	=4	S	<=0.25			S	<=0.03			8.00	=8	S	=0.5
16-SA02628-0	susceptible	susceptible	S	=2	S	<=8	S	<=0.015	S	<=1			S	<=0.25					S	<=0.5			S	<=4	S	=16			S	<=0.5					S	<=2	S	<=0.25	S	<=0.03					8.00	=8	S	=0.5
16-SA03105-0	susceptible	susceptible	S	<=1	S	<=8	S	=0.03	S	<=1			S	<=0.25					S	<=0.5			S	<=4	S	<=8			S	<=0.5					S	<=2	S	<=0.25	S	<=0.03					4.00	=4	S	<=0.25
17-SA01621-0	susceptible	susceptible	S	<=1	S	<=8	S	<=0.015	S	=2			S	<=0.25					S	<=0.5			S	<=4	S	=16			S	<=0.5					S	<=2	S	<=0.25	S	<=0.03					8.00	=8	S	<=0.25
20-SA00387-0	1x	SMX	S	<=1	S	<=8	S	=0.03	S	<=1			S	<=0.25					S	=1			S	=8	R	>1024			S	<=0.5					S	<=2	S	<=0.25	S	<=0.03					S	=8	S	<=0.25
20-SA01186-0	susceptible	susceptible	S	<=1	S	<=8	S	=0.03	S	<=1			S	<=0.25					S	<=0.5			S	<=4	S	<=8			S	<=0.5					S	=4	S	<=0.25	S	<=0.03					S	=4	S	<=0.25
20-SA01575-0	susceptible	susceptible	S	=2	S	<=8	S	=0.03	S	=2			S	<=0.25					S	<=0.5			S	<=4	S	=16			S	<=0.5					S	<=2	S	<=0.25	S	<=0.03					S	=4	S	=0.5
20-SA01576-0	1x	CIP, NAL	S	=2	S	<=8	R	=0.5	S	<=1			S	<=0.25					S	<=0.5			R	>128	S	<=8			S	<=0.5					S	=4	S	<=0.25	S	0.06					S	=16	S	=0.5
07-04265-0	1x	CIP	S	<=1	S	<=8	R	0.03	S	<=1									S	<=0.5			S	<=4	S	<=8									S	<=2	S	<=0.25							S	4	S	<=0.25	<=0.25
08-00085-0	1x	SMX	S	2	S	<=8	S	0.03	S	2									S	<=0.5			S	<=4	R	>1024									S	<=2	S	<=0.25							S	8	S	0.5	<=0.25
08-03273-0	1x	SMX	S	<=1	S	<=8	S	<=0.015	S	2									S	<=0.5			S	<=4	R	>1024									S	<=2	S	<=0.25							S	4	S	<=0.25	<=0.25
09-00390-0	susceptible	susceptible	S	<=1	S	<=8	S	0.03	S	2									S	<=0.5			S	<=4	S	16									S	<=2	S	<=0.25							S	8	S	<=0.25	<=0.25
09-00524-0	susceptible	susceptible	S	<=1	S	<=8	S	<=0.015	S	<=1									S	1			S	<=4	S	16									S	<=2	S	<=0.25							S	8	S	<=0.25	<=0.25
10-03151-0	susceptible	susceptible	S	<=1	S	<=8	S	<=0.015	S	<=1									S	<=0.5			S	<=4	S	<=8									S	<=2	S	<=0.25							S	4	S	<=0.25	<=0.25
11-01873	4x	AMP, COL, SMX, TET, TMP	R	>64	S	16	S	0.03	R	4									S	<=0.5			S	<=4	R	>1024									R	>64	R	>32							S	8	S	1	<=0.25
12-00474-0	susceptible	susceptible	S	<=1	S	<=8	S	<=0.015	S	2									S	<=0.5			S	<=4	S	<=8									S	<=2	S	<=0.25							S	4	S	<=0.25	<=0.25
13-SA01988-0	1x	SMX	S	<=1	S	<=8	S	<=0.015	S	2									S	1			S	<=4	R	>1024									S	<=2	S	<=0.25							S	8	S	0.5	<=0.25
15-SA01093-0	2x	CIP, NAL, SMX	S	<=1	S	<=8	R	0.25	S	2									S	1			R	>128	R	>1024									S	<=2	S	<=0.25							S	8	S	<=0.25	<=0.25
15-SA01939-0	3x	AMP, CIP, SMX	R	>64	S	16	R	0.12	S	2									S	<=0.5			S	16	R	>1024									S	4	S	0.5							S	16	S	1	0.5
16-SA00820-0	4x	AMP, CIP, COL, NAL, SMX	R	>64	S	<=8	R	0.25	R	4									S	1			R	>128	R	>1024									S	<=2	S	<=0.25							S	8	S	<=0.25	<=0.25
18-SA01773-0	2x	AZI, SMX	S	<=1	S	<=8	S	<=0.015	S	2									S	<=0.5			S	<=4	R	>1024									S	<=2	S	<=0.25							R	32	S	<=0.25	<=0.25
19-SA00751-0	2x	CHL, SMX	S	<=1	R	>128	S	0.03	S	2									S	<=0.5			S	<=4	R	>1024									S	<=2	S	<=0.25							S	8	S	<=0.25	<=0.25
19-SA01791-0	3x	AMP, SMX, TET	R	>64	S	<=8	S	<=0.015	S	2									S	1			S	<=4	R	>1024									R	>64	S	<=0.25							S	8	S	<=0.25	<=0.25
20-SA00474-0	1x	SMX	S	<=1	S	<=8	S	0.03	S	2									S	<=0.5			S	<=4	R	>1024									S	<=2	S	<=0.25							S	8	S	0.5	<=0.25
20-SA01154-0	2x	AMP, SMX, TMP	R	>64	S	<=8	S	<=0.015	S	<=1									S	<=0.5			S	<=4	R	>1024									S	<=2	R	>32							S	<=2	S	<=0.25	<=0.25
20-SA02382-0	2x	CIP, COL, NAL	S	2	S	<=8	R	0.5	R	4									S	<=0.5			R	>128	S	32									S	<=2	S	0.5							S	8	S	<=0.25	<=0.25
[truncated: 5 more columns]
