# Supplementary material for: What WGS Reveals about Salmonella enterica subsp. enterica in Wildlife in Germany
Source: Microorganisms. 2021 Sep 9;9(9):1911. doi: 10.3390/microorganisms9091911 (PMC8471515; doi:10.3390/microorganisms9091911)
Supplement: Supplementary file 1 [file microorganisms-09-01911-s001.zip › microorganisms-1356581-supplementary/Supplementary File S2.xlsx]

## Sheet: sample_information
sample	year	species	origin	BioProject	DOI
ERR2714266	2012	wild boar	Italy	PRJEB27935	10.1016/j.vetmic.2019.108423.
ERR2714267	2013	wild boar	Italy	PRJEB27935	10.1016/j.vetmic.2019.108423.
ERR2714268	2014	wild boar	Italy	PRJEB27935	10.1016/j.vetmic.2019.108423.
ERR2714269	2015	wild boar	Italy	PRJEB27935	10.1016/j.vetmic.2019.108423.
ERR2714270	2014	wild boar	Italy	PRJEB27935	10.1016/j.vetmic.2019.108423.
ERR2714271	2014	wild boar	Italy	PRJEB27935	10.1016/j.vetmic.2019.108423.
ERR2714272	2014	wild boar	Italy	PRJEB27935	10.1016/j.vetmic.2019.108423.
ERR2714273	2012	wild boar	Italy	PRJEB27935	10.1016/j.vetmic.2019.108423.
ERR2714274	2012	wild boar	Italy	PRJEB27935	10.1016/j.vetmic.2019.108423.
ERR2714275	2014	wild boar	Italy	PRJEB27935	10.1016/j.vetmic.2019.108423.
ERR2714276	2013	wild boar	Italy	PRJEB27935	10.1016/j.vetmic.2019.108423.
ERR2714277	2014	wild boar	Italy	PRJEB27935	10.1016/j.vetmic.2019.108423.
ERR2714278	2014	wild boar	Italy	PRJEB27935	10.1016/j.vetmic.2019.108423.
ERR2714279	2013	wild boar	Italy	PRJEB27935	10.1016/j.vetmic.2019.108423.
ERR2714280	2013	wild boar	Italy	PRJEB27935	10.1016/j.vetmic.2019.108423.
ERR2714281	2012	wild boar	Italy	PRJEB27935	10.1016/j.vetmic.2019.108423.
ERR2714282	2012	wild boar	Italy	PRJEB27935	10.1016/j.vetmic.2019.108423.
ERR2714283	2012	wild boar	Italy	PRJEB27935	10.1016/j.vetmic.2019.108423.
ERR2714284	2012	wild boar	Italy	PRJEB27935	10.1016/j.vetmic.2019.108423.
ERR2714285	2012	wild boar	Italy	PRJEB27935	10.1016/j.vetmic.2019.108423.
ERR2714286	2012	wild boar	Italy	PRJEB27935	10.1016/j.vetmic.2019.108423.
ERR2714287	2012	wild boar	Italy	PRJEB27935	10.1016/j.vetmic.2019.108423.
ERR2714288	2012	wild boar	Italy	PRJEB27935	10.1016/j.vetmic.2019.108423.
ERR2714289	2012	wild boar	Italy	PRJEB27935	10.1016/j.vetmic.2019.108423.
ERR2714290	2012	wild boar	Italy	PRJEB27935	10.1016/j.vetmic.2019.108423.
ERR2714291	2012	wild boar	Italy	PRJEB27935	10.1016/j.vetmic.2019.108423.
ERR2714292	2013	wild boar	Italy	PRJEB27935	10.1016/j.vetmic.2019.108423.
ERR2714293	2012	wild boar	Italy	PRJEB27935	10.1016/j.vetmic.2019.108423.
ERR2714294	2012	wild boar	Italy	PRJEB27935	10.1016/j.vetmic.2019.108423.
ERR2714295	2012	wild boar	Italy	PRJEB27935	10.1016/j.vetmic.2019.108423.
ERS1496855	2004	wild boar	France	PRJEB18803	10.3389/fmicb.2019.00179
ERS1496857	2009	wild boar	Germany	PRJEB18803	10.3389/fmicb.2019.00179
ERS1496859	2012	wild boar	Germany	PRJEB18803	10.3389/fmicb.2019.00179
ERS1496919	2013	wild boar	Austria	PRJEB18803	10.3389/fmicb.2019.00179
ERS1496920	2013	wild boar	Austria	PRJEB18803	10.3389/fmicb.2019.00179
ERS1496922	2013	wild boar	Austria	PRJEB18803	10.3389/fmicb.2019.00179
ERS1496923	2013	wild boar	Austria	PRJEB18803	10.3389/fmicb.2019.00179
ERS406698	2007	wild boar	Hungary	PRJEB18803	10.3389/fmicb.2019.00179
SRR1958139	2014	hedgehog	UK	NA	10.1038/s41598-017-18667-2
SRR1966154	2014	hedgehog	UK	NA	10.1038/s41598-017-18667-2
SRR1966231	2014	hedgehog	UK	NA	10.1038/s41598-017-18667-2
SRR1966855	2014	hedgehog	UK	NA	10.1038/s41598-017-18667-2
SRR1969448	2013	hedgehog	UK	NA	10.1038/s41598-017-18667-2
SRR1970181	2014	hedgehog	UK	NA	10.1038/s41598-017-18667-2
SRR3048875	2013	hedgehog	UK	NA	10.1038/s41598-017-18667-2
SRR3322670	2012	hedgehog	UK	NA	10.1038/s41598-017-18667-2
SRR5193311	2015	hedgehog	UK	NA	10.1038/s41598-017-18667-2
SRR5193323	2015	hedgehog	UK	NA	10.1038/s41598-017-18667-2
SRR5193500	2015	hedgehog	UK	NA	10.1038/s41598-017-18667-2
SRR5193740	2015	hedgehog	UK	NA	10.1038/s41598-017-18667-2
SRR5216613	2015	hedgehog	UK	NA	10.1038/s41598-017-18667-2
SRR5220053	2013	hedgehog	UK	NA	10.1038/s41598-017-18667-2
SRR5220155	2015	hedgehog	UK	NA	10.1038/s41598-017-18667-2
SRR5220445	2012	hedgehog	UK	NA	10.1038/s41598-017-18667-2
SRR5220562	2012	hedgehog	UK	NA	10.1038/s41598-017-18667-2
SRR5220583	2014	hedgehog	UK	NA	10.1038/s41598-017-18667-2
SRR5220676	2014	hedgehog	UK	NA	10.1038/s41598-017-18667-2
SRR5220692	2011-2013	hedgehog	UK	NA	10.1038/s41598-017-18667-2
SRR5220740	2012	hedgehog	UK	NA	10.1038/s41598-017-18667-2
SRR5220842	2015	hedgehog	UK	NA	10.1038/s41598-017-18667-2
SRR5220887	2014	hedgehog	UK	NA	10.1038/s41598-017-18667-2
SRR5220891	2015	hedgehog	UK	NA	10.1038/s41598-017-18667-2
SRR5220914	2015	hedgehog	UK	NA	10.1038/s41598-017-18667-2
SRR5330440	1989	hedgehog	US	NA	10.1186/s13099-017-0213-x
SRR5387492	1996	wild chicken	US	NA	10.1186/s13099-017-0213-x
SRR5387496	1995	wild chicken	US	NA	10.1186/s13099-017-0213-x
SRR5757162	2011	hedgehog	UK	NA	10.1038/s41598-017-18667-2
SRR5757163	2014	hedgehog	UK	NA	10.1038/s41598-017-18667-2
SRR5757176	2015	hedgehog	UK	NA	10.1038/s41598-017-18667-2
SRR5757177	2014	hedgehog	UK	NA	10.1038/s41598-017-18667-2
SRR5757178	2015	hedgehog	UK	NA	10.1038/s41598-017-18667-2
SRR5757180	2012	hedgehog	UK	NA	10.1038/s41598-017-18667-2
SRR5757181	2012	hedgehog	UK	NA	10.1038/s41598-017-18667-2
SRR5757183	2012	hedgehog	UK	NA	10.1038/s41598-017-18667-2
SRR5757184	2015	hedgehog	UK	NA	10.1038/s41598-017-18667-2
SRR5757187	2014	hedgehog	UK	NA	10.1038/s41598-017-18667-2
SRR5757188	2012	hedgehog	UK	NA	10.1038/s41598-017-18667-2
SRR5757189	2014	hedgehog	UK	NA	10.1038/s41598-017-18667-2
SRR5757191	2012	hedgehog	UK	NA	10.1038/s41598-017-18667-2
SRR5757192	2015	hedgehog	UK	NA	10.1038/s41598-017-18667-2
SRR5757193	2012	hedgehog	UK	NA	10.1038/s41598-017-18667-2
SRR5757200	2015	hedgehog	UK	NA	10.1038/s41598-017-18667-2
SRR5757202	2013	hedgehog	UK	NA	10.1038/s41598-017-18667-2
SRR5757206	2015	hedgehog	UK	NA	10.1038/s41598-017-18667-2
SRR5757207	2015	hedgehog	UK	NA	10.1038/s41598-017-18667-2
SRR5757208	2015	hedgehog	UK	NA	10.1038/s41598-017-18667-2
SRR5757213	2015	hedgehog	UK	NA	10.1038/s41598-017-18667-2
SRR5813574	2013	hedgehog	UK	NA	10.1038/s41598-017-18667-2
SRR5814207	2015	hedgehog	UK	NA	10.1038/s41598-017-18667-2

## Sheet: aquamis
sample	reference	# reads	Megabases	Q30 base fraction	coverage depth	# contigs	# contigs >1000 bp	fraction majority species	single-copy orthologs	duplicated orthologs	N50	# genes	# partial genes	fraction genes recovered	reference coverage	total length	reference length	reference similarity	fraction mapped reads	insert size	ncbi
ERR2714266	Salmonella enterica subsp. enterica serovar Choleraesuis str. SC-B67, complete sequence	1573653	350.276	0.857773	73.9533	101	63	0.99861	0.986	0	163306	5134	99	0.968357	0.97495	4699157	4755700	0.981	0.999579	324.51	NC_006905.1
ERR2714267	Salmonella enterica subsp. enterica serovar Choleraesuis str. SC-B67, complete sequence	1307570	303.913	0.873846	64.332	80	46	0.99902	0.986	0	199061	5144	96	0.969652	0.97555	4690996	4755700	0.981	0.999818	355.392	NC_006905.1
ERR2714268	Salmonella enterica subsp. enterica serovar Choleraesuis str. SC-B67, complete sequence	1039925	244.391	0.868013	51.7266	86	46	0.9988	0.986	0	199062	5134	100	0.968542	0.97515	4688996	4755700	0.981	0.999751	367.181	NC_006905.1
ERR2714269	Salmonella enterica subsp. enterica serovar Choleraesuis str. SC-B67, complete sequence	1621017	378.319	0.867799	80.0411	80	44	0.99902	0.986	0	216747	5140	93	0.968357	0.97538	4690010	4755700	0.981	0.999624	358.698	NC_006905.1
ERR2714270	Salmonella enterica subsp. enterica serovar Choleraesuis str. SC-B67, complete sequence	914254	210.166	0.784463	44.5876	88	47	0.99813	0.986	0	199062	5117	100	0.965396	0.97118	4669825	4755700	0.976	0.999355	343.78	NC_006905.1
ERR2714271	Salmonella enterica subsp. enterica serovar Choleraesuis str. SC-B67, complete sequence	1458593	341.889	0.845904	72.3438	84	44	0.99905	0.986	0	216747	5138	94	0.968172	0.97546	4690389	4755700	0.981	0.999829	363.391	NC_006905.1
ERR2714272	Salmonella enterica subsp. enterica serovar Choleraesuis str. SC-B67, complete sequence	1558501	358.549	0.871507	75.872	84	47	0.9988	0.986	0	189146	5138	93	0.967987	0.97547	4690767	4755700	0.981	0.999784	348.841	NC_006905.1
ERR2714273	Salmonella enterica subsp. enterica serovar Choleraesuis str. SC-B67, complete sequence	965210	225.15	0.873776	47.6637	98	62	0.99888	0.986	0	158243	5127	103	0.967802	0.97484	4687812	4755700	0.981	0.999705	354.678	NC_006905.1
ERR2714274	Salmonella enterica subsp. enterica serovar Choleraesuis str. SC-B67, complete sequence	1571090	370.943	0.858145	78.4957	99	59	0.9989	0.986	0	162195	5131	104	0.968727	0.97511	4689443	4755700	0.981	0.999782	364.691	NC_006905.1
ERR2714275	Salmonella enterica subsp. enterica serovar Choleraesuis str. SC-B67, complete sequence	1597067	376.194	0.873103	79.617	95	54	0.99897	0.986	0	165923	5136	101	0.969097	0.97521	4689334	4755700	0.981	0.999871	364.601	NC_006905.1
ERR2714276	Salmonella enterica subsp. enterica serovar Choleraesuis str. SC-B67, complete sequence	2055416	458.84	0.892249	97.0766	88	45	0.99903	0.986	0	216747	5136	95	0.967987	0.97515	4689095	4755700	0.981	0.999784	309.763	NC_006905.1
ERR2714277	Salmonella enterica subsp. enterica serovar Choleraesuis str. SC-B67, complete sequence	1913589	445.294	0.864031	94.234	90	51	0.99914	0.986	0	199061	5135	99	0.968542	0.97525	4690087	4755700	0.981	0.999815	367.413	NC_006905.1
ERR2714278	Salmonella enterica subsp. enterica serovar Choleraesuis str. SC-B67, complete sequence	1523429	345.837	0.868925	73.1581	84	49	0.9988	0.986	0	212766	5138	98	0.968912	0.97529	4690126	4755700	0.98	0.999122	333.892	NC_006905.1
ERR2714279	Salmonella enterica subsp. enterica serovar Choleraesuis str. SC-B67, complete sequence	1267738	290.791	0.849983	61.5585	99	58	0.99898	0.986	0	162195	5126	99	0.966876	0.97444	4685846	4755700	0.98	0.999682	327.027	NC_006905.1
ERR2714280	Salmonella enterica subsp. enterica serovar Choleraesuis str. SC-B67, complete sequence	1205717	260.404	0.882496	55.1227	104	67	0.99735	0.986	0	153986	5126	109	0.968727	0.97484	4687749	4755700	0.98	0.99973	304.452	NC_006905.1
ERR2714281	Salmonella enterica subsp. enterica serovar Choleraesuis str. SC-B67, complete sequence	912879	214.377	0.856572	44.609	94	60	0.99426	0.986	0	165819	5130	103	0.968357	0.97457	4770181	4755700	0.963	0.999853	363.527	NC_006905.1
ERR2714282	Salmonella enterica subsp. enterica serovar Choleraesuis str. SC-B67, complete sequence	1081944	247.914	0.844095	52.4671	95	58	0.99903	0.986	0	162195	5135	98	0.968357	0.97518	4689673	4755700	0.981	0.999771	339.604	NC_006905.1
ERR2714283	Salmonella enterica subsp. enterica serovar Choleraesuis str. SC-B67, complete sequence	970066	212.606	0.832789	45.0897	104	62	0.99846	0.986	0	162196	5111	107	0.965581	0.97154	4671984	4755700	0.978	0.999739	289.807	NC_006905.1
ERR2714284	Salmonella enterica subsp. enterica serovar Choleraesuis str. SC-B67, complete sequence	1061432	240.352	0.834624	52.2264	115	68	0.9978	0.986	0	162195	4987	108	0.94282	0.94854	4563228	4755700	0.95	0.999774	317.354	NC_006905.1
ERR2714285	Salmonella enterica subsp. enterica serovar Choleraesuis str. SC-B67, complete sequence	1044714	238.113	0.822852	48.6788	114	77	0.98428	0.986	0	123704	5128	100	0.967432	0.9721	4854661	4755700	0.939	0.999855	341.826	NC_006905.1
ERR2714286	Salmonella enterica subsp. enterica serovar Choleraesuis str. SC-B67, complete sequence	1528841	300.7	0.858112	63.5626	107	55	0.99831	0.986	0	173480	5126	109	0.968727	0.97484	4687880	4755700	0.98	0.99954	254.647	NC_006905.1
ERR2714287	Salmonella enterica subsp. enterica serovar Choleraesuis str. SC-B67, complete sequence	1092123	251.985	0.831227	53.3218	101	56	0.99875	0.986	0	177502	5129	98	0.967246	0.97463	4687129	4755700	0.981	0.999712	322.517	NC_006905.1
ERR2714288	Salmonella enterica subsp. enterica serovar Choleraesuis str. SC-B67, complete sequence	767228	183.624	0.815664	38.9049	157	113	0.99873	0.986	0	81929	5102	131	0.968357	0.97346	4681736	4755700	0.981	0.999799	369.387	NC_006905.1
ERR2714289	Salmonella enterica subsp. enterica serovar Choleraesuis str. SC-B67, complete sequence	961023	221.842	0.819828	46.2835	102	67	0.99435	0.986	0	162195	5113	104	0.965396	0.97121	4756419	4755700	0.955	0.999718	343.496	NC_006905.1
ERR2714290	Salmonella enterica subsp. enterica serovar Choleraesuis str. SC-B67, complete sequence	1467843	308.682	0.868575	65.3024	90	47	0.99844	0.986	0	199061	5133	100	0.968357	0.97519	4689290	4755700	0.981	0.999879	298.223	NC_006905.1
ERR2714291	Salmonella enterica subsp. enterica serovar Choleraesuis str. SC-B67, complete sequence	1341252	308.667	0.855941	65.3247	82	47	0.99904	0.986	0	191183	5140	92	0.968172	0.97539	4690267	4755700	0.981	0.999829	350.255	NC_006905.1
ERR2714292	Salmonella enterica subsp. enterica serovar Choleraesuis str. SC-B67, complete sequence	1336898	300.082	0.867091	63.721	78	45	0.99899	0.986	0	224906	5129	92	0.966136	0.97227	4675136	4755700	0.978	0.999812	327.341	NC_006905.1
ERR2714293	Salmonella enterica subsp. enterica serovar Choleraesuis str. SC-B67, complete sequence	1275507	298.103	0.858731	63.0815	91	48	0.9988	0.986	0	199061	5134	98	0.968172	0.97507	4688953	4755700	0.981	0.999856	342.878	NC_006905.1
ERR2714294	Salmonella enterica subsp. enterica serovar Choleraesuis str. SC-B67, complete sequence	1228570	291.286	0.859083	61.6507	93	52	0.99869	0.986	0	198933	5134	92	0.967061	0.97508	4688883	4755700	0.98	0.99985	349.328	NC_006905.1
ERR2714295	Salmonella enterica subsp. enterica serovar Choleraesuis str. SC-B67, complete sequence	1657230	369.597	0.86446	78.2001	93	48	0.9985	0.986	0	199062	5133	96	0.967617	0.97496	4687976	4755700	0.981	0.999799	305.977	NC_006905.1
ERS1496855	Salmonella enterica subsp. enterica serovar Choleraesuis str. SC-B67, complete sequence	4705044	475.185	0.917044	99.0114	131	54	0.99929	0.986	0	178062	5134	55	0.960215	0.98227	4736324	4755700	0.985	0.999391	364.594	NC_006905.1
ERS1496857	Salmonella enterica subsp. enterica serovar Choleraesuis str. SC-B67, complete sequence	4677888	472.431	0.916453	98.8007	118	48	0.99956	0.986	0	188951	5104	60	0.955588	0.98087	4720820	4755700	0.982	0.999467	365.17	NC_006905.1
ERS1496859	Salmonella enterica subsp. enterica serovar Choleraesuis str. SC-B67, complete sequence	4688039	473.453	0.919739	98.7978	120	49	0.9995	0.986	0	179946	5099	54	0.953553	0.98145	4723964	4755700	0.986	0.999459	350.235	NC_006905.1
ERS1496919	Salmonella enterica subsp. enterica serovar Choleraesuis str. SC-B67, complete sequence	4049778	408.98	0.886751	85.4252	106	46	0.99865	0.986	0	188828	5140	49	0.960215	0.98127	4723140	4755700	0.981	0.998865	464.337	NC_006905.1
ERS1496920	Salmonella enterica subsp. enterica serovar Choleraesuis str. SC-B67, complete sequence	3798836	383.634	0.888728	80.1235	111	47	0.99836	0.986	0	179947	5111	62	0.957254	0.98101	4722165	4755700	0.981	0.998601	460.367	NC_006905.1
ERS1496922	Salmonella enterica subsp. enterica serovar Choleraesuis str. SC-B67, complete sequence	4124475	416.552	0.887983	86.9898	88	42	0.99867	0.986	0	196643	5145	48	0.960955	0.98187	4725240	4755700	0.981	0.998696	463.791	NC_006905.1
ERS1496923	Salmonella enterica subsp. enterica serovar Choleraesuis str. SC-B67, complete sequence	3756909	379.351	0.885311	79.1546	89	43	0.99774	0.986	0	188989	5131	51	0.958919	0.9815	4723526	4755700	0.981	0.997914	474.429	NC_006905.1
ERS406698	Salmonella enterica subsp. enterica serovar Choleraesuis str. SC-B67, complete sequence	981380	171.908	0.892184	35.8026	82	47	0.99581	0.986	0	225106	5200	99	0.98057	0.98337	4727768	4755700	0.987	0.994023	220.629	NC_006905.1
SRR1958139	Salmonella enterica subsp. enterica serovar Enteritidis strain ATCC BAA-708	2835153	274.511	0.984717	55.2497	91	33	0.99697	0.986	0	279970	4528	55	0.954792	0.98277	4905874	4678516	0.926	0.999935	278.577	NZ_CP025554.1
SRR1966154	Salmonella enterica subsp. enterica serovar Enteritidis strain ATCC BAA-708	3151614	305.725	0.869757	61.4649	127	35	0.99571	0.986	0	227626	4522	57	0.953958	0.98256	4900821	4678516	0.925	0.999336	214.363	NZ_CP025554.1
SRR1966231	Salmonella enterica subsp. enterica serovar Enteritidis strain ATCC BAA-708	2682870	261.008	0.987279	52.5099	116	35	0.99782	0.986	0	227761	4521	54	0.953125	0.9828	4903142	4678516	0.926	0.999824	270.254	NZ_CP025554.1
SRR1966855	Salmonella enterica subsp. enterica serovar Enteritidis strain ATCC BAA-708	2043460	198.798	0.987267	40.0045	120	48	0.99769	0.986	0	220636	4513	65	0.95375	0.9826	4903449	4678516	0.924	0.999945	273.347	NZ_CP025554.1
SRR1969448	Salmonella enterica subsp. enterica serovar Enteritidis strain ATCC BAA-708	2540104	248.016	0.871067	49.8733	113	35	0.99552	0.986	0	220768	4513	58	0.952292	0.98265	4901921	4678516	0.925	0.99943	231.717	NZ_CP025554.1
SRR1970181	Salmonella enterica subsp. enterica serovar Enteritidis strain ATCC BAA-708	1977417	192.548	0.987396	38.6382	118	41	0.99577	0.986	0	202302	4507	62	0.951875	0.98239	4901109	4678516	0.926	0.997578	284.686	NZ_CP025554.1
SRR3048875	Salmonella enterica subsp. enterica serovar Enteritidis strain ATCC BAA-708	3415105	314.741	0.990901	62.135	145	34	0.98943	0.986	0	220617	4515	47	0.950417	0.98177	4804090	4678516	0.952	0.992645	197.853	NZ_CP025554.1
SRR3322670	Salmonella enterica subsp. enterica serovar Enteritidis strain ATCC BAA-708	2551002	255.014	0.933796	51.3082	106	33	0.99715	0.986	0	190754	4511	58	0.951875	0.98279	4905180	4678516	0.926	0.999703	268.199	NZ_CP025554.1
SRR5193311	Salmonella enterica subsp. enterica serovar Enteritidis strain ATCC BAA-708	2842162	284.11	0.901459	57.1946	110	31	0.99712	0.986	0	227626	4515	53	0.951667	0.98228	4900405	4678516	0.926	0.99973	269.593	NZ_CP025554.1
SRR5193323	Salmonella enterica subsp. enterica serovar Enteritidis strain ATCC BAA-708	2373769	237.95	0.904544	48.8583	115	31	0.99815	0.986	0	283406	4523	51	0.952917	0.98197	4805095	4678516	0.953	0.999854	294.519	NZ_CP025554.1
SRR5193500	Salmonella enterica subsp. enterica serovar Enteritidis strain ATCC BAA-708	2953370	294.304	0.914612	59.2125	119	33	0.99601	0.986	0	227692	4507	53	0.95	0.98267	4902347	4678516	0.924	0.999634	242.711	NZ_CP025554.1
SRR5193740	Salmonella enterica subsp. enterica serovar Enteritidis strain ATCC BAA-708	3285245	325.119	0.913189	65.381	114	30	0.99672	0.986	0	228748	4517	55	0.9525	0.98298	4903874	4678516	0.925	0.999551	237.418	NZ_CP025554.1
SRR5216613	Salmonella enterica subsp. enterica serovar Enteritidis strain ATCC BAA-708	3307984	331.927	0.894567	66.778	123	31	0.99727	0.986	0	370323	4529	55	0.955	0.98281	4901919	4678516	0.926	0.999833	277.18	NZ_CP025554.1
SRR5220053	Salmonella enterica subsp. enterica serovar Enteritidis strain ATCC BAA-708	1837059	183.226	0.956986	37.6976	120	32	0.99834	0.986	0	227521	4507	59	0.95125	0.98047	4796945	4678516	0.95	0.999916	271.084	NZ_CP025554.1
SRR5220155	Salmonella enterica subsp. enterica serovar Enteritidis strain ATCC BAA-708	1435280	141.096	0.832769	28.3834	102	36	0.99643	0.986	0	220669	4516	57	0.952708	0.98284	4903421	4678516	0.926	0.999852	249.562	NZ_CP025554.1
SRR5220445	Salmonella enterica subsp. enterica serovar Enteritidis strain ATCC BAA-708	2469992	246.803	0.952761	46.0651	132	43	0.98275	0.986	0	228210	4515	67	0.954583	0.98256	4815636	4678516	0.952	0.988386	282.58	NZ_CP025554.1
SRR5220562	Salmonella enterica subsp. enterica serovar Enteritidis strain ATCC BAA-708	1798689	180.17	0.954991	37.0007	113	39	0.99809	0.986	0	190753	4538	51	0.956042	0.98208	4806367	4678516	0.953	0.999858	315.805	NZ_CP025554.1
SRR5220583	Salmonella enterica subsp. enterica serovar Enteritidis strain ATCC BAA-708	1237368	122.807	0.828188	24.7036	143	48	0.99508	0.986	0	190752	4526	60	0.955417	0.9827	4900419	4678516	0.926	0.999868	271.078	NZ_CP025554.1
SRR5220676	Salmonella enterica subsp. enterica serovar Enteritidis strain ATCC BAA-708	1189063	118.346	0.953521	24.3008	174	70	0.99765	0.986	0	123055	4492	71	0.950625	0.98136	4801881	4678516	0.951	0.999871	249.05	NZ_CP025554.1
SRR5220692	Salmonella enterica subsp. enterica serovar Enteritidis strain ATCC BAA-708	1403575	140.81	0.95506	28.8634	124	37	0.99652	0.986	0	227588	4527	56	0.954792	0.9819	4803135	4678516	0.951	0.997964	322.311	NZ_CP025554.1
SRR5220740	Salmonella enterica subsp. enterica serovar Enteritidis strain ATCC BAA-708	2813629	281.916	0.955834	57.7236	114	30	0.99666	0.986	0	299633	4546	52	0.957917	0.98207	4806314	4678516	0.953	0.998123	297.008	NZ_CP025554.1
SRR5220842	Salmonella enterica subsp. enterica serovar Enteritidis strain ATCC BAA-708	3837817	385.626	0.915489	77.571	108	31	0.9974	0.986	0	256408	4529	49	0.95375	0.98283	4902531	4678516	0.925	0.99983	291.278	NZ_CP025554.1
SRR5220887	Salmonella enterica subsp. enterica serovar Enteritidis strain ATCC BAA-708	1189825	118.735	0.825107	23.8812	116	33	0.99698	0.986	0	256086	4514	47	0.950208	0.98284	4902792	4678516	0.926	0.999855	295.011	NZ_CP025554.1
SRR5220891	Salmonella enterica subsp. enterica serovar Enteritidis strain ATCC BAA-708	3111564	309.823	0.892704	62.2661	136	35	0.9963	0.986	0	239610	4513	58	0.952292	0.98262	4902041	4678516	0.925	0.999119	240.911	NZ_CP025554.1
SRR5220914	Salmonella enterica subsp. enterica serovar Enteritidis strain ATCC BAA-708	3942177	395.007	0.90631	79.469	108	33	0.99693	0.986	0	262301	4524	55	0.953958	0.98298	4906061	4678516	0.926	0.999814	276.718	NZ_CP025554.1
SRR5330440	Salmonella enterica subsp. enterica serovar Enteritidis strain ATCC BAA-708	1149830	213.41	0.895971	43.0176	90	53	0.99725	0.986	0	163446	4606	70	0.974167	0.98441	4913076	4678516	0.923	0.999295	203.111	NZ_CP025554.1
SRR5387492	Salmonella enterica strain FDAARGOS_70	1442555	333.68	0.851613	70.2078	58	25	0.95953	0.986	0	439124	4692	32	0.985604	0.99101	4707312	4679420	0.983	0.997751	428.644	NZ_CP026052.1
SRR5387496	Salmonella enterica subsp. enterica serovar Enteritidis strain 70-1605	1751523	409.341	0.865554	86.3217	61	22	0.99841	0.986	0	479333	4701	28	0.98603	0.99156	4699809	4679538	0.984	0.998594	375.325	NZ_CP018640.1
SRR5757162	Salmonella enterica subsp. enterica serovar Enteritidis strain ATCC BAA-708	937019	93.7653	0.952102	19.3013	133	45	0.99832	0.986	0	168660	4485	55	0.945833	0.97951	4792634	4678516	0.951	0.999799	288.462	NZ_CP025554.1
SRR5757163	Salmonella enterica subsp. enterica serovar Enteritidis strain ATCC BAA-708	2329920	232.232	0.956732	46.789	123	34	0.99108	0.986	0	286704	4504	47	0.948125	0.98179	4806709	4678516	0.953	0.993039	271.883	NZ_CP025554.1
SRR5757176	Salmonella enterica subsp. enterica serovar Enteritidis strain ATCC BAA-708	3561530	353.08	0.898166	70.7242	117	36	0.99662	0.986	0	227761	4512	57	0.951875	0.98272	4902644	4678516	0.925	0.999596	231.635	NZ_CP025554.1
SRR5757177	Salmonella enterica subsp. enterica serovar Enteritidis strain ATCC BAA-708	3044898	305.254	0.939721	62.671	106	32	0.99832	0.986	0	227588	4527	46	0.952708	0.98204	4807901	4678516	0.952	0.999897	289.206	NZ_CP025554.1
SRR5757178	Salmonella enterica subsp. enterica serovar Enteritidis strain ATCC BAA-708	3041909	302.176	0.908841	60.778	137	32	0.99685	0.986	0	237758	4502	49	0.948125	0.9827	4900231	4678516	0.925	0.999742	242.228	NZ_CP025554.1
SRR5757180	Salmonella enterica subsp. enterica serovar Enteritidis strain ATCC BAA-708	2157515	215.835	0.956352	44.2983	115	36	0.99767	0.986	0	286701	4514	52	0.95125	0.98201	4804842	4678516	0.953	0.999332	280.762	NZ_CP025554.1
SRR5757181	Salmonella enterica subsp. enterica serovar Enteritidis strain ATCC BAA-708	1662596	166.193	0.957	34.125	122	34	0.99837	0.986	0	202131	4517	56	0.952708	0.98217	4805281	4678516	0.952	0.999912	286.09	NZ_CP025554.1
SRR5757183	Salmonella enterica subsp. enterica serovar Enteritidis strain ATCC BAA-708	2021773	202.404	0.955667	41.6277	129	44	0.99808	0.986	0	183628	4515	52	0.951458	0.98043	4796550	4678516	0.95	0.999684	306	NZ_CP025554.1
SRR5757184	Salmonella enterica subsp. enterica serovar Enteritidis strain ATCC BAA-708	3240745	320.811	0.889018	65.9249	116	36	0.99696	0.986	0	286960	4501	60	0.950208	0.98068	4799339	4678516	0.953	0.999825	227.606	NZ_CP025554.1
SRR5757187	Salmonella enterica subsp. enterica serovar Enteritidis strain ATCC BAA-708	3267721	324.623	0.910267	65.31	113	32	0.99705	0.986	0	239727	4514	59	0.952708	0.98298	4903652	4678516	0.926	0.999741	242.671	NZ_CP025554.1
SRR5757188	Salmonella enterica subsp. enterica serovar Enteritidis strain ATCC BAA-708	2680405	266.92	0.954395	54.8074	117	34	0.99845	0.986	0	227588	4510	51	0.950208	0.98185	4805198	4678516	0.953	0.999887	261.802	NZ_CP025554.1
SRR5757189	Salmonella enterica subsp. enterica serovar Enteritidis strain ATCC BAA-708	4185920	419.905	0.905636	84.4963	102	33	0.99689	0.986	0	227756	4515	50	0.951042	0.9827	4905738	4678516	0.925	0.999897	288.936	NZ_CP025554.1
SRR5757191	Salmonella enterica subsp. enterica serovar Enteritidis strain ATCC BAA-708	2261553	226	0.952661	46.4161	121	36	0.9984	0.986	0	190752	4510	57	0.951458	0.98188	4805033	4678516	0.953	0.999921	297.808	NZ_CP025554.1
SRR5757192	Salmonella enterica subsp. enterica serovar Enteritidis strain ATCC BAA-708	3296753	329.217	0.896769	66.2424	113	36	0.99702	0.986	0	220603	4513	51	0.950833	0.9826	4903057	4678516	0.924	0.999776	253.087	NZ_CP025554.1
SRR5757193	Salmonella enterica subsp. enterica serovar Enteritidis strain ATCC BAA-708	2193842	219.105	0.955969	44.9743	115	35	0.99814	0.986	0	227744	4516	57	0.952708	0.98205	4805306	4678516	0.953	0.999574	290.696	NZ_CP025554.1
SRR5757200	Salmonella enterica subsp. enterica serovar Enteritidis strain ATCC BAA-708	3815845	382.333	0.913463	76.9195	105	32	0.99684	0.986	0	220801	4502	56	0.949583	0.98288	4905388	4678516	0.926	0.999822	277.03	NZ_CP025554.1
SRR5757202	Salmonella enterica subsp. enterica serovar Enteritidis strain ATCC BAA-708	3217206	321.789	0.955924	66.194	114	32	0.9985	0.986	0	227588	4510	51	0.950208	0.98056	4797480	4678516	0.951	0.999954	287.739	NZ_CP025554.1
SRR5757206	Salmonella enterica subsp. enterica serovar Enteritidis strain ATCC BAA-708	2272779	225.728	0.945056	46.4093	143	43	0.9977	0.986	0	190745	4482	61	0.946458	0.98022	4795241	4678516	0.951	0.999714	242.802	NZ_CP025554.1
SRR5757207	Salmonella enterica subsp. enterica serovar Enteritidis strain ATCC BAA-708	3432834	337.197	0.898856	67.8128	131	36	0.99613	0.986	0	228353	4522	57	0.953958	0.98281	4902161	4678516	0.924	0.999735	217.655	NZ_CP025554.1
SRR5757208	Salmonella enterica subsp. enterica serovar Enteritidis strain ATCC BAA-708	3508951	347.911	0.898427	71.397	117	31	0.99725	0.986	0	220637	4498	51	0.947708	0.98173	4804821	4678516	0.952	0.999775	231.198	NZ_CP025554.1
SRR5757213	Salmonella enterica subsp. enterica serovar Enteritidis strain ATCC BAA-708	4005336	401.866	0.903668	80.8262	110	34	0.99724	0.986	0	227626	4514	54	0.951667	0.98275	4904820	4678516	0.925	0.999725	272.21	NZ_CP025554.1
SRR5813574	Salmonella enterica subsp. enterica serovar Enteritidis strain ATCC BAA-708	3000094	275.583	0.991042	55.4784	149	46	0.99739	0.986	0	185863	4505	55	0.95	0.9815	4893139	4678516	0.924	0.999828	190.735	NZ_CP025554.1
SRR5814207	Salmonella enterica subsp. enterica serovar Enteritidis strain ATCC BAA-708	2700949	243.465	0.91513	48.9406	112	38	0.99598	0.986	0	220603	4511	60	0.952292	0.9828	4903627	4678516	0.925	0.999907	269.492	NZ_CP025554.1

## Sheet: bakcharak
sample	MLST ST	MLST Formula short	serovar	amr genecount	amr genecount aquired	amr genecount points	amr genes	amr count classes	amr classes	amr count subclasses	amr subclasses	metal genecount	metal classes	biocide genecount	biocide classes	acid genecount	heat genecount	mobile amr genecount	mobile amr genes	plasmids contigs	plasmids cumulativelength	plasmids circular	count plasmidmarkers	plasmidmarkers	count vf	virulence factors
ERR2714266	145	36;31;35;14;26;6;8	Choleraesuis	2	2	0	mdsA;mdsB	1	EFFLUX	1	EFFLUX	2	COPPER/GOLD;GOLD	0		0	0	0	None found	1	49543	0	2	IncFIB(S)_1;IncFII(S)_1	112	csgA;csgB;csgC;csgD;csgE;csgF;csgG;entA;entB;fepC;fepG;fimC;fimD;fimF;fimH;fimI;gogB;invA;invB;invC;invE;invF;invG;invH;invI;invJ;lpfA;lpfB;lpfC;lpfD;lpfE;mgtB;mgtC;mig-14;misL;ompA;orgA;orgB;orgC;pefA;pefB;pefC;pefD;pipB;pipB2;prgH;prgI;prgJ;prgK;ratB;shdA;sicA;sicP;sifA;sifB;sinH;sipA/sspA;sipB/sspB;sipC/sspC;sipD;slrP;sodCI;sopA;sopB/sigD;sopD;sopD2;sopE2;spaO;spaP;spaQ;spaR;spaS;spiC/ssaB;spt…
ERR2714267	145	36;31;35;14;26;6;8	Choleraesuis	2	2	0	mdsA;mdsB	1	EFFLUX	1	EFFLUX	2	COPPER/GOLD;GOLD	0		0	0	0	None found	1	49549	0	2	IncFIB(S)_1;IncFII(S)_1	111	csgA;csgB;csgC;csgD;csgE;csgF;csgG;entA;entB;fepC;fepG;fimC;fimD;fimF;fimH;fimI;gogB;invA;invB;invC;invE;invF;invG;invH;invI;invJ;lpfA;lpfB;lpfC;lpfD;lpfE;mgtB;mgtC;mig-14;ompA;orgA;orgB;orgC;pefA;pefB;pefC;pefD;pipB;pipB2;prgH;prgI;prgJ;prgK;ratB;shdA;sicA;sicP;sifA;sifB;sinH;sipA/sspA;sipB/sspB;sipC/sspC;sipD;slrP;sodCI;sopA;sopB/sigD;sopD;sopD2;sopE2;spaO;spaP;spaQ;spaR;spaS;spiC/ssaB;sptP;spv…
ERR2714268	145	36;31;35;14;26;6;8	Choleraesuis	2	2	0	mdsA;mdsB	1	EFFLUX	1	EFFLUX	2	COPPER/GOLD;GOLD	0		0	0	0	None found	1	49520	0	2	IncFIB(S)_1;IncFII(S)_1	112	csgA;csgB;csgC;csgD;csgE;csgF;csgG;entA;entB;fepC;fepG;fimC;fimD;fimF;fimH;fimI;gogB;invA;invB;invC;invE;invF;invG;invH;invI;invJ;lpfA;lpfB;lpfC;lpfD;lpfE;mgtB;mgtC;mig-14;misL;ompA;orgA;orgB;orgC;pefA;pefB;pefC;pefD;pipB;pipB2;prgH;prgI;prgJ;prgK;ratB;shdA;sicA;sicP;sifA;sifB;sinH;sipA/sspA;sipB/sspB;sipC/sspC;sipD;slrP;sodCI;sopA;sopB/sigD;sopD;sopD2;sopE2;spaO;spaP;spaQ;spaR;spaS;spiC/ssaB;spt…
ERR2714269	145	36;31;35;14;26;6;8	Choleraesuis	2	2	0	mdsA;mdsB	1	EFFLUX	1	EFFLUX	2	COPPER/GOLD;GOLD	0		0	0	0	None found	1	49534	0	2	IncFIB(S)_1;IncFII(S)_1	112	csgA;csgB;csgC;csgD;csgE;csgF;csgG;entA;entB;fepC;fepG;fimC;fimD;fimF;fimH;fimI;gogB;invA;invB;invC;invE;invF;invG;invH;invI;invJ;lpfA;lpfB;lpfC;lpfD;lpfE;mgtB;mgtC;mig-14;misL;ompA;orgA;orgB;orgC;pefA;pefB;pefC;pefD;pipB;pipB2;prgH;prgI;prgJ;prgK;ratB;shdA;sicA;sicP;sifA;sifB;sinH;sipA/sspA;sipB/sspB;sipC/sspC;sipD;slrP;sodCI;sopA;sopB/sigD;sopD;sopD2;sopE2;spaO;spaP;spaQ;spaR;spaS;spiC/ssaB;spt…
ERR2714270	145	36;31;35;14;26;6;8	Choleraesuis	2	2	0	mdsA;mdsB	1	EFFLUX	1	EFFLUX	2	COPPER/GOLD;GOLD	0		0	0	0	None found	1	49527	0	2	IncFIB(S)_1;IncFII(S)_1	112	csgA;csgB;csgC;csgD;csgE;csgF;csgG;entA;entB;fepC;fepG;fimC;fimD;fimF;fimH;fimI;gogB;invA;invB;invC;invE;invF;invG;invH;invI;invJ;lpfA;lpfB;lpfC;lpfD;lpfE;mgtB;mgtC;mig-14;misL;ompA;orgA;orgB;orgC;pefA;pefB;pefC;pefD;pipB;pipB2;prgH;prgI;prgJ;prgK;ratB;shdA;sicA;sicP;sifA;sifB;sinH;sipA/sspA;sipB/sspB;sipC/sspC;sipD;slrP;sodCI;sopA;sopB/sigD;sopD;sopD2;sopE2;spaO;spaP;spaQ;spaR;spaS;spiC/ssaB;spt…
ERR2714271	145	36;31;35;14;26;6;8	Choleraesuis	2	2	0	mdsA;mdsB	1	EFFLUX	1	EFFLUX	2	COPPER/GOLD;GOLD	0		0	0	0	None found	1	49553	0	2	IncFIB(S)_1;IncFII(S)_1	112	csgA;csgB;csgC;csgD;csgE;csgF;csgG;entA;entB;fepC;fepG;fimC;fimD;fimF;fimH;fimI;gogB;invA;invB;invC;invE;invF;invG;invH;invI;invJ;lpfA;lpfB;lpfC;lpfD;lpfE;mgtB;mgtC;mig-14;misL;ompA;orgA;orgB;orgC;pefA;pefB;pefC;pefD;pipB;pipB2;prgH;prgI;prgJ;prgK;ratB;shdA;sicA;sicP;sifA;sifB;sinH;sipA/sspA;sipB/sspB;sipC/sspC;sipD;slrP;sodCI;sopA;sopB/sigD;sopD;sopD2;sopE2;spaO;spaP;spaQ;spaR;spaS;spiC/ssaB;spt…
ERR2714272	145	36;31;35;14;26;6;8	Choleraesuis	2	2	0	mdsA;mdsB	1	EFFLUX	1	EFFLUX	2	COPPER/GOLD;GOLD	0		0	0	0	None found	1	49601	0	2	IncFIB(S)_1;IncFII(S)_1	112	csgA;csgB;csgC;csgD;csgE;csgF;csgG;entA;entB;fepC;fepG;fimC;fimD;fimF;fimH;fimI;gogB;invA;invB;invC;invE;invF;invG;invH;invI;invJ;lpfA;lpfB;lpfC;lpfD;lpfE;mgtB;mgtC;mig-14;misL;ompA;orgA;orgB;orgC;pefA;pefB;pefC;pefD;pipB;pipB2;prgH;prgI;prgJ;prgK;ratB;shdA;sicA;sicP;sifA;sifB;sinH;sipA/sspA;sipB/sspB;sipC/sspC;sipD;slrP;sodCI;sopA;sopB/sigD;sopD;sopD2;sopE2;spaO;spaP;spaQ;spaR;spaS;spiC/ssaB;spt…
ERR2714273	145	36;31;35;14;26;6;8	Choleraesuis	2	2	0	mdsA;mdsB	1	EFFLUX	1	EFFLUX	2	COPPER/GOLD;GOLD	0		0	0	0	None found	1	49543	0	2	IncFIB(S)_1;IncFII(S)_1	112	csgA;csgB;csgC;csgD;csgE;csgF;csgG;entA;entB;fepC;fepG;fimC;fimD;fimF;fimH;fimI;gogB;invA;invB;invC;invE;invF;invG;invH;invI;invJ;lpfA;lpfB;lpfC;lpfD;lpfE;mgtB;mgtC;mig-14;misL;ompA;orgA;orgB;orgC;pefA;pefB;pefC;pefD;pipB;pipB2;prgH;prgI;prgJ;prgK;ratB;shdA;sicA;sicP;sifA;sifB;sinH;sipA/sspA;sipB/sspB;sipC/sspC;sipD;slrP;sodCI;sopA;sopB/sigD;sopD;sopD2;sopE2;spaO;spaP;spaQ;spaR;spaS;spiC/ssaB;spt…
ERR2714274	145	36;31;35;14;26;6;8	Choleraesuis	2	2	0	mdsA;mdsB	1	EFFLUX	1	EFFLUX	2	COPPER/GOLD;GOLD	0		0	0	0	None found	1	49557	0	2	IncFIB(S)_1;IncFII(S)_1	112	csgA;csgB;csgC;csgD;csgE;csgF;csgG;entA;entB;fepC;fepG;fimC;fimD;fimF;fimH;fimI;gogB;invA;invB;invC;invE;invF;invG;invH;invI;invJ;lpfA;lpfB;lpfC;lpfD;lpfE;mgtB;mgtC;mig-14;misL;ompA;orgA;orgB;orgC;pefA;pefB;pefC;pefD;pipB;pipB2;prgH;prgI;prgJ;prgK;ratB;shdA;sicA;sicP;sifA;sifB;sinH;sipA/sspA;sipB/sspB;sipC/sspC;sipD;slrP;sodCI;sopA;sopB/sigD;sopD;sopD2;sopE2;spaO;spaP;spaQ;spaR;spaS;spiC/ssaB;spt…
ERR2714275	145	36;31;35;14;26;6;8	Choleraesuis	2	2	0	mdsA;mdsB	1	EFFLUX	1	EFFLUX	2	COPPER/GOLD;GOLD	0		0	0	0	None found	3	49513	0	2	IncFIB(S)_1;IncFII(S)_1	112	csgA;csgB;csgC;csgD;csgE;csgF;csgG;entA;entB;fepC;fepG;fimC;fimD;fimF;fimH;fimI;gogB;invA;invB;invC;invE;invF;invG;invH;invI;invJ;lpfA;lpfB;lpfC;lpfD;lpfE;mgtB;mgtC;mig-14;misL;ompA;orgA;orgB;orgC;pefA;pefB;pefC;pefD;pipB;pipB2;prgH;prgI;prgJ;prgK;ratB;shdA;sicA;sicP;sifA;sifB;sinH;sipA/sspA;sipB/sspB;sipC/sspC;sipD;slrP;sodCI;sopA;sopB/sigD;sopD;sopD2;sopE2;spaO;spaP;spaQ;spaR;spaS;spiC/ssaB;spt…
ERR2714276	145	36;31;35;14;26;6;8	Choleraesuis	2	2	0	mdsA;mdsB	1	EFFLUX	1	EFFLUX	2	COPPER/GOLD;GOLD	0		0	0	0	None found	1	49551	0	2	IncFIB(S)_1;IncFII(S)_1	112	csgA;csgB;csgC;csgD;csgE;csgF;csgG;entA;entB;fepC;fepG;fimC;fimD;fimF;fimH;fimI;gogB;invA;invB;invC;invE;invF;invG;invH;invI;invJ;lpfA;lpfB;lpfC;lpfD;lpfE;mgtB;mgtC;mig-14;misL;ompA;orgA;orgB;orgC;pefA;pefB;pefC;pefD;pipB;pipB2;prgH;prgI;prgJ;prgK;ratB;shdA;sicA;sicP;sifA;sifB;sinH;sipA/sspA;sipB/sspB;sipC/sspC;sipD;slrP;sodCI;sopA;sopB/sigD;sopD;sopD2;sopE2;spaO;spaP;spaQ;spaR;spaS;spiC/ssaB;spt…
ERR2714277	145	36;31;35;14;26;6;8	Choleraesuis	2	2	0	mdsA;mdsB	1	EFFLUX	1	EFFLUX	2	COPPER/GOLD;GOLD	0		0	0	0	None found	1	49559	0	2	IncFIB(S)_1;IncFII(S)_1	112	csgA;csgB;csgC;csgD;csgE;csgF;csgG;entA;entB;fepC;fepG;fimC;fimD;fimF;fimH;fimI;gogB;invA;invB;invC;invE;invF;invG;invH;invI;invJ;lpfA;lpfB;lpfC;lpfD;lpfE;mgtB;mgtC;mig-14;misL;ompA;orgA;orgB;orgC;pefA;pefB;pefC;pefD;pipB;pipB2;prgH;prgI;prgJ;prgK;ratB;shdA;sicA;sicP;sifA;sifB;sinH;sipA/sspA;sipB/sspB;sipC/sspC;sipD;slrP;sodCI;sopA;sopB/sigD;sopD;sopD2;sopE2;spaO;spaP;spaQ;spaR;spaS;spiC/ssaB;spt…
ERR2714278	145	36;31;35;14;26;6;8	Choleraesuis	2	2	0	mdsA;mdsB	1	EFFLUX	1	EFFLUX	2	COPPER/GOLD;GOLD	0		0	0	0	None found	1	49564	0	2	IncFIB(S)_1;IncFII(S)_1	112	csgA;csgB;csgC;csgD;csgE;csgF;csgG;entA;entB;fepC;fepG;fimC;fimD;fimF;fimH;fimI;gogB;invA;invB;invC;invE;invF;invG;invH;invI;invJ;lpfA;lpfB;lpfC;lpfD;lpfE;mgtB;mgtC;mig-14;misL;ompA;orgA;orgB;orgC;pefA;pefB;pefC;pefD;pipB;pipB2;prgH;prgI;prgJ;prgK;ratB;shdA;sicA;sicP;sifA;sifB;sinH;sipA/sspA;sipB/sspB;sipC/sspC;sipD;slrP;sodCI;sopA;sopB/sigD;sopD;sopD2;sopE2;spaO;spaP;spaQ;spaR;spaS;spiC/ssaB;spt…
ERR2714279	145	36;31;35;14;26;6;8	Choleraesuis	2	2	0	mdsA;mdsB	1	EFFLUX	1	EFFLUX	2	COPPER/GOLD;GOLD	0		0	0	0	None found	2	49548	0	2	IncFIB(S)_1;IncFII(S)_1	112	csgA;csgB;csgC;csgD;csgE;csgF;csgG;entA;entB;fepC;fepG;fimC;fimD;fimF;fimH;fimI;gogB;invA;invB;invC;invE;invF;invG;invH;invI;invJ;lpfA;lpfB;lpfC;lpfD;lpfE;mgtB;mgtC;mig-14;misL;ompA;orgA;orgB;orgC;pefA;pefB;pefC;pefD;pipB;pipB2;prgH;prgI;prgJ;prgK;ratB;shdA;sicA;sicP;sifA;sifB;sinH;sipA/sspA;sipB/sspB;sipC/sspC;sipD;slrP;sodCI;sopA;sopB/sigD;sopD;sopD2;sopE2;spaO;spaP;spaQ;spaR;spaS;spiC/ssaB;spt…
ERR2714280	145	36;31;35;14;26;6;8	Choleraesuis	2	2	0	mdsA;mdsB	1	EFFLUX	1	EFFLUX	2	COPPER/GOLD;GOLD	0		0	0	0	None found	2	49421	0	2	IncFIB(S)_1;IncFII(S)_1	112	csgA;csgB;csgC;csgD;csgE;csgF;csgG;entA;entB;fepC;fepG;fimC;fimD;fimF;fimH;fimI;gogB;invA;invB;invC;invE;invF;invG;invH;invI;invJ;lpfA;lpfB;lpfC;lpfD;lpfE;mgtB;mgtC;mig-14;misL;ompA;orgA;orgB;orgC;pefA;pefB;pefC;pefD;pipB;pipB2;prgH;prgI;prgJ;prgK;ratB;shdA;sicA;sicP;sifA;sifB;sinH;sipA/sspA;sipB/sspB;sipC/sspC;sipD;slrP;sodCI;sopA;sopB/sigD;sopD;sopD2;sopE2;spaO;spaP;spaQ;spaR;spaS;spiC/ssaB;spt…
ERR2714281	145	36;31;35;14;26;6;8	Choleraesuis	2	2	0	mdsA;mdsB	1	EFFLUX	1	EFFLUX	2	COPPER/GOLD;GOLD	0		0	0	0	None found	2	133175	0	3	IncFIB(S)_1;IncFII(S)_1;IncI1_1_Alpha	112	csgA;csgB;csgC;csgD;csgE;csgF;csgG;entA;entB;fepC;fepG;fimC;fimD;fimF;fimH;fimI;gogB;invA;invB;invC;invE;invF;invG;invH;invI;invJ;lpfA;lpfB;lpfC;lpfD;lpfE;mgtB;mgtC;mig-14;misL;ompA;orgA;orgB;orgC;pefA;pefB;pefC;pefD;pipB;pipB2;prgH;prgI;prgJ;prgK;ratB;shdA;sicA;sicP;sifA;sifB;sinH;sipA/sspA;sipB/sspB;sipC/sspC;sipD;slrP;sodCI;sopA;sopB/sigD;sopD;sopD2;sopE2;spaO;spaP;spaQ;spaR;spaS;spiC/ssaB;spt…
ERR2714282	145	36;31;35;14;26;6;8	Choleraesuis	2	2	0	mdsA;mdsB	1	EFFLUX	1	EFFLUX	2	COPPER/GOLD;GOLD	0		0	0	0	None found	2	49588	0	2	IncFIB(S)_1;IncFII(S)_1	112	csgA;csgB;csgC;csgD;csgE;csgF;csgG;entA;entB;fepC;fepG;fimC;fimD;fimF;fimH;fimI;gogB;invA;invB;invC;invE;invF;invG;invH;invI;invJ;lpfA;lpfB;lpfC;lpfD;lpfE;mgtB;mgtC;mig-14;misL;ompA;orgA;orgB;orgC;pefA;pefB;pefC;pefD;pipB;pipB2;prgH;prgI;prgJ;prgK;ratB;shdA;sicA;sicP;sifA;sifB;sinH;sipA/sspA;sipB/sspB;sipC/sspC;sipD;slrP;sodCI;sopA;sopB/sigD;sopD;sopD2;sopE2;spaO;spaP;spaQ;spaR;spaS;spiC/ssaB;spt…
ERR2714283	145	36;31;35;14;26;6;8	Choleraesuis	2	2	0	mdsA;mdsB	1	EFFLUX	1	EFFLUX	2	COPPER/GOLD;GOLD	0		0	0	0	None found	2	49552	0	2	IncFIB(S)_1;IncFII(S)_1	112	csgA;csgB;csgC;csgD;csgE;csgF;csgG;entA;entB;fepC;fepG;fimC;fimD;fimF;fimH;fimI;gogB;invA;invB;invC;invE;invF;invG;invH;invI;invJ;lpfA;lpfB;lpfC;lpfD;lpfE;mgtB;mgtC;mig-14;misL;ompA;orgA;orgB;orgC;pefA;pefB;pefC;pefD;pipB;pipB2;prgH;prgI;prgJ;prgK;ratB;shdA;sicA;sicP;sifA;sifB;sinH;sipA/sspA;sipB/sspB;sipC/sspC;sipD;slrP;sodCI;sopA;sopB/sigD;sopD;sopD2;sopE2;spaO;spaP;spaQ;spaR;spaS;spiC/ssaB;spt…
ERR2714284	145	36;31;35;14;26;6;8	Choleraesuis	2	2	0	mdsA;mdsB	1	EFFLUX	1	EFFLUX	2	COPPER/GOLD;GOLD	0		0	0	0	None found	2	49579	0	2	IncFIB(S)_1;IncFII(S)_1	108	csgA;csgB;csgC;csgD;csgE;csgF;csgG;entA;entB;fepC;fepG;fimC;fimD;fimF;fimH;fimI;gogB;invA;invB;invC;invE;invF;invG;invH;invI;invJ;lpfA;lpfB;lpfC;lpfD;lpfE;mgtB;mgtC;mig-14;misL;ompA;orgA;orgB;orgC;pefA;pefB;pefC;pefD;pipB;pipB2;prgH;prgI;prgJ;prgK;ratB;shdA;sicA;sicP;sifA;sinH;sipA/sspA;sipB/sspB;sipC/sspC;sipD;slrP;sodCI;sopA;sopB/sigD;sopD;sopD2;sopE2;spaO;spaP;spaQ;spaR;spaS;spiC/ssaB;sptP;spv…
ERR2714285	145	36;31;35;14;26;6;8	Choleraesuis	2	2	0	mdsA;mdsB	1	EFFLUX	1	EFFLUX	2	COPPER/GOLD;GOLD	0		0	0	0	None found	6	214445	0	3	IncFIB(S)_1;IncFII(S)_1;IncI1_1_Alpha	118	astA;csgA;csgB;csgC;csgD;csgE;csgF;csgG;entA;entB;faeC;faeD;faeE;faeH;faeI;fepC;fepG;fimC;fimD;fimF;fimH;fimI;gogB;invA;invB;invC;invE;invF;invG;invH;invI;invJ;lpfA;lpfB;lpfC;lpfD;lpfE;mgtB;mgtC;mig-14;misL;ompA;orgA;orgB;orgC;pefA;pefB;pefC;pefD;pipB;pipB2;prgH;prgI;prgJ;prgK;ratB;shdA;sicA;sicP;sifA;sifB;sinH;sipA/sspA;sipB/sspB;sipC/sspC;sipD;slrP;sodCI;sopA;sopB/sigD;sopD;sopD2;sopE2;spaO;spa…
ERR2714286	145	36;31;35;14;26;6;8	Choleraesuis	2	2	0	mdsA;mdsB	1	EFFLUX	1	EFFLUX	2	COPPER/GOLD;GOLD	0		0	0	0	None found	1	49568	0	2	IncFIB(S)_1;IncFII(S)_1	112	csgA;csgB;csgC;csgD;csgE;csgF;csgG;entA;entB;fepC;fepG;fimC;fimD;fimF;fimH;fimI;gogB;invA;invB;invC;invE;invF;invG;invH;invI;invJ;lpfA;lpfB;lpfC;lpfD;lpfE;mgtB;mgtC;mig-14;misL;ompA;orgA;orgB;orgC;pefA;pefB;pefC;pefD;pipB;pipB2;prgH;prgI;prgJ;prgK;ratB;shdA;sicA;sicP;sifA;sifB;sinH;sipA/sspA;sipB/sspB;sipC/sspC;sipD;slrP;sodCI;sopA;sopB/sigD;sopD;sopD2;sopE2;spaO;spaP;spaQ;spaR;spaS;spiC/ssaB;spt…
ERR2714287	145	36;31;35;14;26;6;8	Choleraesuis	2	2	0	mdsA;mdsB	1	EFFLUX	1	EFFLUX	2	COPPER/GOLD;GOLD	0		0	0	0	None found	1	49558	0	2	IncFIB(S)_1;IncFII(S)_1	112	csgA;csgB;csgC;csgD;csgE;csgF;csgG;entA;entB;fepC;fepG;fimC;fimD;fimF;fimH;fimI;gogB;invA;invB;invC;invE;invF;invG;invH;invI;invJ;lpfA;lpfB;lpfC;lpfD;lpfE;mgtB;mgtC;mig-14;misL;ompA;orgA;orgB;orgC;pefA;pefB;pefC;pefD;pipB;pipB2;prgH;prgI;prgJ;prgK;ratB;shdA;sicA;sicP;sifA;sifB;sinH;sipA/sspA;sipB/sspB;sipC/sspC;sipD;slrP;sodCI;sopA;sopB/sigD;sopD;sopD2;sopE2;spaO;spaP;spaQ;spaR;spaS;spiC/ssaB;spt…
ERR2714288	145	36;31;35;14;26;6;8	Choleraesuis	2	2	0	mdsA;mdsB	1	EFFLUX	1	EFFLUX	2	COPPER/GOLD;GOLD	0		0	0	0	None found	4	57699	0	2	IncFIB(S)_1;IncFII(S)_1	112	csgA;csgB;csgC;csgD;csgE;csgF;csgG;entA;entB;fepC;fepG;fimC;fimD;fimF;fimH;fimI;gogB;invA;invB;invC;invE;invF;invG;invH;invI;invJ;lpfA;lpfB;lpfC;lpfD;lpfE;mgtB;mgtC;mig-14;misL;ompA;orgA;orgB;orgC;pefA;pefB;pefC;pefD;pipB;pipB2;prgH;prgI;prgJ;prgK;ratB;shdA;sicA;sicP;sifA;sifB;sinH;sipA/sspA;sipB/sspB;sipC/sspC;sipD;slrP;sodCI;sopA;sopB/sigD;sopD;sopD2;sopE2;spaO;spaP;spaQ;spaR;spaS;spiC/ssaB;spt…
ERR2714289	145	36;31;35;14;26;6;8	Choleraesuis	2	2	0	mdsA;mdsB	1	EFFLUX	1	EFFLUX	2	COPPER/GOLD;GOLD	0		0	0	0	None found	3	135697	0	3	IncFIB(S)_1;IncFII(S)_1;IncI1_1_Alpha	112	csgA;csgB;csgC;csgD;csgE;csgF;csgG;entA;entB;fepC;fepG;fimC;fimD;fimF;fimH;fimI;gogB;invA;invB;invC;invE;invF;invG;invH;invI;invJ;lpfA;lpfB;lpfC;lpfD;lpfE;mgtB;mgtC;mig-14;misL;ompA;orgA;orgB;orgC;pefA;pefB;pefC;pefD;pipB;pipB2;prgH;prgI;prgJ;prgK;ratB;shdA;sicA;sicP;sifA;sifB;sinH;sipA/sspA;sipB/sspB;sipC/sspC;sipD;slrP;sodCI;sopA;sopB/sigD;sopD;sopD2;sopE2;spaO;spaP;spaQ;spaR;spaS;spiC/ssaB;spt…
ERR2714290	145	36;31;35;14;26;6;8	Choleraesuis	2	2	0	mdsA;mdsB	1	EFFLUX	1	EFFLUX	2	COPPER/GOLD;GOLD	0		0	0	0	None found	1	49604	0	2	IncFIB(S)_1;IncFII(S)_1	112	csgA;csgB;csgC;csgD;csgE;csgF;csgG;entA;entB;fepC;fepG;fimC;fimD;fimF;fimH;fimI;gogB;invA;invB;invC;invE;invF;invG;invH;invI;invJ;lpfA;lpfB;lpfC;lpfD;lpfE;mgtB;mgtC;mig-14;misL;ompA;orgA;orgB;orgC;pefA;pefB;pefC;pefD;pipB;pipB2;prgH;prgI;prgJ;prgK;ratB;shdA;sicA;sicP;sifA;sifB;sinH;sipA/sspA;sipB/sspB;sipC/sspC;sipD;slrP;sodCI;sopA;sopB/sigD;sopD;sopD2;sopE2;spaO;spaP;spaQ;spaR;spaS;spiC/ssaB;spt…
ERR2714291	145	36;31;35;14;26;6;8	Choleraesuis	2	2	0	mdsA;mdsB	1	EFFLUX	1	EFFLUX	2	COPPER/GOLD;GOLD	0		0	0	0	None found	1	49540	0	2	IncFIB(S)_1;IncFII(S)_1	112	csgA;csgB;csgC;csgD;csgE;csgF;csgG;entA;entB;fepC;fepG;fimC;fimD;fimF;fimH;fimI;gogB;invA;invB;invC;invE;invF;invG;invH;invI;invJ;lpfA;lpfB;lpfC;lpfD;lpfE;mgtB;mgtC;mig-14;misL;ompA;orgA;orgB;orgC;pefA;pefB;pefC;pefD;pipB;pipB2;prgH;prgI;prgJ;prgK;ratB;shdA;sicA;sicP;sifA;sifB;sinH;sipA/sspA;sipB/sspB;sipC/sspC;sipD;slrP;sodCI;sopA;sopB/sigD;sopD;sopD2;sopE2;spaO;spaP;spaQ;spaR;spaS;spiC/ssaB;spt…
ERR2714292	145	36;31;35;14;26;6;8	Choleraesuis	2	2	0	mdsA;mdsB	1	EFFLUX	1	EFFLUX	2	COPPER/GOLD;GOLD	0		0	0	0	None found	1	49540	0	2	IncFIB(S)_1;IncFII(S)_1	112	csgA;csgB;csgC;csgD;csgE;csgF;csgG;entA;entB;fepC;fepG;fimC;fimD;fimF;fimH;fimI;gogB;invA;invB;invC;invE;invF;invG;invH;invI;invJ;lpfA;lpfB;lpfC;lpfD;lpfE;mgtB;mgtC;mig-14;misL;ompA;orgA;orgB;orgC;pefA;pefB;pefC;pefD;pipB;pipB2;prgH;prgI;prgJ;prgK;ratB;shdA;sicA;sicP;sifA;sifB;sinH;sipA/sspA;sipB/sspB;sipC/sspC;sipD;slrP;sodCI;sopA;sopB/sigD;sopD;sopD2;sopE2;spaO;spaP;spaQ;spaR;spaS;spiC/ssaB;spt…
ERR2714293	145	36;31;35;14;26;6;8	Choleraesuis	2	2	0	mdsA;mdsB	1	EFFLUX	1	EFFLUX	2	COPPER/GOLD;GOLD	0		0	0	0	None found	1	49549	0	2	IncFIB(S)_1;IncFII(S)_1	112	csgA;csgB;csgC;csgD;csgE;csgF;csgG;entA;entB;fepC;fepG;fimC;fimD;fimF;fimH;fimI;gogB;invA;invB;invC;invE;invF;invG;invH;invI;invJ;lpfA;lpfB;lpfC;lpfD;lpfE;mgtB;mgtC;mig-14;misL;ompA;orgA;orgB;orgC;pefA;pefB;pefC;pefD;pipB;pipB2;prgH;prgI;prgJ;prgK;ratB;shdA;sicA;sicP;sifA;sifB;sinH;sipA/sspA;sipB/sspB;sipC/sspC;sipD;slrP;sodCI;sopA;sopB/sigD;sopD;sopD2;sopE2;spaO;spaP;spaQ;spaR;spaS;spiC/ssaB;spt…
ERR2714294	145	36;31;35;14;26;6;8	Choleraesuis	2	2	0	mdsA;mdsB	1	EFFLUX	1	EFFLUX	2	COPPER/GOLD;GOLD	0		0	0	0	None found	1	49549	0	2	IncFIB(S)_1;IncFII(S)_1	112	csgA;csgB;csgC;csgD;csgE;csgF;csgG;entA;entB;fepC;fepG;fimC;fimD;fimF;fimH;fimI;gogB;invA;invB;invC;invE;invF;invG;invH;invI;invJ;lpfA;lpfB;lpfC;lpfD;lpfE;mgtB;mgtC;mig-14;misL;ompA;orgA;orgB;orgC;pefA;pefB;pefC;pefD;pipB;pipB2;prgH;prgI;prgJ;prgK;ratB;shdA;sicA;sicP;sifA;sifB;sinH;sipA/sspA;sipB/sspB;sipC/sspC;sipD;slrP;sodCI;sopA;sopB/sigD;sopD;sopD2;sopE2;spaO;spaP;spaQ;spaR;spaS;spiC/ssaB;spt…
ERR2714295	145	36;31;35;14;26;6;8	Choleraesuis	2	2	0	mdsA;mdsB	1	EFFLUX	1	EFFLUX	2	COPPER/GOLD;GOLD	0		0	0	0	None found	2	49545	0	2	IncFIB(S)_1;IncFII(S)_1	112	csgA;csgB;csgC;csgD;csgE;csgF;csgG;entA;entB;fepC;fepG;fimC;fimD;fimF;fimH;fimI;gogB;invA;invB;invC;invE;invF;invG;invH;invI;invJ;lpfA;lpfB;lpfC;lpfD;lpfE;mgtB;mgtC;mig-14;misL;ompA;orgA;orgB;orgC;pefA;pefB;pefC;pefD;pipB;pipB2;prgH;prgI;prgJ;prgK;ratB;shdA;sicA;sicP;sifA;sifB;sinH;sipA/sspA;sipB/sspB;sipC/sspC;sipD;slrP;sodCI;sopA;sopB/sigD;sopD;sopD2;sopE2;spaO;spaP;spaQ;spaR;spaS;spiC/ssaB;spt…
ERS1496855	145	36;31;35;14;26;6;8	Choleraesuis	5	5	0	aph(3'')-Ib;aph(6)-Id;mdsA;mdsB;sul2	3	AMINOGLYCOSIDE;EFFLUX;SULFONAMIDE	3	EFFLUX;STREPTOMYCIN;SULFONAMIDE	2	COPPER/GOLD;GOLD	0		0	0	3	aph(3'')-Ib;aph(6)-Id;sul2	2	58376	0	3	IncFIB(S)_1;IncFII(S)_1;IncQ1_1	112	csgA;csgB;csgC;csgD;csgE;csgF;csgG;entA;entB;fepC;fepG;fimC;fimD;fimF;fimH;fimI;gogB;invA;invB;invC;invE;invF;invG;invH;invI;invJ;lpfA;lpfB;lpfC;lpfD;lpfE;mgtB;mgtC;mig-14;misL;ompA;orgA;orgB;orgC;pefA;pefB;pefC;pefD;pipB;pipB2;prgH;prgI;prgJ;prgK;ratB;shdA;sicA;sicP;sifA;sifB;sinH;sipA/sspA;sipB/sspB;sipC/sspC;sipD;slrP;sodCI;sopA;sopB/sigD;sopD;sopD2;sopE2;spaO;spaP;spaQ;spaR;spaS;spiC/ssaB;spt…
ERS1496857	145	36;31;35;14;26;6;8	Choleraesuis	2	2	0	mdsA;mdsB	1	EFFLUX	1	EFFLUX	2	COPPER/GOLD;GOLD	0		0	0	0	None found	1	49658	0	2	IncFIB(S)_1;IncFII(S)_1	112	csgA;csgB;csgC;csgD;csgE;csgF;csgG;entA;entB;fepC;fepG;fimC;fimD;fimF;fimH;fimI;gogB;invA;invB;invC;invE;invF;invG;invH;invI;invJ;lpfA;lpfB;lpfC;lpfD;lpfE;mgtB;mgtC;mig-14;misL;ompA;orgA;orgB;orgC;pefA;pefB;pefC;pefD;pipB;pipB2;prgH;prgI;prgJ;prgK;ratB;shdA;sicA;sicP;sifA;sifB;sinH;sipA/sspA;sipB/sspB;sipC/sspC;sipD;slrP;sodCI;sopA;sopB/sigD;sopD;sopD2;sopE2;spaO;spaP;spaQ;spaR;spaS;spiC/ssaB;spt…
ERS1496859	145	36;31;35;14;26;6;8	Choleraesuis	2	2	0	mdsA;mdsB	1	EFFLUX	1	EFFLUX	2	COPPER/GOLD;GOLD	0		0	0	0	None found	1	49607	0	2	IncFIB(S)_1;IncFII(S)_1	112	csgA;csgB;csgC;csgD;csgE;csgF;csgG;entA;entB;fepC;fepG;fimC;fimD;fimF;fimH;fimI;gogB;invA;invB;invC;invE;invF;invG;invH;invI;invJ;lpfA;lpfB;lpfC;lpfD;lpfE;mgtB;mgtC;mig-14;misL;ompA;orgA;orgB;orgC;pefA;pefB;pefC;pefD;pipB;pipB2;prgH;prgI;prgJ;prgK;ratB;shdA;sicA;sicP;sifA;sifB;sinH;sipA/sspA;sipB/sspB;sipC/sspC;sipD;slrP;sodCI;sopA;sopB/sigD;sopD;sopD2;sopE2;spaO;spaP;spaQ;spaR;spaS;spiC/ssaB;spt…
ERS1496919	145	36;31;35;14;26;6;8	Choleraesuis	2	2	0	mdsA;mdsB	1	EFFLUX	1	EFFLUX	2	COPPER/GOLD;GOLD	0		0	0	0	None found	1	49676	0	2	IncFIB(S)_1;IncFII(S)_1	112	csgA;csgB;csgC;csgD;csgE;csgF;csgG;entA;entB;fepC;fepG;fimC;fimD;fimF;fimH;fimI;gogB;invA;invB;invC;invE;invF;invG;invH;invI;invJ;lpfA;lpfB;lpfC;lpfD;lpfE;mgtB;mgtC;mig-14;misL;ompA;orgA;orgB;orgC;pefA;pefB;pefC;pefD;pipB;pipB2;prgH;prgI;prgJ;prgK;ratB;shdA;sicA;sicP;sifA;sifB;sinH;sipA/sspA;sipB/sspB;sipC/sspC;sipD;slrP;sodCI;sopA;sopB/sigD;sopD;sopD2;sopE2;spaO;spaP;spaQ;spaR;spaS;spiC/ssaB;spt…
ERS1496920	145	36;31;35;14;26;6;8	Choleraesuis	2	2	0	mdsA;mdsB	1	EFFLUX	1	EFFLUX	2	COPPER/GOLD;GOLD	0		0	0	0	None found	1	49694	0	2	IncFIB(S)_1;IncFII(S)_1	112	csgA;csgB;csgC;csgD;csgE;csgF;csgG;entA;entB;fepC;fepG;fimC;fimD;fimF;fimH;fimI;gogB;invA;invB;invC;invE;invF;invG;invH;invI;invJ;lpfA;lpfB;lpfC;lpfD;lpfE;mgtB;mgtC;mig-14;misL;ompA;orgA;orgB;orgC;pefA;pefB;pefC;pefD;pipB;pipB2;prgH;prgI;prgJ;prgK;ratB;shdA;sicA;sicP;sifA;sifB;sinH;sipA/sspA;sipB/sspB;sipC/sspC;sipD;slrP;sodCI;sopA;sopB/sigD;sopD;sopD2;sopE2;spaO;spaP;spaQ;spaR;spaS;spiC/ssaB;spt…
ERS1496922	145	36;31;35;14;26;6;8	Choleraesuis	2	2	0	mdsA;mdsB	1	EFFLUX	1	EFFLUX	2	COPPER/GOLD;GOLD	0		0	0	0	None found	1	49552	0	2	IncFIB(S)_1;IncFII(S)_1	112	csgA;csgB;csgC;csgD;csgE;csgF;csgG;entA;entB;fepC;fepG;fimC;fimD;fimF;fimH;fimI;gogB;invA;invB;invC;invE;invF;invG;invH;invI;invJ;lpfA;lpfB;lpfC;lpfD;lpfE;mgtB;mgtC;mig-14;misL;ompA;orgA;orgB;orgC;pefA;pefB;pefC;pefD;pipB;pipB2;prgH;prgI;prgJ;prgK;ratB;shdA;sicA;sicP;sifA;sifB;sinH;sipA/sspA;sipB/sspB;sipC/sspC;sipD;slrP;sodCI;sopA;sopB/sigD;sopD;sopD2;sopE2;spaO;spaP;spaQ;spaR;spaS;spiC/ssaB;spt…
ERS1496923	145	36;31;35;14;26;6;8	Choleraesuis	2	2	0	mdsA;mdsB	1	EFFLUX	1	EFFLUX	2	COPPER/GOLD;GOLD	0		0	0	0	None found	1	49667	0	2	IncFIB(S)_1;IncFII(S)_1	112	csgA;csgB;csgC;csgD;csgE;csgF;csgG;entA;entB;fepC;fepG;fimC;fimD;fimF;fimH;fimI;gogB;invA;invB;invC;invE;invF;invG;invH;invI;invJ;lpfA;lpfB;lpfC;lpfD;lpfE;mgtB;mgtC;mig-14;misL;ompA;orgA;orgB;orgC;pefA;pefB;pefC;pefD;pipB;pipB2;prgH;prgI;prgJ;prgK;ratB;shdA;sicA;sicP;sifA;sifB;sinH;sipA/sspA;sipB/sspB;sipC/sspC;sipD;slrP;sodCI;sopA;sopB/sigD;sopD;sopD2;sopE2;spaO;spaP;spaQ;spaR;spaS;spiC/ssaB;spt…
ERS406698	145	36;31;35;14;26;6;8	Choleraesuis	2	2	0	mdsA;mdsB	1	EFFLUX	1	EFFLUX	2	COPPER/GOLD;GOLD	0		0	0	0	None found	1	49541	0	2	IncFIB(S)_1;IncFII(S)_1	112	csgA;csgB;csgC;csgD;csgE;csgF;csgG;entA;entB;fepC;fepG;fimC;fimD;fimF;fimH;fimI;gogB;invA;invB;invC;invE;invF;invG;invH;invI;invJ;lpfA;lpfB;lpfC;lpfD;lpfE;mgtB;mgtC;mig-14;misL;ompA;orgA;orgB;orgC;pefA;pefB;pefC;pefD;pipB;pipB2;prgH;prgI;prgJ;prgK;ratB;shdA;sicA;sicP;sifA;sifB;sinH;sipA/sspA;sipB/sspB;sipC/sspC;sipD;slrP;sodCI;sopA;sopB/sigD;sopD;sopD2;sopE2;spaO;spaP;spaQ;spaR;spaS;spiC/ssaB;spt…
SRR1958139	183	5;2;3;7;60;6;11	Enteritidis	2	2	0	mdsA;mdsB	1	EFFLUX	1	EFFLUX	2	COPPER/GOLD;GOLD	0		0	0	0	None found	1	87299	0	1	IncFII(S)_1	109	avrA;csgA;csgB;csgC;csgD;csgE;csgF;csgG;entA;entB;fepG;fimC;fimD;fimF;fimH;fimI;gogB;grvA;invA;invB;invC;invE;invF;invG;invH;invI;invJ;lpfA;lpfB;lpfC;lpfD;lpfE;mgtB;mgtC;mig-14;misL;ompA;orgA;orgB;orgC;pipB;pipB2;prgH;prgI;prgJ;prgK;ratB;sicA;sicP;sifA;sifB;sinH;sipA/sspA;sipB/sspB;sipC/sspC;sipD;slrP;sodCI;sopA;sopB/sigD;sopD;sopD2;sopE2;spaO;spaP;spaQ;spaR;spaS;spiC/ssaB;sptP;spvB;spvC;spvR;ssa…
SRR1966154	183	5;2;3;7;60;6;11	Enteritidis	2	2	0	mdsA;mdsB	1	EFFLUX	1	EFFLUX	2	COPPER/GOLD;GOLD	0		0	0	0	None found	1	87289	0	1	IncFII(S)_1	108	avrA;csgA;csgB;csgC;csgD;csgE;csgF;csgG;entA;entB;fepG;fimC;fimD;fimF;fimH;fimI;gogB;grvA;invA;invB;invC;invE;invF;invG;invH;invI;invJ;lpfA;lpfB;lpfC;lpfD;lpfE;mgtB;mgtC;mig-14;misL;ompA;orgA;orgB;orgC;pipB;pipB2;prgH;prgI;prgJ;prgK;ratB;sicA;sicP;sifA;sifB;sinH;sipA/sspA;sipB/sspB;sipC/sspC;sipD;slrP;sodCI;sopA;sopB/sigD;sopD;sopD2;sopE2;spaO;spaP;spaQ;spaR;spaS;spiC/ssaB;sptP;spvB;spvC;spvR;ssa…
SRR1966231	183	5;2;3;7;60;6;11	Enteritidis	2	2	0	mdsA;mdsB	1	EFFLUX	1	EFFLUX	2	COPPER/GOLD;GOLD	0		0	0	0	None found	1	87302	0	1	IncFII(S)_1	109	avrA;csgA;csgB;csgC;csgD;csgE;csgF;csgG;entA;entB;fepG;fimC;fimD;fimF;fimH;fimI;gogB;grvA;invA;invB;invC;invE;invF;invG;invH;invI;invJ;lpfA;lpfB;lpfC;lpfD;lpfE;mgtB;mgtC;mig-14;misL;ompA;orgA;orgB;orgC;pipB;pipB2;prgH;prgI;prgJ;prgK;ratB;sicA;sicP;sifA;sifB;sinH;sipA/sspA;sipB/sspB;sipC/sspC;sipD;slrP;sodCI;sopA;sopB/sigD;sopD;sopD2;sopE2;spaO;spaP;spaQ;spaR;spaS;spiC/ssaB;sptP;spvB;spvC;spvR;ssa…
SRR1966855	183	5;2;3;7;60;6;11	Enteritidis	2	2	0	mdsA;mdsB	1	EFFLUX	1	EFFLUX	2	COPPER/GOLD;GOLD	0		0	0	0	None found	1	87323	0	1	IncFII(S)_1	109	avrA;csgA;csgB;csgC;csgD;csgE;csgF;csgG;entA;entB;fepG;fimC;fimD;fimF;fimH;fimI;gogB;grvA;invA;invB;invC;invE;invF;invG;invH;invI;invJ;lpfA;lpfB;lpfC;lpfD;lpfE;mgtB;mgtC;mig-14;misL;ompA;orgA;orgB;orgC;pipB;pipB2;prgH;prgI;prgJ;prgK;ratB;sicA;sicP;sifA;sifB;sinH;sipA/sspA;sipB/sspB;sipC/sspC;sipD;slrP;sodCI;sopA;sopB/sigD;sopD;sopD2;sopE2;spaO;spaP;spaQ;spaR;spaS;spiC/ssaB;sptP;spvB;spvC;spvR;ssa…
SRR1969448	183	5;2;3;7;60;6;11	Enteritidis	2	2	0	mdsA;mdsB	1	EFFLUX	1	EFFLUX	2	COPPER/GOLD;GOLD	0		0	0	0	None found	1	87341	0	1	IncFII(S)_1	108	avrA;csgA;csgB;csgC;csgD;csgE;csgF;csgG;entA;entB;fepG;fimC;fimD;fimF;fimH;fimI;gogB;grvA;invA;invB;invC;invE;invF;invG;invH;invI;invJ;lpfA;lpfB;lpfC;lpfD;lpfE;mgtB;mgtC;mig-14;misL;ompA;orgA;orgB;orgC;pipB;pipB2;prgH;prgI;prgJ;prgK;ratB;sicA;sicP;sifA;sifB;sinH;sipA/sspA;sipB/sspB;sipC/sspC;sipD;slrP;sodCI;sopA;sopB/sigD;sopD;sopD2;sopE2;spaO;spaP;spaQ;spaR;spaS;spiC/ssaB;sptP;spvB;spvC;spvR;ssa…
SRR1970181	183	5;2;3;7;60;6;11	Enteritidis	2	2	0	mdsA;mdsB	1	EFFLUX	1	EFFLUX	2	COPPER/GOLD;GOLD	0		0	0	0	None found	1	87317	0	1	IncFII(S)_1	108	avrA;csgA;csgB;csgC;csgD;csgE;csgF;csgG;entA;entB;fepG;fimC;fimD;fimF;fimH;fimI;gogB;grvA;invA;invB;invC;invE;invF;invG;invH;invI;invJ;lpfA;lpfB;lpfC;lpfD;lpfE;mgtB;mgtC;mig-14;misL;ompA;orgA;orgB;orgC;pipB;pipB2;prgH;prgI;prgJ;prgK;ratB;sicA;sicP;sifA;sifB;sinH;sipA/sspA;sipB/sspB;sipC/sspC;sipD;slrP;sodCI;sopA;sopB/sigD;sopD;sopD2;sopE2;spaO;spaP;spaQ;spaR;spaS;spiC/ssaB;sptP;spvB;spvC;spvR;ssa…
SRR3048875	183	5;2;3;7;60;6;11	Enteritidis	2	2	0	mdsA;mdsB	1	EFFLUX	1	EFFLUX	2	COPPER/GOLD;GOLD	0		0	0	0	None found	1	75101	0	1	IncFII(S)_1	105	avrA;csgA;csgB;csgC;csgD;csgE;csgF;csgG;entA;entB;fepG;fimC;fimD;fimF;fimH;fimI;gogB;grvA;invA;invB;invC;invE;invF;invG;invH;invI;invJ;lpfA;lpfB;lpfC;lpfD;lpfE;mgtB;mgtC;mig-14;misL;ompA;orgA;orgB;orgC;pipB;pipB2;prgH;prgI;prgJ;prgK;ratB;sicA;sicP;sifA;sifB;sinH;sipA/sspA;sipB/sspB;sipC/sspC;sipD;slrP;sodCI;sopA;sopB/sigD;sopD;sopD2;sopE2;spaO;spaP;spaQ;spaR;spaS;spiC/ssaB;sptP;ssaC;ssaD;ssaE;ssa…
SRR3322670	183	5;2;3;7;60;6;11	Enteritidis	2	2	0	mdsA;mdsB	1	EFFLUX	1	EFFLUX	2	COPPER/GOLD;GOLD	0		0	0	0	None found	1	87280	0	1	IncFII(S)_1	109	avrA;csgA;csgB;csgC;csgD;csgE;csgF;csgG;entA;entB;fepG;fimC;fimD;fimF;fimH;fimI;gogB;grvA;invA;invB;invC;invE;invF;invG;invH;invI;invJ;lpfA;lpfB;lpfC;lpfD;lpfE;mgtB;mgtC;mig-14;misL;ompA;orgA;orgB;orgC;pipB;pipB2;prgH;prgI;prgJ;prgK;ratB;sicA;sicP;sifA;sifB;sinH;sipA/sspA;sipB/sspB;sipC/sspC;sipD;slrP;sodCI;sopA;sopB/sigD;sopD;sopD2;sopE2;spaO;spaP;spaQ;spaR;spaS;spiC/ssaB;sptP;spvB;spvC;spvR;ssa…
SRR5193311	183	5;2;3;7;60;6;11	Enteritidis	2	2	0	mdsA;mdsB	1	EFFLUX	1	EFFLUX	2	COPPER/GOLD;GOLD	0		0	0	0	None found	1	87308	0	1	IncFII(S)_1	109	avrA;csgA;csgB;csgC;csgD;csgE;csgF;csgG;entA;entB;fepG;fimC;fimD;fimF;fimH;fimI;gogB;grvA;invA;invB;invC;invE;invF;invG;invH;invI;invJ;lpfA;lpfB;lpfC;lpfD;lpfE;mgtB;mgtC;mig-14;misL;ompA;orgA;orgB;orgC;pipB;pipB2;prgH;prgI;prgJ;prgK;ratB;sicA;sicP;sifA;sifB;sinH;sipA/sspA;sipB/sspB;sipC/sspC;sipD;slrP;sodCI;sopA;sopB/sigD;sopD;sopD2;sopE2;spaO;spaP;spaQ;spaR;spaS;spiC/ssaB;sptP;spvB;spvC;spvR;ssa…
SRR5193323	183	5;2;3;7;60;6;11	Enteritidis	2	2	0	mdsA;mdsB	1	EFFLUX	1	EFFLUX	2	COPPER/GOLD;GOLD	0		0	0	0	None found	1	75126	0	1	IncFII(S)_1	105	avrA;csgA;csgB;csgC;csgD;csgE;csgF;csgG;entA;entB;fepG;fimC;fimD;fimF;fimH;fimI;gogB;grvA;invA;invB;invC;invE;invF;invG;invH;invI;invJ;lpfA;lpfB;lpfC;lpfD;lpfE;mgtB;mgtC;mig-14;misL;ompA;orgA;orgB;orgC;pipB;pipB2;prgH;prgI;prgJ;prgK;ratB;sicA;sicP;sifA;sifB;sinH;sipA/sspA;sipB/sspB;sipC/sspC;sipD;slrP;sodCI;sopA;sopB/sigD;sopD;sopD2;sopE2;spaO;spaP;spaQ;spaR;spaS;spiC/ssaB;sptP;ssaC;ssaD;ssaE;ssa…
SRR5193500	183	5;2;3;7;60;6;11	Enteritidis	2	2	0	mdsA;mdsB	1	EFFLUX	1	EFFLUX	2	COPPER/GOLD;GOLD	0		0	0	0	None found	1	87272	0	1	IncFII(S)_1	109	avrA;csgA;csgB;csgC;csgD;csgE;csgF;csgG;entA;entB;fepG;fimC;fimD;fimF;fimH;fimI;gogB;grvA;invA;invB;invC;invE;invF;invG;invH;invI;invJ;lpfA;lpfB;lpfC;lpfD;lpfE;mgtB;mgtC;mig-14;misL;ompA;orgA;orgB;orgC;pipB;pipB2;prgH;prgI;prgJ;prgK;ratB;sicA;sicP;sifA;sifB;sinH;sipA/sspA;sipB/sspB;sipC/sspC;sipD;slrP;sodCI;sopA;sopB/sigD;sopD;sopD2;sopE2;spaO;spaP;spaQ;spaR;spaS;spiC/ssaB;sptP;spvB;spvC;spvR;ssa…
SRR5193740	183	5;2;3;7;60;6;11	Enteritidis	2	2	0	mdsA;mdsB	1	EFFLUX	1	EFFLUX	2	COPPER/GOLD;GOLD	0		0	0	0	None found	1	87295	0	1	IncFII(S)_1	108	avrA;csgA;csgB;csgC;csgD;csgE;csgF;csgG;entA;entB;fepG;fimC;fimD;fimF;fimH;fimI;gogB;grvA;invA;invB;invC;invE;invF;invG;invH;invI;invJ;lpfA;lpfB;lpfC;lpfD;lpfE;mgtB;mgtC;mig-14;misL;ompA;orgA;orgB;orgC;pipB;pipB2;prgH;prgI;prgJ;prgK;ratB;sicA;sicP;sifA;sifB;sinH;sipA/sspA;sipB/sspB;sipC/sspC;sipD;slrP;sodCI;sopA;sopB/sigD;sopD;sopD2;sopE2;spaO;spaP;spaQ;spaR;spaS;spiC/ssaB;sptP;spvB;spvC;spvR;ssa…
SRR5216613	183	5;2;3;7;60;6;11	Enteritidis	2	2	0	mdsA;mdsB	1	EFFLUX	1	EFFLUX	2	COPPER/GOLD;GOLD	0		0	0	0	None found	1	87263	0	1	IncFII(S)_1	108	avrA;csgA;csgB;csgC;csgD;csgE;csgF;csgG;entA;entB;fepG;fimC;fimD;fimF;fimH;fimI;gogB;grvA;invA;invB;invC;invE;invF;invG;invH;invI;invJ;lpfA;lpfB;lpfC;lpfD;lpfE;mgtB;mgtC;mig-14;misL;ompA;orgA;orgB;orgC;pipB;pipB2;prgH;prgI;prgJ;prgK;ratB;sicA;sicP;sifA;sifB;sinH;sipA/sspA;sipB/sspB;sipC/sspC;sipD;slrP;sodCI;sopA;sopB/sigD;sopD;sopD2;sopE2;spaO;spaP;spaQ;spaR;spaS;spiC/ssaB;sptP;spvB;spvC;spvR;ssa…
SRR5220053	183	5;2;3;7;60;6;11	Enteritidis	2	2	0	mdsA;mdsB	1	EFFLUX	1	EFFLUX	2	COPPER/GOLD;GOLD	0		0	0	0	None found	1	75126	0	1	IncFII(S)_1	105	avrA;csgA;csgB;csgC;csgD;csgE;csgF;csgG;entA;entB;fepG;fimC;fimD;fimF;fimH;fimI;gogB;grvA;invA;invB;invC;invE;invF;invG;invH;invI;invJ;lpfA;lpfB;lpfC;lpfD;lpfE;mgtB;mgtC;mig-14;misL;ompA;orgA;orgB;orgC;pipB;pipB2;prgH;prgI;prgJ;prgK;ratB;sicA;sicP;sifA;sifB;sinH;sipA/sspA;sipB/sspB;sipC/sspC;sipD;slrP;sodCI;sopA;sopB/sigD;sopD;sopD2;sopE2;spaO;spaP;spaQ;spaR;spaS;spiC/ssaB;sptP;ssaC;ssaD;ssaE;ssa…
SRR5220155	183	5;2;3;7;60;6;11	Enteritidis	2	2	0	mdsA;mdsB	1	EFFLUX	1	EFFLUX	2	COPPER/GOLD;GOLD	0		0	0	0	None found	1	87276	0	1	IncFII(S)_1	109	avrA;csgA;csgB;csgC;csgD;csgE;csgF;csgG;entA;entB;fepG;fimC;fimD;fimF;fimH;fimI;gogB;grvA;invA;invB;invC;invE;invF;invG;invH;invI;invJ;lpfA;lpfB;lpfC;lpfD;lpfE;mgtB;mgtC;mig-14;misL;ompA;orgA;orgB;orgC;pipB;pipB2;prgH;prgI;prgJ;prgK;ratB;sicA;sicP;sifA;sifB;sinH;sipA/sspA;sipB/sspB;sipC/sspC;sipD;slrP;sodCI;sopA;sopB/sigD;sopD;sopD2;sopE2;spaO;spaP;spaQ;spaR;spaS;spiC/ssaB;sptP;spvB;spvC;spvR;ssa…
SRR5220445	183	5;2;3;7;60;6;11	Enteritidis	2	2	0	mdsA;mdsB	1	EFFLUX	1	EFFLUX	2	COPPER/GOLD;GOLD	0		0	0	0	None found	1	75128	0	1	IncFII(S)_1	105	avrA;csgA;csgB;csgC;csgD;csgE;csgF;csgG;entA;entB;fepG;fimC;fimD;fimF;fimH;fimI;gogB;grvA;invA;invB;invC;invE;invF;invG;invH;invI;invJ;lpfA;lpfB;lpfC;lpfD;lpfE;mgtB;mgtC;mig-14;misL;ompA;orgA;orgB;orgC;pipB;pipB2;prgH;prgI;prgJ;prgK;ratB;sicA;sicP;sifA;sifB;sinH;sipA/sspA;sipB/sspB;sipC/sspC;sipD;slrP;sodCI;sopA;sopB/sigD;sopD;sopD2;sopE2;spaO;spaP;spaQ;spaR;spaS;spiC/ssaB;sptP;ssaC;ssaD;ssaE;ssa…
SRR5220562	183	5;2;3;7;60;6;11	Enteritidis	2	2	0	mdsA;mdsB	1	EFFLUX	1	EFFLUX	2	COPPER/GOLD;GOLD	0		0	0	0	None found	1	75132	0	1	IncFII(S)_1	105	avrA;csgA;csgB;csgC;csgD;csgE;csgF;csgG;entA;entB;fepG;fimC;fimD;fimF;fimH;fimI;gogB;grvA;invA;invB;invC;invE;invF;invG;invH;invI;invJ;lpfA;lpfB;lpfC;lpfD;lpfE;mgtB;mgtC;mig-14;misL;ompA;orgA;orgB;orgC;pipB;pipB2;prgH;prgI;prgJ;prgK;ratB;sicA;sicP;sifA;sifB;sinH;sipA/sspA;sipB/sspB;sipC/sspC;sipD;slrP;sodCI;sopA;sopB/sigD;sopD;sopD2;sopE2;spaO;spaP;spaQ;spaR;spaS;spiC/ssaB;sptP;ssaC;ssaD;ssaE;ssa…
SRR5220583	183	5;2;3;7;60;6;11	Enteritidis	2	2	0	mdsA;mdsB	1	EFFLUX	1	EFFLUX	2	COPPER/GOLD;GOLD	0		0	0	0	None found	1	87300	0	1	IncFII(S)_1	109	avrA;csgA;csgB;csgC;csgD;csgE;csgF;csgG;entA;entB;fepG;fimC;fimD;fimF;fimH;fimI;gogB;grvA;invA;invB;invC;invE;invF;invG;invH;invI;invJ;lpfA;lpfB;lpfC;lpfD;lpfE;mgtB;mgtC;mig-14;misL;ompA;orgA;orgB;orgC;pipB;pipB2;prgH;prgI;prgJ;prgK;ratB;sicA;sicP;sifA;sifB;sinH;sipA/sspA;sipB/sspB;sipC/sspC;sipD;slrP;sodCI;sopA;sopB/sigD;sopD;sopD2;sopE2;spaO;spaP;spaQ;spaR;spaS;spiC/ssaB;sptP;spvB;spvC;spvR;ssa…
SRR5220676	183	5;2;3;7;60;6;11	Enteritidis	2	2	0	mdsA;mdsB	1	EFFLUX	1	EFFLUX	2	COPPER/GOLD;GOLD	0		0	0	0	None found	1	75072	0	1	IncFII(S)_1	103	avrA;csgA;csgB;csgC;csgD;csgE;csgF;csgG;entA;entB;fepG;fimC;fimD;fimF;fimH;fimI;grvA;invA;invB;invC;invE;invF;invG;invH;invI;invJ;lpfA;lpfB;lpfC;lpfD;lpfE;mgtB;mgtC;mig-14;misL;ompA;orgA;orgB;orgC;pipB;pipB2;prgH;prgI;prgJ;prgK;ratB;sicA;sicP;sifA;sifB;sinH;sipA/sspA;sipB/sspB;sipC/sspC;sipD;slrP;sodCI;sopA;sopB/sigD;sopD;sopD2;sopE2;spaO;spaP;spaQ;spaR;spaS;spiC/ssaB;sptP;ssaC;ssaD;ssaE;ssaG;ssa…
SRR5220692	183	5;2;3;7;60;6;11	Enteritidis	2	2	0	mdsA;mdsB	1	EFFLUX	1	EFFLUX	2	COPPER/GOLD;GOLD	0		0	0	0	None found	1	75126	0	1	IncFII(S)_1	105	avrA;csgA;csgB;csgC;csgD;csgE;csgF;csgG;entA;entB;fepG;fimC;fimD;fimF;fimH;fimI;gogB;grvA;invA;invB;invC;invE;invF;invG;invH;invI;invJ;lpfA;lpfB;lpfC;lpfD;lpfE;mgtB;mgtC;mig-14;misL;ompA;orgA;orgB;orgC;pipB;pipB2;prgH;prgI;prgJ;prgK;ratB;sicA;sicP;sifA;sifB;sinH;sipA/sspA;sipB/sspB;sipC/sspC;sipD;slrP;sodCI;sopA;sopB/sigD;sopD;sopD2;sopE2;spaO;spaP;spaQ;spaR;spaS;spiC/ssaB;sptP;ssaC;ssaD;ssaE;ssa…
SRR5220740	183	5;2;3;7;60;6;11	Enteritidis	2	2	0	mdsA;mdsB	1	EFFLUX	1	EFFLUX	2	COPPER/GOLD;GOLD	0		0	0	0	None found	1	75132	0	1	IncFII(S)_1	105	avrA;csgA;csgB;csgC;csgD;csgE;csgF;csgG;entA;entB;fepG;fimC;fimD;fimF;fimH;fimI;gogB;grvA;invA;invB;invC;invE;invF;invG;invH;invI;invJ;lpfA;lpfB;lpfC;lpfD;lpfE;mgtB;mgtC;mig-14;misL;ompA;orgA;orgB;orgC;pipB;pipB2;prgH;prgI;prgJ;prgK;ratB;sicA;sicP;sifA;sifB;sinH;sipA/sspA;sipB/sspB;sipC/sspC;sipD;slrP;sodCI;sopA;sopB/sigD;sopD;sopD2;sopE2;spaO;spaP;spaQ;spaR;spaS;spiC/ssaB;sptP;ssaC;ssaD;ssaE;ssa…
SRR5220842	183	5;2;3;7;60;6;11	Enteritidis	2	2	0	mdsA;mdsB	1	EFFLUX	1	EFFLUX	2	COPPER/GOLD;GOLD	0		0	0	0	None found	1	87314	0	1	IncFII(S)_1	109	avrA;csgA;csgB;csgC;csgD;csgE;csgF;csgG;entA;entB;fepG;fimC;fimD;fimF;fimH;fimI;gogB;grvA;invA;invB;invC;invE;invF;invG;invH;invI;invJ;lpfA;lpfB;lpfC;lpfD;lpfE;mgtB;mgtC;mig-14;misL;ompA;orgA;orgB;orgC;pipB;pipB2;prgH;prgI;prgJ;prgK;ratB;sicA;sicP;sifA;sifB;sinH;sipA/sspA;sipB/sspB;sipC/sspC;sipD;slrP;sodCI;sopA;sopB/sigD;sopD;sopD2;sopE2;spaO;spaP;spaQ;spaR;spaS;spiC/ssaB;sptP;spvB;spvC;spvR;ssa…
SRR5220887	183	5;2;3;7;60;6;11	Enteritidis	2	2	0	mdsA;mdsB	1	EFFLUX	1	EFFLUX	2	COPPER/GOLD;GOLD	0		0	0	0	None found	2	87326	0	1	IncFII(S)_1	109	avrA;csgA;csgB;csgC;csgD;csgE;csgF;csgG;entA;entB;fepG;fimC;fimD;fimF;fimH;fimI;gogB;grvA;invA;invB;invC;invE;invF;invG;invH;invI;invJ;lpfA;lpfB;lpfC;lpfD;lpfE;mgtB;mgtC;mig-14;misL;ompA;orgA;orgB;orgC;pipB;pipB2;prgH;prgI;prgJ;prgK;ratB;sicA;sicP;sifA;sifB;sinH;sipA/sspA;sipB/sspB;sipC/sspC;sipD;slrP;sodCI;sopA;sopB/sigD;sopD;sopD2;sopE2;spaO;spaP;spaQ;spaR;spaS;spiC/ssaB;sptP;spvB;spvC;spvR;ssa…
SRR5220891	183	5;2;3;7;60;6;11	Enteritidis	2	2	0	mdsA;mdsB	1	EFFLUX	1	EFFLUX	2	COPPER/GOLD;GOLD	0		0	0	0	None found	2	87356	0	1	IncFII(S)_1	108	avrA;csgA;csgB;csgC;csgD;csgE;csgF;csgG;entA;entB;fepG;fimC;fimD;fimF;fimH;fimI;gogB;grvA;invA;invB;invC;invE;invF;invG;invH;invI;invJ;lpfA;lpfB;lpfC;lpfD;lpfE;mgtB;mgtC;mig-14;misL;ompA;orgA;orgB;orgC;pipB;pipB2;prgH;prgI;prgJ;prgK;ratB;sicA;sicP;sifA;sifB;sinH;sipA/sspA;sipB/sspB;sipC/sspC;sipD;slrP;sodCI;sopA;sopB/sigD;sopD;sopD2;sopE2;spaO;spaP;spaQ;spaR;spaS;spiC/ssaB;sptP;spvB;spvC;spvR;ssa…
SRR5220914	183	5;2;3;7;60;6;11	Enteritidis	2	2	0	mdsA;mdsB	1	EFFLUX	1	EFFLUX	2	COPPER/GOLD;GOLD	0		0	0	0	None found	1	87299	0	1	IncFII(S)_1	107	avrA;csgA;csgB;csgC;csgD;csgE;csgF;csgG;entA;entB;fepG;fimC;fimD;fimF;fimH;fimI;gogB;grvA;invA;invB;invC;invE;invF;invG;invH;invI;invJ;lpfA;lpfB;lpfC;lpfD;lpfE;mgtB;mgtC;mig-14;misL;ompA;orgA;orgB;orgC;pipB;pipB2;prgH;prgI;prgJ;prgK;ratB;sicA;sicP;sifA;sifB;sinH;sipA/sspA;sipB/sspB;sipC/sspC;sipD;slrP;sodCI;sopA;sopB/sigD;sopD;sopD2;sopE2;spaO;spaP;spaQ;spaR;spaS;spiC/ssaB;sptP;spvB;spvC;spvR;ssa…
SRR5330440	183	5;2;3;7;60;6;11	Enteritidis	2	2	0	mdsA;mdsB	1	EFFLUX	1	EFFLUX	2	COPPER/GOLD;GOLD	0		0	0	0	None found	1	87224	0	1	IncFII(S)_1	107	avrA;csgA;csgB;csgC;csgD;csgE;csgF;csgG;entA;entB;fepG;fimC;fimD;fimF;fimH;fimI;gogB;grvA;invA;invB;invC;invE;invF;invG;invH;invI;invJ;lpfA;lpfB;lpfC;lpfD;lpfE;mgtB;mgtC;mig-14;misL;ompA;orgA;orgB;orgC;pipB;pipB2;prgH;prgI;prgJ;prgK;ratB;sicA;sicP;sifA;sifB;sinH;sipA/sspA;sipB/sspB;sipC/sspC;sipD;slrP;sodCI;sopA;sopB/sigD;sopD;sopD2;sopE2;spaO;spaP;spaQ;spaR;spaS;spiC/ssaB;sptP;spvB;spvC;spvR;ssa…
SRR5387492	11	5;2;3;7;6;6;11	Enteritidis	3	3	0	blaTEM-1;mdsA;mdsB	2	BETA-LACTAM;EFFLUX	2	BETA-LACTAM;EFFLUX	2	COPPER/GOLD;GOLD	0		0	0	1	blaTEM-1	3	65591	1	3	ColRNAI_1;IncFIB(S)_1;IncFII(S)_1	112	avrA;csgA;csgB;csgC;csgD;csgE;csgF;csgG;entA;entB;fepG;fimC;fimD;fimF;fimH;fimI;invA;invB;invC;invE;invF;invG;invH;invI;invJ;lpfA;lpfB;lpfC;lpfD;lpfE;mgtB;mgtC;mig-14;misL;ompA;orgA;orgB;orgC;pefA;pefB;pefC;pefD;pipB;pipB2;prgH;prgI;prgJ;prgK;ratB;rck;sicA;sicP;sifA;sifB;sinH;sipA/sspA;sipB/sspB;sipC/sspC;sipD;slrP;sodCI;sopA;sopB/sigD;sopD;sopD2;sopE2;spaO;spaP;spaQ;spaR;spaS;spiC/ssaB;sptP;spvB…
SRR5387496	11	5;2;3;7;6;6;11	Enteritidis	2	2	0	mdsA;mdsB	1	EFFLUX	1	EFFLUX	2	COPPER/GOLD;GOLD	0		0	0	0	None found	2	57190	0	2	IncFIB(S)_1;IncFII(S)_1	112	avrA;csgA;csgB;csgC;csgD;csgE;csgF;csgG;entA;entB;fepG;fimC;fimD;fimF;fimH;fimI;invA;invB;invC;invE;invF;invG;invH;invI;invJ;lpfA;lpfB;lpfC;lpfD;lpfE;mgtB;mgtC;mig-14;misL;ompA;orgA;orgB;orgC;pefA;pefB;pefC;pefD;pipB;pipB2;prgH;prgI;prgJ;prgK;ratB;rck;sicA;sicP;sifA;sifB;sinH;sipA/sspA;sipB/sspB;sipC/sspC;sipD;slrP;sodCI;sopA;sopB/sigD;sopD;sopD2;sopE2;spaO;spaP;spaQ;spaR;spaS;spiC/ssaB;sptP;spvB…
SRR5757162	183	5;2;3;7;60;6;11	Enteritidis	2	2	0	mdsA;mdsB	1	EFFLUX	1	EFFLUX	2	COPPER/GOLD;GOLD	0		0	0	0	None found	1	75123	0	1	IncFII(S)_1	105	avrA;csgA;csgB;csgC;csgD;csgE;csgF;csgG;entA;entB;fepG;fimC;fimD;fimF;fimH;fimI;gogB;grvA;invA;invB;invC;invE;invF;invG;invH;invI;invJ;lpfA;lpfB;lpfC;lpfD;lpfE;mgtB;mgtC;mig-14;misL;ompA;orgA;orgB;orgC;pipB;pipB2;prgH;prgI;prgJ;prgK;ratB;sicA;sicP;sifA;sifB;sinH;sipA/sspA;sipB/sspB;sipC/sspC;sipD;slrP;sodCI;sopA;sopB/sigD;sopD;sopD2;sopE2;spaO;spaP;spaQ;spaR;spaS;spiC/ssaB;sptP;ssaC;ssaD;ssaE;ssa…
SRR5757163	183	5;2;3;7;60;6;11	Enteritidis	2	2	0	mdsA;mdsB	1	EFFLUX	1	EFFLUX	2	COPPER/GOLD;GOLD	0		0	0	0	None found	1	75126	0	1	IncFII(S)_1	105	avrA;csgA;csgB;csgC;csgD;csgE;csgF;csgG;entA;entB;fepG;fimC;fimD;fimF;fimH;fimI;gogB;grvA;invA;invB;invC;invE;invF;invG;invH;invI;invJ;lpfA;lpfB;lpfC;lpfD;lpfE;mgtB;mgtC;mig-14;misL;ompA;orgA;orgB;orgC;pipB;pipB2;prgH;prgI;prgJ;prgK;ratB;sicA;sicP;sifA;sifB;sinH;sipA/sspA;sipB/sspB;sipC/sspC;sipD;slrP;sodCI;sopA;sopB/sigD;sopD;sopD2;sopE2;spaO;spaP;spaQ;spaR;spaS;spiC/ssaB;sptP;ssaC;ssaD;ssaE;ssa…
SRR5757176	183	5;2;3;7;60;6;11	Enteritidis	2	2	0	mdsA;mdsB	1	EFFLUX	1	EFFLUX	2	COPPER/GOLD;GOLD	0		0	0	0	None found	1	87288	0	1	IncFII(S)_1	108	avrA;csgA;csgB;csgC;csgD;csgE;csgF;csgG;entA;entB;fepG;fimC;fimD;fimF;fimH;fimI;gogB;grvA;invA;invB;invC;invE;invF;invG;invH;invI;invJ;lpfA;lpfB;lpfC;lpfD;lpfE;mgtB;mgtC;mig-14;misL;ompA;orgA;orgB;orgC;pipB;pipB2;prgH;prgI;prgJ;prgK;ratB;sicA;sicP;sifA;sifB;sinH;sipA/sspA;sipB/sspB;sipC/sspC;sipD;slrP;sodCI;sopA;sopB/sigD;sopD;sopD2;sopE2;spaO;spaP;spaQ;spaR;spaS;spiC/ssaB;sptP;spvB;spvC;spvR;ssa…
SRR5757177	183	5;2;3;7;60;6;11	Enteritidis	2	2	0	mdsA;mdsB	1	EFFLUX	1	EFFLUX	2	COPPER/GOLD;GOLD	0		0	0	0	None found	1	75096	0	1	IncFII(S)_1	104	avrA;csgA;csgB;csgC;csgD;csgE;csgF;csgG;entA;entB;fepG;fimC;fimD;fimF;fimH;fimI;gogB;grvA;invA;invB;invC;invE;invF;invG;invH;invI;invJ;lpfA;lpfB;lpfC;lpfD;lpfE;mgtB;mgtC;mig-14;misL;ompA;orgA;orgB;orgC;pipB;pipB2;prgH;prgI;prgJ;prgK;ratB;sicA;sicP;sifA;sifB;sinH;sipA/sspA;sipB/sspB;sipC/sspC;sipD;slrP;sodCI;sopA;sopB/sigD;sopD;sopD2;sopE2;spaO;spaP;spaQ;spaR;spaS;spiC/ssaB;sptP;ssaC;ssaD;ssaE;ssa…
SRR5757178	183	5;2;3;7;60;6;11	Enteritidis	2	2	0	mdsA;mdsB	1	EFFLUX	1	EFFLUX	2	COPPER/GOLD;GOLD	0		0	0	0	None found	1	87317	0	1	IncFII(S)_1	109	avrA;csgA;csgB;csgC;csgD;csgE;csgF;csgG;entA;entB;fepG;fimC;fimD;fimF;fimH;fimI;gogB;grvA;invA;invB;invC;invE;invF;invG;invH;invI;invJ;lpfA;lpfB;lpfC;lpfD;lpfE;mgtB;mgtC;mig-14;misL;ompA;orgA;orgB;orgC;pipB;pipB2;prgH;prgI;prgJ;prgK;ratB;sicA;sicP;sifA;sifB;sinH;sipA/sspA;sipB/sspB;sipC/sspC;sipD;slrP;sodCI;sopA;sopB/sigD;sopD;sopD2;sopE2;spaO;spaP;spaQ;spaR;spaS;spiC/ssaB;sptP;spvB;spvC;spvR;ssa…
SRR5757180	183	5;2;3;7;60;6;11	Enteritidis	2	2	0	mdsA;mdsB	1	EFFLUX	1	EFFLUX	2	COPPER/GOLD;GOLD	0		0	0	0	None found	1	75120	0	1	IncFII(S)_1	105	avrA;csgA;csgB;csgC;csgD;csgE;csgF;csgG;entA;entB;fepG;fimC;fimD;fimF;fimH;fimI;gogB;grvA;invA;invB;invC;invE;invF;invG;invH;invI;invJ;lpfA;lpfB;lpfC;lpfD;lpfE;mgtB;mgtC;mig-14;misL;ompA;orgA;orgB;orgC;pipB;pipB2;prgH;prgI;prgJ;prgK;ratB;sicA;sicP;sifA;sifB;sinH;sipA/sspA;sipB/sspB;sipC/sspC;sipD;slrP;sodCI;sopA;sopB/sigD;sopD;sopD2;sopE2;spaO;spaP;spaQ;spaR;spaS;spiC/ssaB;sptP;ssaC;ssaD;ssaE;ssa…
SRR5757181	183	5;2;3;7;60;6;11	Enteritidis	2	2	0	mdsA;mdsB	1	EFFLUX	1	EFFLUX	2	COPPER/GOLD;GOLD	0		0	0	0	None found	1	75130	0	1	IncFII(S)_1	105	avrA;csgA;csgB;csgC;csgD;csgE;csgF;csgG;entA;entB;fepG;fimC;fimD;fimF;fimH;fimI;gogB;grvA;invA;invB;invC;invE;invF;invG;invH;invI;invJ;lpfA;lpfB;lpfC;lpfD;lpfE;mgtB;mgtC;mig-14;misL;ompA;orgA;orgB;orgC;pipB;pipB2;prgH;prgI;prgJ;prgK;ratB;sicA;sicP;sifA;sifB;sinH;sipA/sspA;sipB/sspB;sipC/sspC;sipD;slrP;sodCI;sopA;sopB/sigD;sopD;sopD2;sopE2;spaO;spaP;spaQ;spaR;spaS;spiC/ssaB;sptP;ssaC;ssaD;ssaE;ssa…
SRR5757183	183	5;2;3;7;60;6;11	Enteritidis	2	2	0	mdsA;mdsB	1	EFFLUX	1	EFFLUX	2	COPPER/GOLD;GOLD	0		0	0	0	None found	2	75201	0	1	IncFII(S)_1	105	avrA;csgA;csgB;csgC;csgD;csgE;csgF;csgG;entA;entB;fepG;fimC;fimD;fimF;fimH;fimI;gogB;grvA;invA;invB;invC;invE;invF;invG;invH;invI;invJ;lpfA;lpfB;lpfC;lpfD;lpfE;mgtB;mgtC;mig-14;misL;ompA;orgA;orgB;orgC;pipB;pipB2;prgH;prgI;prgJ;prgK;ratB;sicA;sicP;sifA;sifB;sinH;sipA/sspA;sipB/sspB;sipC/sspC;sipD;slrP;sodCI;sopA;sopB/sigD;sopD;sopD2;sopE2;spaO;spaP;spaQ;spaR;spaS;spiC/ssaB;sptP;ssaC;ssaD;ssaE;ssa…
SRR5757184	183	5;2;3;7;60;6;11	Enteritidis	2	2	0	mdsA;mdsB	1	EFFLUX	1	EFFLUX	2	COPPER/GOLD;GOLD	0		0	0	0	None found	1	75125	0	1	IncFII(S)_1	104	avrA;csgA;csgB;csgC;csgD;csgE;csgF;csgG;entA;entB;fepG;fimC;fimD;fimF;fimH;fimI;gogB;grvA;invA;invB;invC;invE;invF;invG;invH;invI;invJ;lpfA;lpfB;lpfC;lpfD;lpfE;mgtB;mgtC;mig-14;misL;ompA;orgA;orgB;orgC;pipB;pipB2;prgH;prgI;prgJ;prgK;sicA;sicP;sifA;sifB;sinH;sipA/sspA;sipB/sspB;sipC/sspC;sipD;slrP;sodCI;sopA;sopB/sigD;sopD;sopD2;sopE2;spaO;spaP;spaQ;spaR;spaS;spiC/ssaB;sptP;ssaC;ssaD;ssaE;ssaG;ssa…
SRR5757187	183	5;2;3;7;60;6;11	Enteritidis	2	2	0	mdsA;mdsB	1	EFFLUX	1	EFFLUX	2	COPPER/GOLD;GOLD	0		0	0	0	None found	1	87299	0	1	IncFII(S)_1	109	avrA;csgA;csgB;csgC;csgD;csgE;csgF;csgG;entA;entB;fepG;fimC;fimD;fimF;fimH;fimI;gogB;grvA;invA;invB;invC;invE;invF;invG;invH;invI;invJ;lpfA;lpfB;lpfC;lpfD;lpfE;mgtB;mgtC;mig-14;misL;ompA;orgA;orgB;orgC;pipB;pipB2;prgH;prgI;prgJ;prgK;ratB;sicA;sicP;sifA;sifB;sinH;sipA/sspA;sipB/sspB;sipC/sspC;sipD;slrP;sodCI;sopA;sopB/sigD;sopD;sopD2;sopE2;spaO;spaP;spaQ;spaR;spaS;spiC/ssaB;sptP;spvB;spvC;spvR;ssa…
SRR5757188	183	5;2;3;7;60;6;11	Enteritidis	2	2	0	mdsA;mdsB	1	EFFLUX	1	EFFLUX	2	COPPER/GOLD;GOLD	0		0	0	0	None found	1	75132	0	1	IncFII(S)_1	105	avrA;csgA;csgB;csgC;csgD;csgE;csgF;csgG;entA;entB;fepG;fimC;fimD;fimF;fimH;fimI;gogB;grvA;invA;invB;invC;invE;invF;invG;invH;invI;invJ;lpfA;lpfB;lpfC;lpfD;lpfE;mgtB;mgtC;mig-14;misL;ompA;orgA;orgB;orgC;pipB;pipB2;prgH;prgI;prgJ;prgK;ratB;sicA;sicP;sifA;sifB;sinH;sipA/sspA;sipB/sspB;sipC/sspC;sipD;slrP;sodCI;sopA;sopB/sigD;sopD;sopD2;sopE2;spaO;spaP;spaQ;spaR;spaS;spiC/ssaB;sptP;ssaC;ssaD;ssaE;ssa…
SRR5757189	183	5;2;3;7;60;6;11	Enteritidis	2	2	0	mdsA;mdsB	1	EFFLUX	1	EFFLUX	2	COPPER/GOLD;GOLD	0		0	0	0	None found	1	87299	0	1	IncFII(S)_1	109	avrA;csgA;csgB;csgC;csgD;csgE;csgF;csgG;entA;entB;fepG;fimC;fimD;fimF;fimH;fimI;gogB;grvA;invA;invB;invC;invE;invF;invG;invH;invI;invJ;lpfA;lpfB;lpfC;lpfD;lpfE;mgtB;mgtC;mig-14;misL;ompA;orgA;orgB;orgC;pipB;pipB2;prgH;prgI;prgJ;prgK;ratB;sicA;sicP;sifA;sifB;sinH;sipA/sspA;sipB/sspB;sipC/sspC;sipD;slrP;sodCI;sopA;sopB/sigD;sopD;sopD2;sopE2;spaO;spaP;spaQ;spaR;spaS;spiC/ssaB;sptP;spvB;spvC;spvR;ssa…
SRR5757191	183	5;2;3;7;60;6;11	Enteritidis	2	2	0	mdsA;mdsB	1	EFFLUX	1	EFFLUX	2	COPPER/GOLD;GOLD	0		0	0	0	None found	1	75136	0	1	IncFII(S)_1	105	avrA;csgA;csgB;csgC;csgD;csgE;csgF;csgG;entA;entB;fepG;fimC;fimD;fimF;fimH;fimI;gogB;grvA;invA;invB;invC;invE;invF;invG;invH;invI;invJ;lpfA;lpfB;lpfC;lpfD;lpfE;mgtB;mgtC;mig-14;misL;ompA;orgA;orgB;orgC;pipB;pipB2;prgH;prgI;prgJ;prgK;ratB;sicA;sicP;sifA;sifB;sinH;sipA/sspA;sipB/sspB;sipC/sspC;sipD;slrP;sodCI;sopA;sopB/sigD;sopD;sopD2;sopE2;spaO;spaP;spaQ;spaR;spaS;spiC/ssaB;sptP;ssaC;ssaD;ssaE;ssa…
SRR5757192	183	5;2;3;7;60;6;11	Enteritidis	2	2	0	mdsA;mdsB	1	EFFLUX	1	EFFLUX	2	COPPER/GOLD;GOLD	0		0	0	0	None found	1	87273	0	1	IncFII(S)_1	108	avrA;csgA;csgB;csgC;csgD;csgE;csgF;csgG;entA;entB;fepG;fimC;fimD;fimF;fimH;fimI;gogB;grvA;invA;invB;invC;invE;invF;invG;invH;invI;invJ;lpfA;lpfB;lpfC;lpfD;lpfE;mgtB;mgtC;mig-14;misL;ompA;orgA;orgB;orgC;pipB;pipB2;prgH;prgI;prgJ;prgK;ratB;sicA;sicP;sifA;sifB;sinH;sipA/sspA;sipB/sspB;sipC/sspC;sipD;slrP;sodCI;sopA;sopB/sigD;sopD;sopD2;sopE2;spaO;spaP;spaQ;spaR;spaS;spiC/ssaB;sptP;spvB;spvC;spvR;ssa…
SRR5757193	183	5;2;3;7;60;6;11	Enteritidis	2	2	0	mdsA;mdsB	1	EFFLUX	1	EFFLUX	2	COPPER/GOLD;GOLD	0		0	0	0	None found	1	75126	0	1	IncFII(S)_1	104	avrA;csgA;csgB;csgC;csgD;csgE;csgF;csgG;entA;entB;fepG;fimC;fimD;fimF;fimH;fimI;gogB;grvA;invA;invB;invC;invE;invF;invG;invH;invI;invJ;lpfA;lpfB;lpfC;lpfD;lpfE;mgtB;mgtC;mig-14;misL;ompA;orgA;orgB;orgC;pipB;pipB2;prgH;prgI;prgJ;prgK;ratB;sicA;sicP;sifA;sifB;sinH;sipA/sspA;sipB/sspB;sipC/sspC;sipD;slrP;sodCI;sopA;sopB/sigD;sopD;sopD2;sopE2;spaO;spaP;spaQ;spaR;spaS;spiC/ssaB;sptP;ssaC;ssaD;ssaE;ssa…
SRR5757200	183	5;2;3;7;60;6;11	Enteritidis	2	2	0	mdsA;mdsB	1	EFFLUX	1	EFFLUX	2	COPPER/GOLD;GOLD	0		0	0	0	None found	1	87316	0	1	IncFII(S)_1	109	avrA;csgA;csgB;csgC;csgD;csgE;csgF;csgG;entA;entB;fepG;fimC;fimD;fimF;fimH;fimI;gogB;grvA;invA;invB;invC;invE;invF;invG;invH;invI;invJ;lpfA;lpfB;lpfC;lpfD;lpfE;mgtB;mgtC;mig-14;misL;ompA;orgA;orgB;orgC;pipB;pipB2;prgH;prgI;prgJ;prgK;ratB;sicA;sicP;sifA;sifB;sinH;sipA/sspA;sipB/sspB;sipC/sspC;sipD;slrP;sodCI;sopA;sopB/sigD;sopD;sopD2;sopE2;spaO;spaP;spaQ;spaR;spaS;spiC/ssaB;sptP;spvB;spvC;spvR;ssa…
SRR5757202	183	5;2;3;7;60;6;11	Enteritidis	2	2	0	mdsA;mdsB	1	EFFLUX	1	EFFLUX	2	COPPER/GOLD;GOLD	0		0	0	0	None found	1	75126	0	1	IncFII(S)_1	105	avrA;csgA;csgB;csgC;csgD;csgE;csgF;csgG;entA;entB;fepG;fimC;fimD;fimF;fimH;fimI;gogB;grvA;invA;invB;invC;invE;invF;invG;invH;invI;invJ;lpfA;lpfB;lpfC;lpfD;lpfE;mgtB;mgtC;mig-14;misL;ompA;orgA;orgB;orgC;pipB;pipB2;prgH;prgI;prgJ;prgK;ratB;sicA;sicP;sifA;sifB;sinH;sipA/sspA;sipB/sspB;sipC/sspC;sipD;slrP;sodCI;sopA;sopB/sigD;sopD;sopD2;sopE2;spaO;spaP;spaQ;spaR;spaS;spiC/ssaB;sptP;ssaC;ssaD;ssaE;ssa…
SRR5757206	183	5;2;3;7;60;6;11	Enteritidis	2	2	0	mdsA;mdsB	1	EFFLUX	1	EFFLUX	2	COPPER/GOLD;GOLD	0		0	0	0	None found	1	75136	0	1	IncFII(S)_1	105	avrA;csgA;csgB;csgC;csgD;csgE;csgF;csgG;entA;entB;fepG;fimC;fimD;fimF;fimH;fimI;gogB;grvA;invA;invB;invC;invE;invF;invG;invH;invI;invJ;lpfA;lpfB;lpfC;lpfD;lpfE;mgtB;mgtC;mig-14;misL;ompA;orgA;orgB;orgC;pipB;pipB2;prgH;prgI;prgJ;prgK;ratB;sicA;sicP;sifA;sifB;sinH;sipA/sspA;sipB/sspB;sipC/sspC;sipD;slrP;sodCI;sopA;sopB/sigD;sopD;sopD2;sopE2;spaO;spaP;spaQ;spaR;spaS;spiC/ssaB;sptP;ssaC;ssaD;ssaE;ssa…
SRR5757207	183	5;2;3;7;60;6;11	Enteritidis	2	2	0	mdsA;mdsB	1	EFFLUX	1	EFFLUX	2	COPPER/GOLD;GOLD	0		0	0	0	None found	2	87368	0	1	IncFII(S)_1	109	avrA;csgA;csgB;csgC;csgD;csgE;csgF;csgG;entA;entB;fepG;fimC;fimD;fimF;fimH;fimI;gogB;grvA;invA;invB;invC;invE;invF;invG;invH;invI;invJ;lpfA;lpfB;lpfC;lpfD;lpfE;mgtB;mgtC;mig-14;misL;ompA;orgA;orgB;orgC;pipB;pipB2;prgH;prgI;prgJ;prgK;ratB;sicA;sicP;sifA;sifB;sinH;sipA/sspA;sipB/sspB;sipC/sspC;sipD;slrP;sodCI;sopA;sopB/sigD;sopD;sopD2;sopE2;spaO;spaP;spaQ;spaR;spaS;spiC/ssaB;sptP;spvB;spvC;spvR;ssa…
SRR5757208	183	5;2;3;7;60;6;11	Enteritidis	2	2	0	mdsA;mdsB	1	EFFLUX	1	EFFLUX	2	COPPER/GOLD;GOLD	0		0	0	0	None found	1	75132	0	1	IncFII(S)_1	105	avrA;csgA;csgB;csgC;csgD;csgE;csgF;csgG;entA;entB;fepG;fimC;fimD;fimF;fimH;fimI;gogB;grvA;invA;invB;invC;invE;invF;invG;invH;invI;invJ;lpfA;lpfB;lpfC;lpfD;lpfE;mgtB;mgtC;mig-14;misL;ompA;orgA;orgB;orgC;pipB;pipB2;prgH;prgI;prgJ;prgK;ratB;sicA;sicP;sifA;sifB;sinH;sipA/sspA;sipB/sspB;sipC/sspC;sipD;slrP;sodCI;sopA;sopB/sigD;sopD;sopD2;sopE2;spaO;spaP;spaQ;spaR;spaS;spiC/ssaB;sptP;ssaC;ssaD;ssaE;ssa…
SRR5757213	183	5;2;3;7;60;6;11	Enteritidis	2	2	0	mdsA;mdsB	1	EFFLUX	1	EFFLUX	2	COPPER/GOLD;GOLD	0		0	0	0	None found	2	87379	0	1	IncFII(S)_1	108	avrA;csgA;csgB;csgC;csgD;csgE;csgF;csgG;entA;entB;fepG;fimC;fimD;fimF;fimH;fimI;gogB;grvA;invA;invB;invC;invE;invF;invG;invH;invI;invJ;lpfA;lpfB;lpfC;lpfD;lpfE;mgtB;mgtC;mig-14;misL;ompA;orgA;orgB;orgC;pipB;pipB2;prgH;prgI;prgJ;prgK;ratB;sicA;sicP;sifA;sifB;sinH;sipA/sspA;sipB/sspB;sipC/sspC;sipD;slrP;sodCI;sopA;sopB/sigD;sopD;sopD2;sopE2;spaO;spaP;spaQ;spaR;spaS;spiC/ssaB;sptP;spvB;spvC;spvR;ssa…
SRR5813574	183	5;2;3;7;60;6;11	Enteritidis	2	2	0	mdsA;mdsB	1	EFFLUX	1	EFFLUX	2	COPPER/GOLD;GOLD	0		0	0	0	None found	1	87271	0	1	IncFII(S)_1	109	avrA;csgA;csgB;csgC;csgD;csgE;csgF;csgG;entA;entB;fepG;fimC;fimD;fimF;fimH;fimI;gogB;grvA;invA;invB;invC;invE;invF;invG;invH;invI;invJ;lpfA;lpfB;lpfC;lpfD;lpfE;mgtB;mgtC;mig-14;misL;ompA;orgA;orgB;orgC;pipB;pipB2;prgH;prgI;prgJ;prgK;ratB;sicA;sicP;sifA;sifB;sinH;sipA/sspA;sipB/sspB;sipC/sspC;sipD;slrP;sodCI;sopA;sopB/sigD;sopD;sopD2;sopE2;spaO;spaP;spaQ;spaR;spaS;spiC/ssaB;sptP;spvB;spvC;spvR;ssa…
SRR5814207	183	5;2;3;7;60;6;11	Enteritidis	2	2	0	mdsA;mdsB	1	EFFLUX	1	EFFLUX	2	COPPER/GOLD;GOLD	0		0	0	0	None found	1	87292	0	1	IncFII(S)_1	108	avrA;csgA;csgB;csgC;csgD;csgE;csgF;csgG;entA;entB;fepG;fimC;fimD;fimF;fimH;fimI;gogB;grvA;invA;invB;invC;invE;invF;invG;invH;invI;invJ;lpfA;lpfB;lpfC;lpfD;lpfE;mgtB;mgtC;mig-14;misL;ompA;orgA;orgB;orgC;pipB;pipB2;prgH;prgI;prgJ;prgK;ratB;sicA;sicP;sifA;sifB;sinH;sipA/sspA;sipB/sspB;sipC/sspC;sipD;slrP;sodCI;sopA;sopB/sigD;sopD;sopD2;sopE2;spaO;spaP;spaQ;spaR;spaS;spiC/ssaB;sptP;spvB;spvC;spvR;ssa…
