# Supplementary material for: What WGS Reveals about Salmonella enterica subsp. enterica in Wildlife in Germany
Source: Microorganisms. 2021 Sep 9;9(9):1911. doi: 10.3390/microorganisms9091911 (PMC8471515; doi:10.3390/microorganisms9091911)
Supplement: Supplementary file 1 [file microorganisms-09-01911-s001.zip › microorganisms-1356581-supplementary/Supplementary File S3.xlsx]

## Sheet: Sheet1
sample name	reference	# reads	Megabases	Q30 base fraction	coverage depth	# contigs	# contigs >1000 bp	fraction majority species	single-copy orthologs	duplicated orthologs	N50	# genes	# partial genes	fraction genes recovered	reference coverage	total length	reference length	reference similarity	fraction mapped reads	insert size	ncbi
02-03767	Salmonella enterica subsp. enterica serovar Typhimurium str. USDA-ARS-USMARC-1899	3001301	449.623	0.857344	92.2899	123	45	0.99707	0.986	0	226001	4792	51	0.975624	0.98863	4817141	4856438	0.994	0.999866	424.573	NZ_CP007235.2
07-02570-0	Salmonella enterica subsp. enterica strain 16A242	2807729	421.569	0.889339	87.6752	102	40	0.9963	0.986	0	207670	4727	55	0.9524	0.96667	4761306	4882599	0.981	0.999807	340.677	NZ_CP020922.1
07-03359-0	Salmonella enterica subsp. enterica serovar Enteritidis strain Durban	2651645	397.541	0.884268	83.8515	55	23	0.99927	0.986	0	490399	4671	43	0.985986	0.99127	4698378	4678926	0.986	0.999828	329.526	NZ_CP007507.1
07-03409-0	Salmonella enterica strain FDAARGOS_70	2680395	402.089	0.891482	84.8124	64	23	0.99852	0.986	0	406578	4685	42	0.98623	0.9911	4697353	4679420	0.985	0.999797	335.84	NZ_CP026052.1
07-03847-0	Salmonella enterica subsp. enterica serovar Enteritidis strain SE86.	2732415	410.462	0.887695	86.4724	64	26	0.99906	0.986	0	491638	4686	43	0.985208	0.99098	4702948	4685718	0.986	0.999827	347.277	NZ_CP019681.1
07-03853-0	Salmonella enterica subsp. enterica serovar Enteritidis strain ATCC BAA-708	2823414	423.103	0.888459	86.1757	59	24	0.99732	0.986	0	496180	4594	75	0.972708	0.98247	4865035	4678516	0.937	0.99983	329.738	NZ_CP025554.1
07-04265-0	Salmonella enterica subsp. enterica serovar Typhimurium str. DT2, complete sequence	2680810	401.866	0.887581	81.7792	94	40	0.99939	0.986	0	324812	4780	62	0.985348	0.98911	4867179	4814801	0.97	0.999788	354.754	NC_022544.1
08-00085-0	Salmonella enterica subsp. enterica serovar Typhimurium str. DT104, complete sequence	2890480	433.135	0.886947	86.3222	132	47	0.99907	0.986	0	196459	4922	64	0.980917	0.98661	4963176	4933631	0.978	0.999833	352.771	NC_022569.1
08-00775-0	Salmonella enterica subsp. enterica serovar Enteritidis strain SE86.	3023069	453.441	0.882188	95.5501	55	25	0.99938	0.986	0	410592	4691	39	0.985417	0.99115	4703888	4685718	0.986	0.999809	346.411	NZ_CP019681.1
08-02443-0	Salmonella enterica subsp. enterica serovar Typhimurium str. SARA13, complete sequence.	3132823	469.772	0.889439	96.776	104	45	0.99936	0.986	0	225665	4775	49	0.978698	0.98738	4805336	4819807	0.987	0.999819	326.526	NZ_CP017728.1
08-03259-0	Salmonella enterica subsp. enterica serovar Enteritidis strain SE86.	3295032	494.747	0.887897	104.265	64	25	0.99921	0.986	0	401001	4691	43	0.98625	0.99065	4701355	4685718	0.986	0.999812	333.878	NZ_CP019681.1
08-03260-0	Salmonella enterica subsp. enterica serovar Enteritidis strain SE86.	2889565	432.22	0.888637	91.125	58	25	0.99897	0.986	0	491631	4679	44	0.983958	0.99026	4699551	4685718	0.985	0.999825	329.177	NZ_CP019681.1
08-03273-0	Salmonella enterica subsp. enterica serovar Typhimurium str. DT104, complete sequence	2907325	436.498	0.890545	86.9745	127	46	0.99823	0.986	0	205083	4928	54	0.98013	0.98654	4962357	4933631	0.979	0.999759	336.548	NC_022569.1
08-03503-0	Salmonella enterica subsp. enterica serovar Enteritidis strain SJTUF10984, complete sequence.	2500152	375.596	0.883477	79.1908	45	25	0.99829	0.986	0	489982	4694	36	0.985417	0.9913	4702153	4679791	0.986	0.999814	355.433	NZ_CP015526.1
08-04195-0	Salmonella enterica subsp. enterica serovar Enteritidis strain ATCC BAA-708	2396226	360.185	0.883381	72.658	53	24	0.99716	0.986	0	514494	4596	71	0.972292	0.98426	4912053	4678516	0.925	0.9998	365.704	NZ_CP025554.1
08-04785-0	Salmonella enterica subsp. enterica serovar Typhimurium str. 798, complete sequence	2973872	446.413	0.886602	90.5684	103	39	0.99916	0.986	0	225781	4784	47	0.971446	0.98084	4880069	4876219	0.972	0.999844	346.452	NC_017046.1
08-04933-0	Salmonella enterica subsp. enterica serovar Enteritidis strain ATCC BAA-708	2735133	410.471	0.886644	82.8165	59	23	0.99697	0.986	0	406147	4601	66	0.972292	0.98394	4912046	4678516	0.926	0.999811	356.047	NZ_CP025554.1
08-04999-0	Salmonella enterica subsp. enterica serovar Typhimurium str. SARA13, complete sequence.	2570329	385.723	0.885745	79.4998	96	38	0.99936	0.986	0	325034	4774	45	0.977683	0.98688	4802984	4819807	0.986	0.999827	350.51	NZ_CP017728.1
09-00076-0	Salmonella enterica subsp. enterica serovar Enteritidis strain ATCC BAA-708	2561275	384.048	0.883072	77.4404	76	22	0.997	0.986	0	541196	4601	78	0.974792	0.98409	4911638	4678516	0.925	0.999821	355.583	NZ_CP025554.1
09-00258-0	Salmonella enterica subsp. enterica serovar Typhimurium isolate VNB151-sc-2315230 1	6373301	485.837	0.93348	98.5712	224	46	0.97192	0.986	0	199955	4744	41	0.930029	0.96727	4830833	4985374	0.981	0.999001	269.625	NZ_LT795114.1
09-00275-0	Salmonella enterica subsp. enterica serovar Enteritidis strain Durban	6195631	472.042	0.934204	98.8992	154	35	0.99872	0.986	0	227514	4585	28	0.964861	0.98952	4687609	4678926	0.984	0.999055	281.249	NZ_CP007507.1
09-00390-0	Salmonella enterica subsp. enterica serovar Enteritidis strain ATCC BAA-708	5167243	394.537	0.928733	79.0582	177	40	0.99654	0.986	0	197393	4523	61	0.955	0.98252	4897529	4678516	0.926	0.998883	311.884	NZ_CP025554.1
09-00524-0	Salmonella enterica subsp. enterica serovar Choleraesuis str. SC-B67.	5345199	407.946	0.942493	85.4548	170	58	0.99932	0.986	0	158099	5040	65	0.944671	0.97589	4691406	4755700	0.978	0.999487	262.503	NC_006905.1
09-00599-0	Salmonella enterica subsp. enterica serovar Enteritidis strain SE86.	5510131	420.703	0.939089	88.0952	120	34	0.99876	0.986	0	217470	4616	33	0.968542	0.98951	4695387	4685718	0.986	0.999419	297.947	NZ_CP019681.1
09-01709-0	Salmonella enterica subsp. enterica serovar Typhimurium str. DT104, complete sequence	3109248	237.44	0.932927	46.937	271	61	0.99047	0.986	0	172257	4843	47	0.96203	0.98498	4956421	4933631	0.976	0.999129	312.53	NC_022569.1
09-02538-0	Salmonella enterica subsp. enterica serovar Enteritidis strain SE86.	3983062	304.245	0.939841	64.3675	124	29	0.99881	0.986	0	418713	4568	32	0.958333	0.9793	4647601	4685718	0.975	0.999519	309.522	NZ_CP019681.1
09-03391-0	Salmonella enterica subsp. enterica serovar Typhimurium str. DT104, complete sequence	6520145	494.8	0.939622	98.6722	272	57	0.99904	0.986	0	169659	4765	46	0.946488	0.9769	4914806	4933631	0.974	0.999518	227.365	NC_022569.1
09-04204-0	Salmonella enterica subsp. enterica serovar Infantis strain FSIS1502916 1, complete sequence	5251759	400.859	0.937183	86.3625	218	45	0.9991	0.986	0	217589	4447	36	0.925666	0.96289	4553767	4728107	0.984	0.999205	287.784	NZ_CP016408.1
10-00260-0	Salmonella enterica strain FDAARGOS_70	2221538	331.295	0.898081	70.75	65	25	0.99839	0.986	0	401060	4658	54	0.9831	0.99084	4639443	4679420	0.998	0.999916	360.517	NZ_CP026052.1
10-00990-0	Salmonella enterica subsp. enterica serovar Choleraesuis strain C500	3035376	454.623	0.905145	95.2426	74	49	0.99952	0.986	0	171018	4731	54	0.981941	0.98386	4733513	4751585	0.984	0.999913	319.103	NZ_CP007639.1
10-01314-0	Salmonella enterica subsp. enterica serovar Enteritidis strain SE86.	2863250	429.965	0.897388	90.5086	61	30	0.99577	0.986	0	410592	4696	40	0.986667	0.99124	4709532	4685718	0.983	0.999936	350.076	NZ_CP019681.1
10-01315-0	Salmonella enterica subsp. enterica strain 15-SA01028	2967758	444.151	0.897335	94.665	125	38	0.99908	0.986	0	245485	4638	56	0.970838	0.98112	4639790	4698699	0.989	0.999926	351.939	NZ_CP026660.1
10-02488-0	Salmonella enterica subsp. enterica serovar Enteritidis strain Durban	3057929	457.859	0.89848	96.547	87	27	0.99936	0.986	0	284076	4672	51	0.987869	0.99106	4696824	4678926	0.985	0.999898	341.365	NZ_CP007507.1
10-02588-0	Salmonella enterica subsp. enterica serovar Enteritidis strain SE86.	3139513	467.008	0.905123	98.3624	72	28	0.99954	0.986	0	410591	4687	41	0.985	0.9912	4704810	4685718	0.985	0.999918	320.7	NZ_CP019681.1
10-02942-0	Salmonella enterica subsp. enterica serovar Sloterdijk str. ATCC 15791	3101857	464.371	0.900971	97.963	145	57	0.99841	0.986	0	145945	4401	88	0.910363	0.93039	4686829	4817791	0.774	0.999925	331.419	NZ_CP012349.1
10-03151-0	Salmonella enterica subsp. enterica serovar Typhimurium str. DT2, complete sequence	3235165	483.094	0.903844	98.2824	115	45	0.99949	0.986	0	325002	4770	62	0.983313	0.98899	4866584	4814801	0.971	0.999926	332.848	NC_022544.1
10-03483-0	Salmonella enterica subsp. enterica serovar Enteritidis strain Durban	3285755	491.886	0.902408	103.767	77	29	0.99905	0.986	0	284532	4674	49	0.987869	0.99139	4698959	4678926	0.984	0.999946	355.92	NZ_CP007507.1
10-03587-0	Salmonella enterica subsp. enterica serovar Typhimurium str. CDC H2662, complete sequence.	3050452	457.436	0.899088	92.1677	88	39	0.99862	0.986	0	196459	4879	41	0.979884	0.98724	4916790	4884395	0.977	0.999927	341.483	NZ_CP014979.2
10-04084-0	Salmonella enterica subsp. enterica serovar Thompson str. ATCC 8391 isolate CFSAN000736	3124091	464.884	0.905508	100.282	108	27	0.99593	0.986	0	237507	4336	94	0.929501	0.93985	4588129	4690430	0.688	0.999925	317.201	NZ_CP011396.1
11-00947-0	Salmonella enterica subsp. enterica serovar Typhimurium str. USDA-ARS-USMARC-1899	2996171	448.588	0.901435	89.2786	111	46	0.98294	0.986	0	215408	4780	52	0.973409	0.98174	4977038	4856438	0.943	0.999928	330.658	NZ_CP007235.2
11-01571-0	Salmonella enterica subsp. enterica serovar Anatum str. USDA-ARS-USMARC-1736, complete sequence.	3019315	452.684	0.898642	93.944	112	33	0.99673	0.986	0	356173	4540	58	0.959716	0.96732	4770891	4704371	0.918	0.999924	330.913	NZ_CP014657.1
11-01873	Salmonella enterica subsp. enterica serovar Typhimurium strain FORC_015	597922	154.653	0.798924	32.4547	213	121	0.99539	0.986	0	66352	4641	81	0.969212	0.97534	4713977	4759372	0.957	0.999249	371.629	NZ_CP011365.1
11-02433-0	Salmonella enterica subsp. enterica serovar Indiana strain D90	3077301	460.505	0.907653	97.7352	119	37	0.99909	0.986	0	296446	4594	56	0.947626	0.95946	4662689	4779514	0.964	0.999935	302.749	NZ_CP022450.1
11-02708-0	Salmonella enterica subsp. enterica strain 16A242	3023890	451.008	0.906052	90.4932	75	36	0.99772	0.986	0	225781	4862	47	0.977694	0.9845	4940417	4882599	0.971	0.999932	322.404	NZ_CP020922.1
11-03356-0	Salmonella enterica subsp. enterica serovar Typhimurium str. SARA13, complete sequence.	3186694	476.906	0.900631	98.2934	102	40	0.99938	0.986	0	325034	4778	44	0.978292	0.98722	4804533	4819807	0.986	0.999913	338.289	NZ_CP017728.1
11-03509-0	Salmonella enterica subsp. enterica serovar Enteritidis strain Durban	3193742	478.935	0.898757	101.049	65	27	0.99919	0.986	0	401053	4667	50	0.986614	0.99119	4697565	4678926	0.984	0.999904	328.098	NZ_CP007507.1
11-04139-0	Salmonella enterica subsp. enterica strain 16A242	2859463	424.132	0.904172	88.3115	100	37	0.9967	0.986	0	198619	4723	41	0.948815	0.96635	4756399	4882599	0.981	0.999882	329.646	NZ_CP020922.1
12-00474-0	Salmonella enterica subsp. enterica serovar Typhimurium str. DT2, complete sequence	3280747	491.36	0.902071	99.9618	116	44	0.99952	0.986	0	341482	4764	50	0.97965	0.98872	4866057	4814801	0.971	0.999927	349.689	NC_022544.1
12-00520-0	Salmonella enterica subsp. enterica serovar Typhimurium str. 798, complete sequence	2855895	427.93	0.900039	86.8844	85	34	0.99925	0.986	0	324864	4789	46	0.97225	0.98091	4880220	4876219	0.972	0.999941	343.52	NC_017046.1
12-03646-0	Salmonella enterica subsp. enterica serovar Typhimurium var. monophasic 4,5,12:i:- strain TW-Stm6	3432997	513.335	0.904826	102.959	125	52	0.99769	0.986	0	236457	5004	63	0.980267	0.98668	4936301	4999862	0.999	0.9999	319.403	NZ_CP019649.1
13-SA00587-0	Salmonella enterica subsp. enterica serovar Typhimurium str. 798, complete sequence	3141670	470.299	0.902502	95.4278	112	39	0.99934	0.986	0	225781	4784	50	0.972049	0.98081	4879679	4876219	0.971	0.999935	346.88	NC_017046.1
13-SA01070-0	Salmonella enterica subsp. enterica serovar Choleraesuis str. SC-B67.	2404511	358.78	0.861769	75.3185	84	46	0.99942	0.986	0	188918	5178	100	0.976684	0.98169	4720123	4755700	0.983	0.999942	316.36	NC_006905.1
13-SA01988-0	Salmonella enterica subsp. enterica serovar Agona str. 392869-2	3243608	486.025	0.89864	101.481	89	34	0.99872	0.986	0	404244	4896	48	0.971698	0.98144	4743223	4798530	0.974	0.99993	323.22	NZ_CP015024.1
13-SA02627-0	Salmonella enterica subsp. enterica serovar Agona str. 24249, complete sequence	3302170	494.726	0.901269	105.224	131	28	0.994	0.986	0	264700	4326	113	0.918097	0.9245	4649678	4762840	0.662	0.999913	351.177	NC_022991.1
14-SA00456-0	Salmonella enterica subsp. enterica serovar Typhimurium str. 798, complete sequence	3236451	483.44	0.904336	98.111	114	42	0.99954	0.986	0	265446	4775	47	0.969636	0.98033	4877157	4876219	0.971	0.999935	335.683	NC_017046.1
14-SA00890-0	Salmonella enterica subsp. enterica serovar Typhimurium str. DT2, complete sequence	2799123	419.145	0.893924	85.3033	102	41	0.99958	0.986	0	251665	4767	59	0.982092	0.98863	4865597	4814801	0.971	0.999929	361.858	NC_022544.1
15-SA00024-0	Salmonella enterica subsp. enterica serovar Choleraesuis str. SC-B67.	3242005	485.286	0.862825	102.043	96	47	0.9994	0.986	0	190770	5193	99	0.979275	0.98334	4678641	4755700	0.995	0.999896	322.072	NC_006905.1
15-SA00056-0	Salmonella enterica subsp. enterica serovar Choleraesuis str. SC-B67.	3067939	458.054	0.867545	96.9677	89	46	0.99946	0.986	0	188956	5113	92	0.963175	0.97338	4680505	4755700	0.977	0.999969	313.309	NC_006905.1
15-SA00069-0	Salmonella enterica subsp. enterica serovar Choleraesuis str. SC-B67.	3116912	465.386	0.871524	97.6755	92	45	0.99951	0.986	0	189076	5174	97	0.975389	0.98158	4719501	4755700	0.983	0.999933	292.616	NC_006905.1
15-SA00088-0-S2	Salmonella enterica subsp. enterica serovar Choleraesuis str. SC-B67.	3366767	504.147	0.861083	105.818	84	44	0.99942	0.986	0	197153	5177	98	0.976129	0.98167	4719993	4755700	0.983	0.999914	319.684	NC_006905.1
15-SA01093-0	Salmonella enterica subsp. enterica serovar Enteritidis strain 92-0392, complete sequence.	3448558	516.369	0.903556	100.223	118	45	0.99863	0.986	0	196459	4936	52	0.979768	0.98717	5099287	4934513	0.941	0.99993	344.291	NZ_CP018657.1
15-SA01420-0	Salmonella enterica subsp. enterica serovar Enteritidis strain ATCC BAA-708	2691852	402.437	0.897708	81.1459	76	25	0.99726	0.986	0	308555	4611	71	0.975417	0.98449	4913576	4678516	0.926	0.999906	374.876	NZ_CP025554.1
15-SA01939-0	Salmonella enterica subsp. enterica serovar Typhimurium var. monophasic 4,5,12:i:- strain TW-Stm6	2908058	435.517	0.903029	87.4547	116	41	0.99784	0.986	0	280000	4996	48	0.975817	0.98542	4928649	4999862	0.997	0.999935	352.715	NZ_CP019649.1
15-SA02186	Salmonella enterica subsp. enterica serovar Typhimurium strain FORC_015	1153515	320.429	0.820631	67.3891	93	38	0.9922	0.986	0	281638	4660	58	0.968391	0.97638	4715001	4759372	0.969	0.999869	407.149	NZ_CP011365.1
15-SA02810-0	Salmonella enterica subsp. enterica serovar Typhimurium var. monophasic 4,5,12:i:- strain TW-Stm6	3433025	511.403	0.90183	102.391	125	47	0.99376	0.986	0	239232	4978	58	0.97427	0.98214	4942366	4999862	0.99	0.999924	324.553	NZ_CP019649.1
16-SA00132	Salmonella enterica subsp. enterica serovar Dublin str. CT_02021853, complete sequence	1646320	374.135	0.902044	76.0722	94	57	0.9973	0.986	0	135538	4856	54	0.98634	0.98976	4871775	4842908	0.976	0.998904	338.679	NC_011205.1
16-SA00557-0	Salmonella enterica subsp. enterica serovar Typhimurium str. 798, complete sequence	2819113	421.79	0.901398	85.6469	79	31	0.99907	0.986	0	341584	4788	43	0.971446	0.98102	4879550	4876219	0.972	0.999929	353.958	NC_017046.1
16-SA00716-0	Salmonella enterica subsp. enterica serovar Typhimurium str. USDA-ARS-USMARC-1899	3008721	449.544	0.902523	90.585	110	36	0.99032	0.986	0	324822	4808	47	0.978042	0.98788	4909728	4856438	0.971	0.999941	346.139	NZ_CP007235.2
16-SA00820-0	Salmonella enterica subsp. enterica serovar Typhimurium str. DT104, complete sequence	3167836	472.239	0.900685	94.1238	118	45	0.9986	0.986	0	196331	4932	57	0.981507	0.98728	4965712	4933631	0.977	0.999909	331.79	NC_022569.1
16-SA00827-0	Salmonella enterica subsp. enterica serovar Typhimurium str. SARA13, complete sequence.	3290331	493.272	0.90274	101.656	107	41	0.99943	0.986	0	324800	4775	56	0.980118	0.9873	4804677	4819807	0.986	0.999931	347.928	NZ_CP017728.1
16-SA01013-0	Salmonella enterica subsp. enterica serovar Enteritidis strain 69-3861, complete sequence.	3251179	487.558	0.902453	101.252	47	24	0.99809	0.986	0	489870	4712	45	0.988365	0.99114	4776070	4690881	0.971	0.999915	340.819	NZ_CP018637.1
16-SA01162-0	Salmonella enterica subsp. enterica serovar Choleraesuis str. SC-B67.	3182792	475.542	0.906191	99.6765	97	49	0.9995	0.986	0	188919	5199	100	0.98057	0.98339	4728428	4755700	0.986	0.999915	334.702	NC_006905.1
16-SA01483-0	Salmonella enterica subsp. enterica serovar Typhimurium var. monophasic 4,5,12:i:- strain TW-Stm6	3418940	511.937	0.902824	102.745	108	39	0.99767	0.986	0	282749	4998	54	0.977365	0.98545	4932160	4999862	0.995	0.999929	331.133	NZ_CP019649.1
16-SA01752-0	Salmonella enterica subsp. enterica serovar Choleraesuis str. SC-B67.	3112817	464.396	0.860239	97.1472	96	50	0.99904	0.986	0	188997	5189	105	0.979645	0.98319	4736136	4755700	0.985	0.999946	313.345	NC_006905.1
16-SA01945-0	Salmonella enterica subsp. enterica serovar Choleraesuis str. SC-B67.	3119669	464.964	0.871943	97.6006	88	46	0.99965	0.986	0	196921	5180	100	0.977054	0.98159	4719609	4755700	0.982	0.999942	285.386	NC_006905.1
16-SA02032-0	Salmonella enterica strain FDAARGOS_70	3120678	467.629	0.905229	97.8389	68	25	0.99758	0.986	0	410576	4689	44	0.987482	0.99131	4737672	4679420	0.977	0.999933	339.248	NZ_CP026052.1
16-SA02034-0	Salmonella enterica subsp. enterica serovar Choleraesuis str. SC-B67.	2833732	420.231	0.868391	88.2266	94	45	0.99964	0.986	0	196923	5161	62	0.966506	0.98133	4717861	4755700	0.983	0.999938	307.178	NC_006905.1
16-SA02313-0	Salmonella enterica subsp. enterica serovar Enteritidis strain ATCC BAA-708	3261165	488.629	0.903866	98.5492	65	27	0.9969	0.986	0	434677	4611	71	0.975417	0.98448	4913840	4678516	0.925	0.999899	348.731	NZ_CP025554.1
16-SA02427-0	Salmonella enterica subsp. enterica serovar Typhimurium str. DT2, complete sequence	3223382	482.062	0.907445	98.12	92	37	0.99946	0.986	0	341482	4785	55	0.984941	0.989	4866437	4814801	0.969	0.999922	321.551	NC_022544.1
16-SA02476-0	Salmonella enterica subsp. enterica serovar Enteritidis strain SJTUF10984, complete sequence.	3111849	466.196	0.903145	98.2413	74	30	0.99824	0.986	0	410592	4684	41	0.984375	0.99102	4701380	4679791	0.986	0.999908	337.627	NZ_CP015526.1
16-SA02628-0	Salmonella enterica subsp. enterica serovar Enteritidis strain 56-3991, complete sequence.	3104947	465.387	0.903472	98.1879	70	25	0.99944	0.986	0	410580	4694	41	0.987281	0.99089	4696751	4678113	0.984	0.999917	349.258	NZ_CP018635.1
16-SA02810-0	Salmonella enterica strain FDAARGOS_70	3104299	465.226	0.903072	98.1116	73	26	0.99944	0.986	0	310582	4675	49	0.985604	0.99113	4698079	4679420	0.984	0.999928	343.886	NZ_CP026052.1
16-SA02866-0	Salmonella enterica subsp. enterica serovar Choleraesuis str. SC-B67.	3164065	471.937	0.907448	98.3333	84	47	0.99611	0.986	0	196921	5188	98	0.978164	0.98258	4758049	4755700	0.98	0.999912	329.774	NC_006905.1
16-SA02992-0	Salmonella enterica subsp. enterica serovar Choleraesuis strain C500	3217679	482.045	0.901365	100.984	75	45	0.99953	0.986	0	190985	4738	52	0.982967	0.98396	4733526	4751585	0.984	0.999907	346.757	NZ_CP007639.1
16-SA03102-0	Salmonella enterica subsp. enterica serovar Enteritidis strain Durban	2780938	416.777	0.901966	87.942	65	26	0.99909	0.986	0	410580	4667	47	0.985986	0.99125	4696570	4678926	0.984	0.999921	352.42	NZ_CP007507.1
16-SA03105-0	Salmonella enterica subsp. enterica serovar Enteritidis strain ATCC BAA-708	3177002	468.991	0.915509	98.3649	66	22	0.99625	0.986	0	491869	4639	34	0.973542	0.98388	4724241	4678516	0.976	0.999931	244.982	NZ_CP025554.1
17-SA00014-0	Salmonella enterica subsp. enterica serovar Enteritidis strain Durban	3041106	454.934	0.901073	95.9848	69	26	0.99923	0.986	0	410871	4659	49	0.984731	0.99114	4696986	4678926	0.984	0.999939	345.824	NZ_CP007507.1
17-SA00138-0	Salmonella enterica subsp. enterica serovar Typhimurium str. DT104, complete sequence	3492615	523.4	0.902255	104.118	122	46	0.99824	0.986	0	205083	4935	46	0.979933	0.98891	4973995	4933631	0.979	0.999923	336.821	NC_022569.1
17-SA00309-0	Salmonella enterica subsp. enterica serovar Typhimurium str. DT2, complete sequence	3259577	488.817	0.899578	99.5153	85	37	0.99928	0.986	0	325002	4780	50	0.982906	0.98897	4866349	4814801	0.971	0.999894	341.741	NC_022544.1
17-SA00432-0	Salmonella enterica subsp. enterica serovar Typhimurium str. SARA13, complete sequence.	2814518	422.128	0.899702	87.7406	93	42	0.99951	0.986	0	325040	4776	48	0.978698	0.98769	4765554	4819807	0.995	0.999919	350.452	NZ_CP017728.1
17-SA00575-0	Salmonella enterica subsp. enterica serovar Choleraesuis str. SC-B67.	2795100	416.324	0.86639	87.3673	94	48	0.99958	0.986	0	189076	5173	102	0.976129	0.98157	4719385	4755700	0.983	0.999944	305.478	NC_006905.1
17-SA00716-0	Salmonella enterica subsp. enterica serovar Enteritidis strain SJTUF10984, complete sequence.	2283646	336.761	0.863514	70.5787	56	28	0.99883	0.986	0	421620	4687	33	0.983333	0.99091	4728750	4679791	0.979	0.999905	298.984	NZ_CP015526.1
17-SA00885-0	Salmonella enterica subsp. enterica serovar Enteritidis strain Durban	3196935	478.647	0.898762	100.964	73	28	0.99926	0.986	0	284597	4675	51	0.988496	0.9913	4699080	4678926	0.985	0.999907	343.022	NZ_CP007507.1
17-SA00957-0	Salmonella enterica subsp. enterica serovar Enteritidis strain SE86.	3100224	464.533	0.90225	97.8813	64	25	0.99937	0.986	0	410592	4693	48	0.987708	0.99117	4703895	4685718	0.986	0.999935	346.19	NZ_CP019681.1
17-SA01249-0	Salmonella enterica subsp. enterica serovar Choleraesuis str. SC-B67.	2778737	415.608	0.900835	87.2445	84	45	0.99966	0.986	0	178261	5189	95	0.977794	0.98215	4722529	4755700	0.983	0.99992	357.231	NC_006905.1
17-SA01255-0	Salmonella enterica subsp. enterica serovar Typhimurium str. USDA-ARS-USMARC-1898, complete sequence.	3402497	509.143	0.899326	102.053	115	45	0.99928	0.986	0	222653	4727	55	0.983141	0.98935	4938716	4784385	0.952	0.999924	339.271	NZ_CP014971.2
17-SA01621-0	Salmonella enterica subsp. enterica serovar Enteritidis strain Durban	3118520	467.603	0.883531	98.4875	63	29	0.94186	0.986	0	422936	4658	53	0.985359	0.99121	4706337	4678926	0.982	0.999946	346.802	NZ_CP007507.1
17-SA01665-0	Salmonella enterica subsp. enterica serovar Choleraesuis str. SC-B67.	3166452	474.846	0.898268	99.6978	73	41	0.99943	0.986	0	198892	5190	95	0.977979	0.98218	4722438	4755700	0.983	0.99993	342.095	NC_006905.1
17-SA01737-0	Salmonella enterica subsp. enterica serovar 4,[5],12:i:- str. 08-1736, complete sequence	3275515	485.721	0.913372	98.0609	121	38	0.99933	0.986	0	325822	4771	40	0.971919	0.98535	4900667	4822189	0.96	0.999922	277.502	NC_021820.1
17-SA02059-0	Salmonella enterica subsp. enterica serovar Typhimurium str. DT104, complete sequence	2755108	412.274	0.899808	82.6559	128	42	0.99886	0.986	0	196460	4905	58	0.976392	0.98069	4933770	4933631	0.974	0.999927	344.282	NC_022569.1
17-SA02124-0	Salmonella enterica subsp. enterica serovar Typhimurium str. 798, complete sequence	3553014	531.564	0.903259	107.914	87	33	0.99932	0.986	0	324864	4783	38	0.969435	0.98062	4878396	4876219	0.972	0.999911	314.202	NC_017046.1
17-SA02600-0-S2	Salmonella enterica subsp. enterica strain 16A242	3655119	279.116	0.934934	58.1078	196	44	0.99791	0.986	0	192633	4639	34	0.930691	0.964	4714795	4882599	0.984	0.999323	324.122	NZ_CP020922.1
17-SA02676-0	Salmonella enterica subsp. enterica serovar Choleraesuis str. SC-B67.	3212596	479.779	0.905306	98.4021	132	53	0.98217	0.986	0	178243	5165	105	0.975204	0.97971	4826734	4755700	0.959	0.999943	328.097	NC_006905.1
17-SA03036-0	Salmonella enterica subsp. enterica serovar Enteritidis strain 56-3991, complete sequence.	3121934	465.769	0.904792	98.3017	64	23	0.99908	0.986	0	491909	4686	40	0.985405	0.99069	4695562	4678113	0.984	0.999929	321.665	NZ_CP018635.1
17-SA03089-0	Salmonella enterica subsp. enterica serovar Choleraesuis str. SC-B67.	3225591	482.895	0.898739	101.371	85	44	0.99953	0.986	0	188956	5191	96	0.978349	0.98211	4722616	4755700	0.983	0.99992	342.083	NC_006905.1
18-SA00001-0	Salmonella enterica subsp. enterica serovar Choleraesuis str. SC-B67.	2476286	370.85	0.899891	77.2842	82	47	0.99576	0.986	0	196921	5164	98	0.973723	0.98238	4756799	4755700	0.98	0.999912	355.682	NC_006905.1
18-SA00118	Salmonella enterica subsp. enterica serovar Enteritidis strain ATCC BAA-708	871405	205.764	0.832747	43.496	184	149	0.97203	0.986	0	61031	4599	76	0.973958	0.97889	4691844	4678516	0.969	0.999322	396.905	NZ_CP025554.1
18-SA00214	Salmonella enterica subsp. enterica serovar Enteritidis strain ATCC BAA-708	1216864	285.757	0.864971	57.7188	67	33	0.99728	0.986	0	386162	4616	73	0.976875	0.98451	4914663	4678516	0.926	0.999858	379.389	NZ_CP025554.1
18-SA00283-0	Salmonella enterica subsp. enterica serovar Choleraesuis str. SC-B67.	3377290	505.229	0.899807	105.896	95	50	0.9993	0.986	0	176841	5199	99	0.980385	0.98336	4728587	4755700	0.986	0.999914	338.952	NC_006905.1
18-SA00360-0	Salmonella enterica subsp. enterica serovar Choleraesuis str. SC-B67.	3027523	452.759	0.899726	94.8898	98	50	0.99942	0.986	0	176841	5187	99	0.978164	0.98325	4728114	4755700	0.986	0.999929	348.642	NC_006905.1
18-SA00474	Salmonella enterica subsp. enterica serovar Saintpaul strain CFSAN004174, complete sequence.	1298565	294.529	0.86594	63.039	80	15	0.99856	0.986	0	541658	4593	68	0.955906	0.96082	4631949	4777591	0.818	0.999915	287.108	NZ_CP019206.1
18-SA00641-0	Salmonella enterica subsp. enterica serovar Choleraesuis str. SC-B67.	3077459	460.423	0.902755	97.3259	95	47	0.99962	0.986	0	189114	5112	96	0.963731	0.97483	4687756	4755700	0.98	0.999927	343.613	NC_006905.1
18-SA01710-S2	Salmonella enterica subsp. enterica serovar Agona str. 392869-2	1256401	189.885	0.864972	39.3214	104	28	0.99221	0.986	0	364443	4848	58	0.96423	0.98091	4775297	4798530	0.951	0.999875	413.359	NZ_CP015024.1
18-SA01773-0	Salmonella enterica subsp. enterica serovar Tennessee strain ATCC 10722	3306855	494.851	0.900922	100.529	105	26	0.98533	0.986	0	301770	4350	98	0.918439	0.92793	4870043	4774550	0.655	0.99993	345.885	NZ_CP025218.1
18-SA01885-0	Salmonella enterica subsp. enterica serovar Typhimurium str. SARA13, complete sequence.	2774579	415.741	0.900009	86.4145	96	39	0.99943	0.986	0	324514	4768	42	0.975857	0.98753	4764896	4819807	0.994	0.99992	350.528	NZ_CP017728.1
18-SA01979	Salmonella enterica subsp. enterica serovar Saintpaul strain CFSAN004174, complete sequence.	1726568	390.414	0.867545	82.7061	83	17	0.99849	0.986	0	502803	4598	63	0.955906	0.96418	4679192	4777591	0.82	0.999929	293.659	NZ_CP019206.1
18-SA02603-0	Salmonella enterica subsp. enterica serovar Enteritidis strain ATCC BAA-708	3206851	477.399	0.954327	96.2323	60	22	0.99686	0.986	0	514613	4611	71	0.975417	0.98457	4914370	4678516	0.926	0.99929	345.683	NZ_CP025554.1
18-SA02674-0	Salmonella enterica subsp. enterica serovar Enteritidis strain SJTUF10984, complete sequence.	2834184	421.858	0.956927	88.9184	56	25	0.98856	0.986	0	489972	4696	43	0.987292	0.99127	4704025	4679791	0.985	0.999895	313.971	NZ_CP015526.1
18-SA02797-0	Salmonella enterica subsp. enterica serovar Enteritidis strain ATCC BAA-708	1491194	220.646	0.956769	44.5181	66	23	0.99739	0.986	0	310799	4600	55	0.969792	0.98403	4912108	4678516	0.926	0.999807	375.108	NZ_CP025554.1
18-SA03168-0	Salmonella enterica subsp. enterica serovar Enteritidis strain ATCC BAA-708	3293796	487.577	0.887207	98.3912	71	24	0.99704	0.986	0	434637	4587	56	0.967292	0.98388	4910234	4678516	0.926	0.999922	314.096	NZ_CP025554.1
18-SA03342-0	Salmonella enterica subsp. enterica serovar Enteritidis strain ATCC BAA-708	3251762	487.165	0.887716	98.2798	67	23	0.99746	0.986	0	434675	4596	71	0.972292	0.98433	4912555	4678516	0.925	0.999942	339.71	NZ_CP025554.1
18-SA03346-0	Salmonella enterica subsp. enterica strain 16A242	2548693	381.808	0.901577	79.483	85	32	0.99645	0.986	0	266862	4725	48	0.950607	0.96642	4757638	4882599	0.981	0.999931	333.314	NZ_CP020922.1
18-SA03745	Salmonella enterica subsp. enterica serovar Enteritidis strain ATCC BAA-708	1897418	373.226	0.94155	78.555	49	24	0.98004	0.986	0	490434	4663	40	0.979792	0.98455	4718638	4678516	0.977	0.999834	345.371	NZ_CP025554.1
18-SA03936-0	Salmonella enterica subsp. enterica serovar Enteritidis strain ATCC BAA-708	3269134	486.278	0.884828	98.077	64	25	0.99708	0.986	0	406519	4612	69	0.975208	0.98434	4912533	4678516	0.926	0.999949	268.761	NZ_CP025554.1
18-SA04083-0	Salmonella enterica subsp. enterica serovar Typhimurium str. USDA-ARS-USMARC-1899	3257423	486.888	0.904682	98.1936	105	40	0.99803	0.986	0	272439	4785	44	0.972804	0.98158	4909772	4856438	0.957	0.999926	332.918	NZ_CP007235.2
18-SA04155	Salmonella enterica subsp. enterica serovar Saintpaul strain CFSAN004174, complete sequence.	1299128	300.366	0.851543	63.6448	78	17	0.99876	0.986	0	541232	4605	69	0.958573	0.96407	4679462	4777591	0.82	0.999888	296.302	NZ_CP019206.1
18-SA04235-0	Salmonella enterica subsp. enterica serovar Choleraesuis str. SC-B67.	3146352	468.375	0.903433	98.4013	94	51	0.99955	0.986	0	189116	5178	105	0.977609	0.98097	4717155	4755700	0.984	0.999934	323.843	NC_006905.1
19-SA00087-0	Salmonella enterica subsp. enterica serovar Enteritidis strain ATCC BAA-708	3276561	491.815	0.923858	99.2028	73	25	0.99714	0.986	0	388392	4610	69	0.974792	0.98438	4912995	4678516	0.926	0.999911	345.066	NZ_CP025554.1
19-SA00095-0	Salmonella enterica subsp. enterica serovar Typhimurium strain FDAARGOS_320	2979149	446.498	0.897697	89.8704	82	40	0.98932	0.986	0	341410	4757	45	0.97562	0.98625	4921593	4822237	0.954	0.999871	351.688	NZ_CP027414.1
19-SA00203-0	Salmonella enterica subsp. enterica serovar Typhimurium var. monophasic 4,5,12:i:- strain TW-Stm6	3321187	496.695	0.902873	97.992	137	50	0.9941	0.986	0	223544	4997	64	0.979106	0.98621	5016330	4999862	0.989	0.999906	329.796	NZ_CP019649.1
19-SA00467-0	Salmonella enterica strain FDAARGOS_70	3148749	466.702	0.898197	98.4836	64	27	0.99954	0.986	0	418852	4682	36	0.984352	0.99112	4697757	4679420	0.984	0.999881	285.018	NZ_CP026052.1
19-SA00751-0	Salmonella enterica subsp. enterica serovar Tennessee strain ATCC 10722	3533689	529.221	0.898071	105.48	115	30	0.97975	0.986	0	317099	4351	105	0.920091	0.92796	4965774	4774550	0.651	0.999926	334.024	NZ_CP025218.1
19-SA00856-0	Salmonella enterica subsp. enterica serovar Typhimurium str. DT2, complete sequence	3224877	482.437	0.902798	98.2134	92	39	0.9993	0.986	0	341362	4769	58	0.982295	0.98898	4866486	4814801	0.97	0.999936	343.246	NC_022544.1
19-SA01169-0	Salmonella enterica subsp. enterica serovar Enteritidis strain Durban	3091280	461.962	0.868406	97.4712	56	23	0.99905	0.986	0	479286	4672	45	0.986614	0.99121	4697174	4678926	0.986	0.999932	318.648	NZ_CP007507.1
19-SA01213-0	Salmonella enterica subsp. enterica serovar Typhimurium str. SARA13, complete sequence.	3187996	476.565	0.907934	98.2382	104	43	0.99953	0.986	0	225660	4777	50	0.979306	0.98715	4803898	4819807	0.986	0.999932	319.807	NZ_CP017728.1
19-SA01712-0	Salmonella enterica subsp. enterica serovar Typhimurium var. monophasic 4,5,12:i:- strain TW-Stm6	3264123	487.538	0.903825	97.5352	136	46	0.9985	0.986	0	236457	5016	55	0.981041	0.98829	4943710	4999862	1	0.999932	316.751	NZ_CP019649.1
19-SA01791-0	Salmonella enterica subsp. enterica serovar Typhimurium var. monophasic 4,5,12:i:- strain TW-Stm6	3284655	491.711	0.901754	97.5318	99	41	0.96734	0.986	0	224357	4963	48	0.969433	0.98018	4994505	4999862	0.973	0.999932	341.474	NZ_CP019649.1
19-SA02173-0	Salmonella enterica strain FDAARGOS_70	3102625	464.779	0.868865	97.9593	70	27	0.99847	0.986	0	422804	4665	51	0.983935	0.99016	4696884	4679420	0.985	0.999628	323.232	NZ_CP026052.1
19-SA02251-0	Salmonella enterica subsp. enterica strain 16A242	3147036	470.576	0.907895	98.5562	96	34	0.99953	0.986	0	219531	4723	56	0.951802	0.96626	4726498	4882599	0.984	0.999925	319.629	NZ_CP020922.1
19-SA02454-0	Salmonella enterica subsp. enterica serovar Enteritidis strain ATCC BAA-708	3222555	483.027	0.870956	97.4202	61	23	0.99732	0.986	0	514912	4611	71	0.975417	0.98452	4913484	4678516	0.925	0.999931	329.581	NZ_CP025554.1
19-SA02631-0	Salmonella enterica subsp. enterica serovar Enteritidis strain SE86.	3073262	460.293	0.859692	96.9322	76	31	0.99908	0.986	0	316587	4684	49	0.986042	0.99127	4705117	4685718	0.986	0.999923	378.868	NZ_CP019681.1
19-SA02815-0	Salmonella enterica subsp. enterica serovar Enteritidis strain ATCC BAA-708	1737896	414.455	0.887473	83.6846	66	22	0.99658	0.986	0	514643	4623	60	0.975625	0.98448	4914552	4678516	0.925	0.999267	344.011	NZ_CP025554.1
19-SA02828-0	Salmonella enterica subsp. enterica serovar Saintpaul strain CFSAN004174, complete sequence.	3070645	458.296	0.899213	97.7093	86	19	0.99928	0.986	0	412822	4533	77	0.945447	0.95483	4642444	4777591	0.778	0.999905	316.953	NZ_CP019206.1
19-SA02875-0	Salmonella enterica subsp. enterica serovar Enteritidis strain ATCC BAA-708	2032403	482.651	0.89191	97.52	74	23	0.99736	0.986	0	298955	4623	63	0.97625	0.98434	4913009	4678516	0.925	0.999931	331.658	NZ_CP025554.1
19-SA03019-0	Salmonella enterica subsp. enterica serovar Enteritidis strain SJTUF10984, complete sequence.	1072862	157.172	0.838912	33.1206	67	32	0.9914	0.986	0	279296	4664	32	0.978333	0.99072	4699363	4679791	0.986	0.999842	361.538	NZ_CP015526.1
19-SA03022-0	Salmonella enterica subsp. enterica serovar Enteritidis strain SJTUF10984, complete sequence.	980647	143.156	0.834668	30.1623	70	29	0.99058	0.986	0	400822	4657	32	0.976875	0.99051	4698038	4679791	0.986	0.999839	358.8	NZ_CP015526.1
19-SA03234-0	Salmonella enterica subsp. enterica serovar Newport str. Levine 1.	3495226	522.891	0.900109	108.143	74	26	0.99534	0.986	0	366960	4652	53	0.947252	0.96335	4791347	4841916	0.95	0.999942	312.867	NZ_CP015923.1
19-SA03305-0	Salmonella enterica subsp. enterica serovar Enteritidis strain ATCC BAA-708	3219641	480.381	0.868876	96.8778	57	28	0.9969	0.986	0	303072	4609	64	0.973542	0.98448	4913160	4678516	0.926	0.999901	278.368	NZ_CP025554.1
19-SA03467-0	Salmonella enterica subsp. enterica serovar Enteritidis strain ATCC BAA-708	1171389	306.51	0.81471	61.9485	68	25	0.99663	0.986	0	479608	4621	68	0.976875	0.98376	4910525	4678516	0.922	0.999859	307.288	NZ_CP025554.1
19-SA03512-0	Salmonella enterica strain FDAARGOS_70	1206250	313.834	0.811129	65.745	61	24	0.99652	0.986	0	490251	4708	40	0.990611	0.99164	4738872	4679420	0.977	0.99985	305.627	NZ_CP026052.1
19-SA03541-0	Salmonella enterica subsp. enterica serovar Enteritidis strain ATCC BAA-708	917090	248.913	0.810709	50.2679	65	22	0.99746	0.986	0	514527	4622	60	0.975417	0.98443	4913567	4678516	0.924	0.999857	346.474	NZ_CP025554.1
20-SA00051-0	Salmonella enterica subsp. enterica serovar Choleraesuis str. SC-B67.	2381442	350.124	0.861315	73.378	113	52	0.99908	0.986	0	176801	5157	76	0.968357	0.98229	4722502	4755700	0.985	0.999817	291.864	NC_006905.1
20-SA00076-0	Salmonella enterica subsp. enterica serovar Choleraesuis str. SC-B67.	2317558	341.282	0.858877	71.5323	110	51	0.99921	0.986	0	176802	5163	73	0.968912	0.98201	4721932	4755700	0.985	0.999816	297.8	NC_006905.1
20-SA00092-0	Salmonella enterica subsp. enterica serovar Choleraesuis str. SC-B67.	2235946	329.631	0.863657	68.6752	102	52	0.99566	0.986	0	189075	5149	75	0.966691	0.98157	4752868	4755700	0.98	0.999852	297.387	NC_006905.1
20-SA00096-0	Salmonella enterica subsp. enterica serovar Choleraesuis str. SC-B67.	2183554	321.902	0.859306	67.4388	113	54	0.99947	0.986	0	178114	5160	77	0.969097	0.98254	4724624	4755700	0.986	0.999779	301.772	NC_006905.1
20-SA00097-0	Salmonella enterica subsp. enterica serovar Choleraesuis str. SC-B67.	2428327	358.06	0.858026	75.1636	103	51	0.99945	0.986	0	178259	5158	72	0.967802	0.98122	4717693	4755700	0.983	0.999858	296.744	NC_006905.1
20-SA00098-0	Salmonella enterica subsp. enterica serovar Choleraesuis str. SC-B67.	2411641	355.561	0.862107	75.3019	105	49	0.99952	0.986	0	176801	5087	69	0.954108	0.97228	4675433	4755700	0.978	0.999853	291.712	NC_006905.1
20-SA00100-0	Salmonella enterica subsp. enterica serovar Choleraesuis str. SC-B67.	2303113	339.995	0.865807	70.063	121	50	0.99619	0.986	0	188998	5154	65	0.965766	0.9811	4802480	4755700	0.965	0.999809	308.018	NC_006905.1
20-SA00101-0	Salmonella enterica subsp. enterica serovar Choleraesuis str. SC-B67.	2311437	340.61	0.852957	72.1328	100	50	0.99929	0.986	0	188915	5083	68	0.953183	0.97239	4675842	4755700	0.978	0.999824	289.514	NC_006905.1
20-SA00144-0	Salmonella enterica subsp. enterica serovar Choleraesuis str. SC-B67.	2525129	371.169	0.863411	77.9008	90	47	0.99938	0.986	0	189036	5163	58	0.966136	0.98158	4719472	4755700	0.982	0.99979	294.378	NC_006905.1
20-SA00164-0	Salmonella enterica subsp. enterica serovar Choleraesuis str. SC-B67.	2489853	367.942	0.877965	77.8007	99	48	0.99928	0.986	0	189074	5102	60	0.955218	0.9744	4684979	4755700	0.98	0.999895	308.599	NC_006905.1
20-SA00165-0	Salmonella enterica subsp. enterica serovar Choleraesuis str. SC-B67.	2710545	400.08	0.879755	84.7505	103	49	0.99944	0.986	0	189074	5090	63	0.953553	0.97218	4674773	4755700	0.978	0.999876	309.43	NC_006905.1
20-SA00175-0	Salmonella enterica subsp. enterica serovar Choleraesuis str. SC-B67.	2685567	396.802	0.877217	83.3084	91	46	0.99943	0.986	0	188916	5164	62	0.967061	0.98129	4717899	4755700	0.983	0.999898	305.004	NC_006905.1
20-SA00179-0	Salmonella enterica subsp. enterica serovar Choleraesuis str. SC-B67.	2557537	377.057	0.875935	79.0392	102	49	0.99942	0.986	0	176801	5178	59	0.969097	0.98274	4724803	4755700	0.985	0.999875	306.944	NC_006905.1
20-SA00180-0	Salmonella enterica subsp. enterica serovar Choleraesuis str. SC-B67.	2625361	387.355	0.874484	81.3209	98	46	0.99941	0.986	0	188997	5168	64	0.968172	0.98118	4717249	4755700	0.983	0.999883	306.34	NC_006905.1
20-SA00211-0	Salmonella enterica subsp. enterica serovar Choleraesuis str. SC-B67.	3116694	460.67	0.911931	97.9026	78	43	0.99941	0.986	0	216675	5087	58	0.952073	0.97007	4664602	4755700	0.973	0.9999	308.348	NC_006905.1
20-SA00229-0	Salmonella enterica subsp. enterica serovar Choleraesuis str. SC-B67.	2299946	338.011	0.877231	70.824	108	50	0.99916	0.986	0	178105	5172	71	0.970207	0.98276	4725000	4755700	0.987	0.999899	296.14	NC_006905.1
20-SA00267-0	Salmonella enterica subsp. enterica serovar Choleraesuis str. SC-B67.	2036108	300.286	0.878764	63.0572	93	46	0.99942	0.986	0	196691	5153	66	0.965766	0.98108	4716334	4755700	0.983	0.999871	300.854	NC_006905.1
20-SA00269-0	Salmonella enterica subsp. enterica serovar Choleraesuis str. SC-B67.	2080027	307.047	0.8797	65.0506	100	51	0.99947	0.986	0	176801	5073	67	0.951147	0.97223	4675384	4755700	0.978	0.999882	312.405	NC_006905.1
20-SA00270-0	Salmonella enterica subsp. enterica serovar Choleraesuis str. SC-B67.	2615311	384.64	0.870259	81.4851	103	51	0.99934	0.986	0	176801	5086	71	0.954293	0.97227	4675258	4755700	0.977	0.999869	295.038	NC_006905.1
20-SA00272-0	Salmonella enterica subsp. enterica serovar Choleraesuis str. SC-B67.	2942535	434.115	0.88125	91.7981	117	48	0.99912	0.986	0	189039	5093	66	0.954663	0.97321	4679581	4755700	0.98	0.999895	300.82	NC_006905.1
20-SA00321-0	Salmonella enterica subsp. enterica serovar Saintpaul strain CFSAN004174, complete sequence.	2502166	373.934	0.900746	79.7641	71	18	0.99897	0.986	0	593217	4540	76	0.946678	0.95503	4643263	4777591	0.778	0.999888	327.543	NZ_CP019206.1
20-SA00356-0	Salmonella enterica subsp. enterica serovar Choleraesuis str. SC-B67.	2489579	367.87	0.876044	77.1008	106	51	0.99943	0.986	0	189076	5165	73	0.969282	0.98282	4725298	4755700	0.987	0.999878	312.482	NC_006905.1
20-SA00387-0	Salmonella enterica subsp. enterica serovar Choleraesuis str. SC-B67.	2475523	364.744	0.876548	76.0056	100	49	0.99535	0.986	0	189075	5156	69	0.966876	0.98176	4753359	4755700	0.98	0.999865	309.292	NC_006905.1
20-SA00419-0	Salmonella enterica subsp. enterica serovar Choleraesuis str. SC-B67.	2886162	426.566	0.876138	89.5545	97	45	0.99947	0.986	0	189036	5170	61	0.967987	0.98142	4718354	4755700	0.983	0.999907	311.275	NC_006905.1
20-SA00428-0	Salmonella enterica subsp. enterica serovar Choleraesuis str. SC-B67.	1758567	260.039	0.877308	54.605	90	46	0.99926	0.986	0	178108	5160	63	0.966506	0.9812	4717617	4755700	0.983	0.999854	310.919	NC_006905.1
20-SA00459-0	Salmonella enterica subsp. enterica serovar Choleraesuis str. SC-B67.	2460556	361.998	0.843179	75.834	106	53	0.99948	0.986	0	160623	5171	74	0.970577	0.98292	4726282	4755700	0.986	0.999937	317.738	NC_006905.1
20-SA00473-0	Salmonella enterica subsp. enterica serovar Newport str. CVM N18486	3124586	467.889	0.888074	97.7243	111	23	0.99818	0.986	0	385839	4523	74	0.948226	0.95731	4734763	4755838	0.719	0.999821	335.45	NZ_CP009561.1
20-SA00474-0	Salmonella enterica subsp. enterica serovar Choleraesuis str. SC-B67.	2209836	325.578	0.873859	67.8336	110	52	0.99534	0.986	0	178107	5142	77	0.965766	0.98148	4752036	4755700	0.979	0.999888	300.045	NC_006905.1
20-SA00476-0	Salmonella enterica subsp. enterica serovar Choleraesuis str. SC-B67.	2563679	377.802	0.878676	79.3276	85	45	0.99906	0.986	0	216675	5173	61	0.968542	0.98148	4718832	4755700	0.983	0.999879	290.247	NC_006905.1
20-SA00503-0	Salmonella enterica subsp. enterica serovar Choleraesuis str. SC-B67.	3072569	453.697	0.877251	95.9389	112	51	0.99922	0.986	0	162123	5099	68	0.956144	0.97351	4681465	4755700	0.98	0.999908	300.88	NC_006905.1
20-SA00504-0	Salmonella enterica subsp. enterica serovar Choleraesuis str. SC-B67.	2632337	388.578	0.873495	81.464	101	50	0.99947	0.986	0	175839	5167	66	0.968357	0.98248	4724084	4755700	0.986	0.9999	306.051	NC_006905.1
20-SA00505-0	Salmonella enterica subsp. enterica serovar Choleraesuis str. SC-B67.	2621772	387.115	0.874686	81.2659	95	45	0.99949	0.986	0	189037	5166	65	0.967987	0.98151	4718666	4755700	0.983	0.999906	303.355	NC_006905.1
20-SA00506-0	Salmonella enterica subsp. enterica serovar Choleraesuis str. SC-B67.	2868563	422.295	0.876791	88.4958	102	51	0.9994	0.986	0	178113	5172	65	0.969097	0.98282	4725836	4755700	0.987	0.999903	306.241	NC_006905.1
20-SA00507-0	Salmonella enterica subsp. enterica serovar Choleraesuis str. SC-B67.	3095967	457.18	0.877074	96.8116	95	46	0.99956	0.986	0	189036	5090	60	0.952998	0.97281	4677468	4755700	0.977	0.999922	309.173	NC_006905.1
20-SA00508-0	Salmonella enterica subsp. enterica serovar Choleraesuis str. SC-B67.	2660582	393.324	0.876766	83.1659	104	52	0.99953	0.986	0	158172	5098	63	0.955033	0.97419	4684396	4755700	0.98	0.999919	316.067	NC_006905.1
20-SA00509-0	Salmonella enterica subsp. enterica serovar Choleraesuis str. SC-B67.	2360068	348.001	0.88338	73.539	95	47	0.9995	0.986	0	178371	5122	64	0.95966	0.97495	4687672	4755700	0.977	0.99991	297.889	NC_006905.1
20-SA00531-0	Salmonella enterica subsp. enterica serovar Choleraesuis str. SC-B67.	2052073	302.353	0.875152	62.999	103	51	0.99561	0.986	0	178107	5146	72	0.965581	0.98164	4753126	4755700	0.979	0.999832	296.383	NC_006905.1
20-SA00561-0	Salmonella enterica subsp. enterica serovar Enteritidis strain 69-3861, complete sequence.	3145990	471.106	0.893127	97.1749	54	26	0.99543	0.986	0	410593	4695	41	0.984002	0.99084	4806395	4690881	0.964	0.999827	325.029	NZ_CP018637.1
20-SA00630-0	Salmonella enterica subsp. enterica serovar Choleraesuis str. SC-B67.	2716875	401.186	0.877008	83.5975	102	51	0.99553	0.986	0	177993	5144	71	0.965026	0.98162	4753012	4755700	0.98	0.999899	305.898	NC_006905.1
20-SA00694-0	Salmonella enterica subsp. enterica serovar Choleraesuis str. SC-B67.	2909590	429.236	0.878565	90.8856	97	45	0.99947	0.986	0	189036	5088	63	0.953183	0.97275	4677145	4755700	0.977	0.999908	300.139	NC_006905.1
20-SA00698-0	Salmonella enterica subsp. enterica serovar Choleraesuis str. SC-B67.	1119340	162.668	0.864298	34.1573	85	51	0.9993	0.986	0	162156	5149	61	0.964101	0.98139	4718476	4755700	0.982	0.999796	360.689	NC_006905.1
20-SA00706-0	Salmonella enterica subsp. enterica serovar Choleraesuis str. SC-B67.	2666085	393.317	0.878561	83.3098	86	47	0.99934	0.986	0	178107	5095	62	0.954293	0.97294	4678125	4755700	0.977	0.999893	299.666	NC_006905.1
20-SA00709-0	Salmonella enterica subsp. enterica serovar Choleraesuis str. SC-B67.	2366719	349.356	0.872767	73.9954	87	46	0.99909	0.986	0	188838	5092	65	0.954293	0.97285	4677528	4755700	0.977	0.999895	307.148	NC_006905.1
20-SA00772-0	Salmonella enterica subsp. enterica serovar Choleraesuis str. SC-B67.	2349619	346.241	0.859897	73.3121	97	47	0.99927	0.986	0	189036	5110	74	0.959289	0.97258	4676423	4755700	0.975	0.999808	299.808	NC_006905.1
20-SA00826-0	Salmonella enterica subsp. enterica serovar Choleraesuis str. SC-B67.	2236498	329.559	0.860048	69.6434	103	52	0.99921	0.986	0	189076	5103	71	0.957439	0.97439	4685685	4755700	0.98	0.999876	297.471	NC_006905.1
20-SA00875-0	Salmonella enterica subsp. enterica serovar Saintpaul strain CFSAN004174, complete sequence.	3377145	505.159	0.898442	107.719	82	22	0.99903	0.986	0	388371	4539	71	0.945447	0.955	4643945	4777591	0.777	0.999847	332.844	NZ_CP019206.1
20-SA00883-0	Salmonella enterica subsp. enterica serovar Saintpaul strain CFSAN004174, complete sequence.	3074824	459.799	0.902666	98.0425	76	17	0.99908	0.986	0	593830	4551	77	0.949139	0.95508	4643388	4777591	0.778	0.999891	329.086	NZ_CP019206.1
20-SA00977-0	Salmonella enterica subsp. enterica serovar Choleraesuis str. SC-B67.	3326891	497.06	0.906987	104.14	89	48	0.99958	0.986	0	197153	5197	101	0.980385	0.98341	4728826	4755700	0.987	0.999904	312.11	NC_006905.1
20-SA00980-0	Salmonella enterica subsp. enterica serovar Choleraesuis str. SC-B67.	2399274	349.283	0.861954	73.2985	98	46	0.9991	0.986	0	188917	5164	66	0.967802	0.98118	4717487	4755700	0.982	0.999772	281.82	NC_006905.1
20-SA00981-0	Salmonella enterica subsp. enterica serovar Choleraesuis str. SC-B67.	1904035	280.706	0.860313	58.9193	99	50	0.99936	0.986	0	162120	5154	70	0.966691	0.98114	4717211	4755700	0.983	0.999836	297.79	NC_006905.1
20-SA00989-0	Salmonella enterica subsp. enterica serovar Choleraesuis str. SC-B67.	2685468	400.145	0.89863	83.6425	80	45	0.99542	0.986	0	216719	5166	94	0.973353	0.97933	4742549	4755700	0.977	0.999892	337.897	NC_006905.1
20-SA01023-0	Salmonella enterica subsp. enterica strain 16A242	2646441	390.977	0.910967	77.981	95	41	0.99621	0.986	0	225741	4839	36	0.970922	0.98347	4965638	4882599	0.964	0.999945	322.783	NZ_CP020922.1
20-SA01024-0	Salmonella enterica subsp. enterica serovar Typhimurium str. SARA13, complete sequence.	3121820	463.446	0.903615	96.3646	97	41	0.99923	0.986	0	324996	4764	38	0.974234	0.98727	4762863	4819807	0.994	0.999866	315.371	NZ_CP017728.1
20-SA01039-0	Salmonella enterica subsp. enterica serovar Choleraesuis str. SC-B67.	2488196	367.768	0.907527	77.4842	88	42	0.99949	0.986	0	196881	5155	62	0.965396	0.97847	4704413	4755700	0.98	0.999931	325.122	NC_006905.1
20-SA01154-0	Salmonella enterica subsp. enterica serovar Typhimurium str. DT2, complete sequence	2315947	342.038	0.905994	68.1182	116	41	0.99363	0.986	0	322495	4769	44	0.979446	0.98798	4970498	4814801	0.947	0.999931	330.904	NC_022544.1
20-SA01162-0	Salmonella enterica subsp. enterica serovar Typhimurium str. D23580, complete sequence	2243385	331.722	0.908949	67.1856	136	40	0.99939	0.986	0	324538	4818	41	0.96986	0.9808	4882676	4879400	0.972	0.999924	330.608	NC_016854.1
20-SA01184-0	Salmonella enterica subsp. enterica serovar Saintpaul strain CFSAN004174, complete sequence.	2314229	341.77	0.905117	72.8956	89	18	0.99913	0.986	0	537296	4532	69	0.943601	0.95473	4641807	4777591	0.778	0.999917	325.676	NZ_CP019206.1
20-SA01185-0	Salmonella enterica subsp. enterica serovar Saintpaul strain CFSAN004174, complete sequence.	2034323	299.864	0.910046	63.9754	88	19	0.9995	0.986	0	441478	4529	70	0.943191	0.95478	4641858	4777591	0.778	0.99993	332.303	NZ_CP019206.1
20-SA01186-0	Salmonella enterica subsp. enterica serovar Typhimurium str. DT2, complete sequence	1949196	287.658	0.911415	58.5827	98	35	0.99927	0.986	0	325004	4755	43	0.976394	0.98825	4861570	4814801	0.971	0.99995	331.899	NC_022544.1
20-SA01211-0	Salmonella enterica subsp. enterica serovar Enteritidis strain ATCC BAA-708	2830453	418.087	0.908819	84.3526	66	22	0.99705	0.986	0	540880	4605	55	0.970833	0.98408	4911087	4678516	0.926	0.999949	331.119	NZ_CP025554.1
20-SA01288-0	Salmonella enterica subsp. enterica serovar Enteritidis strain SJTUF10984, complete sequence.	1877003	276.543	0.908712	56.8618	49	29	0.98698	0.986	0	489603	4691	32	0.983958	0.99095	4822498	4679791	0.96	0.999932	309.707	NZ_CP015526.1
20-SA01308-0	Salmonella enterica subsp. enterica serovar Choleraesuis str. SC-B67.	3077041	453.981	0.912761	94.6055	96	48	0.99543	0.986	0	191245	5166	68	0.968542	0.98206	4755266	4755700	0.98	0.999938	321.077	NC_006905.1
20-SA01313-0	Salmonella enterica subsp. enterica serovar Choleraesuis str. SC-B67.	3171435	468.882	0.909637	98.6654	108	54	0.99951	0.986	0	162123	5155	67	0.966321	0.97902	4707859	4755700	0.981	0.999934	321.291	NC_006905.1
20-SA01314-0	Salmonella enterica subsp. enterica serovar Choleraesuis str. SC-B67.	3422442	503.951	0.905175	106.163	89	41	0.99933	0.986	0	224796	5156	58	0.964841	0.9783	4703465	4755700	0.98	0.999929	314.055	NC_006905.1
20-SA01323-0	Salmonella enterica subsp. enterica serovar Choleraesuis str. SC-B67.	2868470	422.034	0.875144	88.4663	105	50	0.99939	0.986	0	176953	5169	67	0.968912	0.98244	4723329	4755700	0.985	0.999934	303.8	NC_006905.1
20-SA01324-0	Salmonella enterica subsp. enterica serovar Choleraesuis str. SC-B67.	2794923	411.746	0.879915	87.2109	105	51	0.99926	0.986	0	162149	5073	64	0.950592	0.97219	4674857	4755700	0.978	0.99992	304.705	NC_006905.1
20-SA01325-0	Salmonella enterica subsp. enterica serovar Choleraesuis str. SC-B67.	3121004	458.926	0.873274	96.1688	103	51	0.99936	0.986	0	160623	5166	74	0.969652	0.98273	4725496	4755700	0.987	0.999917	297.141	NC_006905.1
20-SA01343-0	Salmonella enterica subsp. enterica serovar Typhimurium str. DT2, complete sequence	2306488	339.762	0.87526	69.1645	115	43	0.99925	0.986	0	322608	4755	51	0.978022	0.98787	4860488	4814801	0.971	0.999931	303.529	NC_022544.1
20-SA01356-0	Salmonella enterica subsp. enterica serovar Enteritidis strain Durban	2671798	393.883	0.875197	83.1032	71	30	0.99843	0.986	0	395876	4661	38	0.982849	0.99113	4695645	4678926	0.985	0.999911	320.036	NZ_CP007507.1
20-SA01424-0	Salmonella enterica subsp. enterica serovar Typhimurium str. DT2, complete sequence	2413680	356.079	0.876226	72.4644	111	39	0.99931	0.986	0	325046	4760	39	0.976597	0.9881	4861785	4814801	0.97	0.999927	307.829	NC_022544.1
20-SA01464-0	Salmonella enterica subsp. enterica serovar Saintpaul strain CFSAN004174, complete sequence.	3081789	455.025	0.874293	97.0117	91	23	0.99917	0.986	0	444138	4530	68	0.942986	0.95483	4642443	4777591	0.779	0.999893	319.536	NZ_CP019206.1
20-SA01575-0	Salmonella enterica subsp. enterica serovar Choleraesuis str. SC-B67.	3387178	500.715	0.875006	106.381	99	46	0.99923	0.986	0	191281	5080	69	0.952813	0.96928	4660814	4755700	0.975	0.999885	304.775	NC_006905.1
20-SA01576-0	Salmonella enterica subsp. enterica serovar Choleraesuis str. SC-B67.	2676800	394.812	0.882212	83.5961	89	43	0.99931	0.986	0	224451	5094	60	0.953738	0.97273	4677349	4755700	0.977	0.999924	306.706	NC_006905.1
20-SA01577-0	Salmonella enterica subsp. enterica serovar Choleraesuis str. SC-B67.	1672320	418.134	0.860287	87.7608	86	48	0.99896	0.986	0	191656	5203	98	0.98094	0.98347	4729422	4755700	0.987	0.999849	292.52	NC_006905.1
20-SA01578-0	Salmonella enterica subsp. enterica serovar Choleraesuis str. SC-B67.	1611373	415.02	0.861976	87.9727	89	45	0.99919	0.986	0	198873	5123	103	0.967061	0.97376	4683063	4755700	0.97	0.999936	294.493	NC_006905.1
20-SA01617-0	Salmonella enterica subsp. enterica serovar Saintpaul strain CFSAN004174, complete sequence.	1910010	281.178	0.877985	59.55	86	22	0.99891	0.986	0	440237	4562	72	0.950369	0.9622	4673135	4777591	0.802	0.999873	309.488	NZ_CP019206.1
20-SA01658-0	Salmonella enterica subsp. enterica serovar Typhimurium str. DT2, complete sequence	2260879	330.653	0.883407	67.288	111	41	0.99917	0.986	0	325004	4761	46	0.978225	0.98811	4861745	4814801	0.969	0.999884	302.132	NC_022544.1
20-SA01665-0	Salmonella enterica subsp. enterica serovar Typhimurium str. 798, complete sequence	2537261	372.441	0.881989	74.925	103	36	0.99937	0.986	0	324664	4846	29	0.980294	0.98912	4918646	4876219	0.977	0.999908	284.56	NC_017046.1
20-SA01694-0	Salmonella enterica strain FDAARGOS_70	2373352	348.12	0.877971	72.8378	66	26	0.9976	0.986	0	479261	4663	37	0.980597	0.9908	4733879	4679420	0.977	0.999891	295.06	NZ_CP026052.1
20-SA01743-0	Salmonella enterica subsp. enterica serovar Choleraesuis str. SC-B67.	1687702	420.31	0.867363	88.3616	82	43	0.99904	0.986	0	199062	5193	93	0.978164	0.9821	4722072	4755700	0.983	0.999876	277.782	NC_006905.1
20-SA01744-0	Salmonella enterica subsp. enterica serovar Choleraesuis str. SC-B67.	1642910	418.118	0.862456	87.9282	78	44	0.99876	0.986	0	216747	5195	94	0.978719	0.98215	4722390	4755700	0.983	0.999923	294.279	NC_006905.1
20-SA01745-0	Salmonella enterica subsp. enterica serovar Choleraesuis str. SC-B67.	1619515	414.702	0.855446	87.0547	86	46	0.99887	0.986	0	199061	5200	99	0.98057	0.9834	4728811	4755700	0.986	0.999914	297.5	NC_006905.1
20-SA01746-0	Salmonella enterica subsp. enterica serovar Choleraesuis str. SC-B67.	1622575	414.433	0.855223	86.9762	85	47	0.99895	0.986	0	191656	5210	96	0.981865	0.98389	4731491	4755700	0.986	0.999884	299.408	NC_006905.1
20-SA01784-0	Salmonella enterica subsp. enterica serovar Typhimurium str. DT2, complete sequence	1416981	373.204	0.825831	76.041	94	41	0.99867	0.986	0	325034	4783	60	0.985551	0.98929	4868171	4814801	0.971	0.999761	315.256	NC_022544.1
20-SA01785-0	Salmonella enterica subsp. enterica serovar Choleraesuis str. SC-B67.	2089520	312.15	0.972559	65.5536	82	44	0.9998	0.986	0	196921	5184	96	0.977054	0.98196	4721462	4755700	0.983	0.999902	326.119	NC_006905.1
20-SA01897-0	Salmonella enterica subsp. enterica serovar Choleraesuis str. SC-B67.	2202224	324.944	0.860542	66.1315	126	55	0.99007	0.986	0	178113	5098	70	0.956329	0.97436	4863461	4755700	0.942	0.999862	298.915	NC_006905.1
20-SA02017-0	Salmonella enterica subsp. enterica serovar Choleraesuis str. SC-B67.	2371998	349.478	0.864992	73.5969	86	44	0.99934	0.986	0	224514	5153	59	0.964471	0.97818	4702963	4755700	0.98	0.999845	306.769	NC_006905.1
20-SA02033-0	Salmonella enterica subsp. enterica serovar Choleraesuis str. SC-B67.	2411669	349.088	0.861999	73.259	106	50	0.99938	0.986	0	178109	5159	66	0.966876	0.9811	4717155	4755700	0.983	0.999897	282.857	NC_006905.1
20-SA02093-0	Salmonella enterica subsp. enterica serovar Choleraesuis str. SC-B67.	2461843	363.4	0.871848	76.0418	100	48	0.9994	0.986	0	190522	5168	67	0.968727	0.98271	4732939	4755700	0.986	0.999911	301.766	NC_006905.1
20-SA02101-0	Salmonella enterica subsp. enterica serovar Choleraesuis str. SC-B67.	2924026	430.134	0.844864	90.1212	102	52	0.99935	0.986	0	178113	5174	66	0.969652	0.98282	4726111	4755700	0.987	0.999961	304.848	NC_006905.1
20-SA02102-0	Salmonella enterica subsp. enterica serovar Choleraesuis str. SC-B67.	2276297	335.889	0.839443	70.3676	109	54	0.99941	0.986	0	160623	5160	75	0.968727	0.98284	4726003	4755700	0.986	0.99996	334.764	NC_006905.1
20-SA02103-0	Salmonella enterica subsp. enterica serovar Choleraesuis str. SC-B67.	1446944	212.007	0.827224	44.4282	94	57	0.99905	0.986	0	157059	5159	71	0.967802	0.98298	4726932	4755700	0.986	0.999923	366.08	NC_006905.1
20-SA02105-0	Salmonella enterica subsp. enterica serovar Choleraesuis str. SC-B67.	2042701	300.144	0.838625	63.4163	113	58	0.99919	0.986	0	160622	5079	74	0.953553	0.97401	4684193	4755700	0.98	0.999944	310.202	NC_006905.1
20-SA02106-0	Salmonella enterica subsp. enterica serovar Choleraesuis str. SC-B67.	1872324	275.24	0.843066	57.6757	115	58	0.9992	0.986	0	158172	5165	76	0.969837	0.98232	4723428	4755700	0.986	0.999946	301.562	NC_006905.1
20-SA02108-0	Salmonella enterica subsp. enterica serovar Choleraesuis str. SC-B67.	2074239	304.499	0.844464	64.3306	115	58	0.99948	0.986	0	150951	5078	76	0.953738	0.97406	4684664	4755700	0.981	0.999956	296.488	NC_006905.1
20-SA02111-0	Salmonella enterica subsp. enterica serovar Enteritidis strain ATCC BAA-708	1485801	219.192	0.837045	44.2205	62	29	0.99666	0.986	0	375957	4599	49	0.968333	0.98373	4909942	4678516	0.924	0.999959	294.18	NZ_CP025554.1
20-SA02123-0	Salmonella enterica subsp. enterica serovar Choleraesuis str. SC-B67.	1846058	269.135	0.844842	56.3934	104	55	0.99916	0.986	0	160444	5164	79	0.970207	0.98266	4724970	4755700	0.986	0.999956	293.203	NC_006905.1
20-SA02177-0	Salmonella enterica subsp. enterica serovar Enteritidis strain ATCC BAA-708	2521216	370.564	0.877064	74.7783	71	24	0.99709	0.986	0	387233	4592	54	0.967917	0.98353	4908806	4678516	0.925	0.99995	301.096	NZ_CP025554.1
20-SA02182-0	Salmonella enterica subsp. enterica serovar Enteritidis str. EC20120916 genome	2458179	362.803	0.878244	75.7373	65	29	0.97592	0.986	0	444487	4921	109	0.949953	0.97198	4746484	4807994	0.974	0.999934	304.048	NZ_CP007332.1
20-SA02205-0	Salmonella enterica subsp. enterica serovar Typhimurium str. DT2, complete sequence	2739795	405.367	0.838482	82.5106	104	40	0.99947	0.986	0	292695	4757	50	0.978225	0.98816	4862585	4814801	0.97	0.999978	295.052	NC_022544.1
20-SA02233-0	Salmonella enterica strain FDAARGOS_70	2072881	305.262	0.88053	64.3962	73	26	0.99947	0.986	0	491480	4678	37	0.983726	0.99109	4696287	4679420	0.984	0.999909	305.205	NZ_CP026052.1
20-SA02240-0	Salmonella enterica subsp. enterica serovar Choleraesuis str. SC-B67.	1998790	295.427	0.828585	62.7259	101	51	0.99934	0.986	0	160368	5066	67	0.949852	0.96987	4664126	4755700	0.974	0.999956	369.725	NC_006905.1
20-SA02243-0	Salmonella enterica subsp. enterica serovar Choleraesuis str. SC-B67.	2961111	436.432	0.845913	91.447	104	55	0.99917	0.986	0	160623	5156	71	0.967246	0.98267	4725162	4755700	0.987	0.999959	312.543	NC_006905.1
20-SA02245-0	Salmonella enterica subsp. enterica serovar Typhimurium str. DT2, complete sequence	2440645	361.197	0.838991	73.5193	104	40	0.99948	0.986	0	262362	4754	51	0.977818	0.98787	4860908	4814801	0.971	0.999979	307.184	NC_022544.1
20-SA02246-0	Salmonella enterica subsp. enterica serovar Enteritidis strain ATCC BAA-708	2590058	381.749	0.846647	76.9944	67	24	0.99742	0.986	0	388180	4605	49	0.969583	0.98397	4910507	4678516	0.926	0.999969	307.77	NZ_CP025554.1
20-SA02268-0	Salmonella enterica subsp. enterica serovar Enteritidis strain ATCC BAA-708	2782933	409.989	0.843135	82.7005	76	29	0.99689	0.986	0	283677	4592	58	0.96875	0.98357	4909114	4678516	0.923	0.999965	307.527	NZ_CP025554.1
20-SA02315-0	Salmonella enterica subsp. enterica serovar Enteritidis strain ATCC BAA-708	2086580	307.527	0.84032	62.0304	79	27	0.99602	0.986	0	375851	4592	54	0.967917	0.98351	4907999	4678516	0.923	0.999975	293.397	NZ_CP025554.1
20-SA02382-0	Salmonella enterica subsp. enterica serovar Enteritidis strain SJTUF10984, complete sequence.	2375081	349.781	0.847565	73.7848	64	28	0.99887	0.986	0	421579	4670	34	0.98	0.99031	4695211	4679791	0.986	0.999955	300.509	NZ_CP015526.1
20-SA02402-0	Salmonella enterica subsp. enterica serovar Enteritidis strain ATCC BAA-708	2898568	426.883	0.84637	86.1005	65	25	0.9969	0.986	0	540880	4602	52	0.969583	0.98404	4911400	4678516	0.926	0.999963	304.115	NZ_CP025554.1
