# Supplementary material for: What WGS Reveals about Salmonella enterica subsp. enterica in Wildlife in Germany
Source: Microorganisms. 2021 Sep 9;9(9):1911. doi: 10.3390/microorganisms9091911 (PMC8471515; doi:10.3390/microorganisms9091911)
Supplement: Supplementary file 1 [file microorganisms-09-01911-s001.zip › microorganisms-1356581-supplementary/Supplementary File S4.xlsx]

## Sheet: Sheet1
sample	MLST ST	MLST Formula short	serovar	amr genecount	amr genecount aquired	amr genecount points	amr genes	amr count classes	amr classes	amr count subclasses	amr subclasses	metal genecount	metal classes	biocide genecount	biocide classes	acid genecount	heat genecount	mobile amr genecount	mobile amr genes	plasmids contigs	plasmids cumulativelength	plasmids circular	count plasmidmarkers	plasmidmarkers	count vf	virulence factors
02-03767	19	10;7;12;9;5;9;2	Typhimurium	2	2	0	mdsA;mdsB	1	EFFLUX	1	EFFLUX	2	COPPER/GOLD;GOLD	0		0	0	0	None found	0	0	0	0		107	avrA;csgA;csgB;csgC;csgD;csgE;csgF;csgG;entA;entB;fepC;fepG;fimC;fimD;fimF;fimH;fimI;gogB;grvA;invA;invB;invC;invE;invF;invG;invH;invI;invJ;lpfA;lpfB;lpfC;lpfD;lpfE;mgtB;mgtC;mig-14;misL;ompA;orgA;orgB;orgC;pipB;pipB2;prgH;prgI;prgJ;prgK;ratB;sicA;sicP;sifA;sifB;sinH;sipA/sspA;sipB/sspB;sipC/sspC;sipD;slrP;sodCI;sopA;sopB/sigD;sopD;sopD2;sopE2;spaO;spaP;spaQ;spaR;spaS;spiC/ssaB;sptP;ssaC;ssaD;ssa…
07-02570-0	19	10;7;12;9;5;9;2	Typhimurium	2	2	0	mdsA;mdsB	1	EFFLUX	1	EFFLUX	2	COPPER/GOLD;GOLD	0		0	0	0	None found	1	2139	1	0		106	avrA;csgA;csgB;csgC;csgD;csgE;csgF;csgG;entA;entB;fepC;fepG;fimC;fimD;fimF;fimH;fimI;grvA;invA;invB;invC;invE;invF;invG;invH;invI;invJ;lpfA;lpfB;lpfC;lpfD;lpfE;mgtB;mgtC;mig-14;misL;ompA;orgA;orgB;orgC;pipB;pipB2;prgH;prgI;prgJ;prgK;ratB;sicA;sicP;sifA;sifB;sinH;sipA/sspA;sipB/sspB;sipC/sspC;sipD;slrP;sodCI;sopA;sopB/sigD;sopD;sopD2;sopE2;spaO;spaP;spaQ;spaR;spaS;spiC/ssaB;sptP;ssaC;ssaD;ssaE;ssa…
07-03359-0	11	5;2;3;7;6;6;11	Enteritidis	2	2	0	mdsA;mdsB	1	EFFLUX	1	EFFLUX	2	COPPER/GOLD;GOLD	0		0	0	0	None found	2	58627	0	2	IncFIB(S)_1;IncFII(S)_1	112	avrA;csgA;csgB;csgC;csgD;csgE;csgF;csgG;entA;entB;fepG;fimC;fimD;fimF;fimH;fimI;invA;invB;invC;invE;invF;invG;invH;invI;invJ;lpfA;lpfB;lpfC;lpfD;lpfE;mgtB;mgtC;mig-14;misL;ompA;orgA;orgB;orgC;pefA;pefB;pefC;pefD;pipB;pipB2;prgH;prgI;prgJ;prgK;ratB;rck;sicA;sicP;sifA;sifB;sinH;sipA/sspA;sipB/sspB;sipC/sspC;sipD;slrP;sodCI;sopA;sopB/sigD;sopD;sopD2;sopE2;spaO;spaP;spaQ;spaR;spaS;spiC/ssaB;sptP;spvB…
07-03409-0	11	5;2;3;7;6;6;11	Enteritidis	2	2	0	mdsA;mdsB	1	EFFLUX	1	EFFLUX	2	COPPER/GOLD;GOLD	0		0	0	0	None found	2	58610	0	2	IncFIB(S)_1;IncFII(S)_1	112	avrA;csgA;csgB;csgC;csgD;csgE;csgF;csgG;entA;entB;fepG;fimC;fimD;fimF;fimH;fimI;invA;invB;invC;invE;invF;invG;invH;invI;invJ;lpfA;lpfB;lpfC;lpfD;lpfE;mgtB;mgtC;mig-14;misL;ompA;orgA;orgB;orgC;pefA;pefB;pefC;pefD;pipB;pipB2;prgH;prgI;prgJ;prgK;ratB;rck;sicA;sicP;sifA;sifB;sinH;sipA/sspA;sipB/sspB;sipC/sspC;sipD;slrP;sodCI;sopA;sopB/sigD;sopD;sopD2;sopE2;spaO;spaP;spaQ;spaR;spaS;spiC/ssaB;sptP;spvB…
07-03847-0	11	5;2;3;7;6;6;11	Enteritidis	2	2	0	mdsA;mdsB	1	EFFLUX	1	EFFLUX	2	COPPER/GOLD;GOLD	0		0	0	0	None found	3	58309	0	2	IncFIB(S)_1;IncFII(S)_1	111	avrA;csgA;csgB;csgC;csgD;csgE;csgF;csgG;entA;entB;fepG;fimC;fimD;fimF;fimH;fimI;invA;invB;invC;invE;invF;invG;invH;invI;invJ;lpfA;lpfB;lpfC;lpfD;lpfE;mgtB;mgtC;mig-14;misL;ompA;orgA;orgB;orgC;pefA;pefB;pefC;pefD;pipB;pipB2;prgH;prgI;prgJ;prgK;ratB;rck;sicA;sicP;sifA;sifB;sinH;sipA/sspA;sipB/sspB;sipC/sspC;sipD;slrP;sodCI;sopA;sopB/sigD;sopD;sopD2;sopE2;spaO;spaP;spaQ;spaR;spaS;spiC/ssaB;sptP;spvB…
07-03853-0	183	5;2;3;7;60;6;11	Enteritidis	2	2	0	mdsA;mdsB	1	EFFLUX	1	EFFLUX	2	COPPER/GOLD;GOLD	0		0	0	0	None found	1	87351	1	1	IncFII(S)_1	108	avrA;csgA;csgB;csgC;csgD;csgE;csgF;csgG;entA;entB;fepG;fimC;fimD;fimF;fimH;fimI;gogB;grvA;invA;invB;invC;invE;invF;invG;invH;invI;invJ;lpfA;lpfB;lpfC;lpfD;lpfE;mgtB;mgtC;mig-14;misL;ompA;orgA;orgB;orgC;pipB;pipB2;prgH;prgI;prgJ;prgK;ratB;sicA;sicP;sifA;sifB;sinH;sipA/sspA;sipB/sspB;sipC/sspC;sipD;slrP;sodCI;sopA;sopB/sigD;sopD;sopD2;sopE2;spaO;spaP;spaQ;spaR;spaS;spiC/ssaB;sptP;spvB;spvC;spvR;ssa…
07-04265-0	128	10;7;12;9;5;55;2	Typhimurium	2	2	0	mdsA;mdsB	1	EFFLUX	1	EFFLUX	2	COPPER/GOLD;GOLD	0		0	0	0	None found	1	93860	0	2	IncFIB(S)_1;IncFII(S)_1	115	avrA;csgA;csgB;csgC;csgD;csgE;csgF;csgG;entA;entB;fepC;fepG;fimC;fimD;fimF;fimH;fimI;gogB;grvA;invA;invB;invC;invE;invF;invG;invH;invI;invJ;lpfA;lpfB;lpfC;lpfD;lpfE;mgtB;mgtC;mig-14;misL;ompA;orgA;orgB;orgC;pefA;pefB;pefC;pefD;pipB;pipB2;prgH;prgI;prgJ;prgK;ratB;rck;sicA;sicP;sifA;sifB;sinH;sipA/sspA;sipB/sspB;sipC/sspC;sipD;slrP;sodCI;sopA;sopB/sigD;sopD;sopD2;sopE2;spaO;spaP;spaQ;spaR;spaS;spiC…
08-00085-0	19	10;7;12;9;5;9;2	Typhimurium	4	4	0	aadA2;mdsA;mdsB;sul1	3	AMINOGLYCOSIDE;EFFLUX;SULFONAMIDE	3	EFFLUX;STREPTOMYCIN;SULFONAMIDE	2	COPPER/GOLD;GOLD	1	QUATERNARY AMMONIUM	0	0	0	None found	1	93924	0	2	IncFIB(S)_1;IncFII(S)_1	116	avrA;csgA;csgB;csgC;csgD;csgE;csgF;csgG;entA;entB;fepC;fepG;fimC;fimD;fimF;fimH;fimI;gogB;grvA;invA;invB;invC;invE;invF;invG;invH;invI;invJ;lpfA;lpfB;lpfC;lpfD;lpfE;mgtB;mgtC;mig-14;misL;ompA;orgA;orgB;orgC;pefA;pefB;pefC;pefD;pipB;pipB2;prgH;prgI;prgJ;prgK;ratB;rck;sicA;sicP;sifA;sifB;sinH;sipA/sspA;sipB/sspB;sipC/sspC;sipD;slrP;sodCI;sopA;sopB/sigD;sopD;sopD2;sopE2;spaO;spaP;spaQ;spaR;spaS;spiC…
08-00775-0	11	5;2;3;7;6;6;11	Enteritidis	2	2	0	mdsA;mdsB	1	EFFLUX	1	EFFLUX	2	COPPER/GOLD;GOLD	0		0	0	0	None found	3	58005	0	2	IncFIB(S)_1;IncFII(S)_1	112	avrA;csgA;csgB;csgC;csgD;csgE;csgF;csgG;entA;entB;fepG;fimC;fimD;fimF;fimH;fimI;invA;invB;invC;invE;invF;invG;invH;invI;invJ;lpfA;lpfB;lpfC;lpfD;lpfE;mgtB;mgtC;mig-14;misL;ompA;orgA;orgB;orgC;pefA;pefB;pefC;pefD;pipB;pipB2;prgH;prgI;prgJ;prgK;ratB;rck;sicA;sicP;sifA;sifB;sinH;sipA/sspA;sipB/sspB;sipC/sspC;sipD;slrP;sodCI;sopA;sopB/sigD;sopD;sopD2;sopE2;spaO;spaP;spaQ;spaR;spaS;spiC/ssaB;sptP;spvB…
08-02443-0	19	10;7;12;9;5;9;2	Typhimurium	2	2	0	mdsA;mdsB	1	EFFLUX	1	EFFLUX	2	COPPER/GOLD;GOLD	0		0	0	0	None found	0	0	0	0		108	avrA;csgA;csgB;csgC;csgD;csgE;csgF;csgG;entA;entB;fepC;fepG;fimC;fimD;fimF;fimH;fimI;gogB;grvA;invA;invB;invC;invE;invF;invG;invH;invI;invJ;lpfA;lpfB;lpfC;lpfD;lpfE;mgtB;mgtC;mig-14;misL;ompA;orgA;orgB;orgC;pipB;pipB2;prgH;prgI;prgJ;prgK;ratB;sicA;sicP;sifA;sifB;sinH;sipA/sspA;sipB/sspB;sipC/sspC;sipD;slrP;sodCI;sopA;sopB/sigD;sopD;sopD2;sopE2;spaO;spaP;spaQ;spaR;spaS;spiC/ssaB;sptP;ssaC;ssaD;ssa…
08-03259-0	11	5;2;3;7;6;6;11	Enteritidis	2	2	0	mdsA;mdsB	1	EFFLUX	1	EFFLUX	2	COPPER/GOLD;GOLD	0		0	0	0	None found	3	58300	0	2	IncFIB(S)_1;IncFII(S)_1	112	avrA;csgA;csgB;csgC;csgD;csgE;csgF;csgG;entA;entB;fepG;fimC;fimD;fimF;fimH;fimI;invA;invB;invC;invE;invF;invG;invH;invI;invJ;lpfA;lpfB;lpfC;lpfD;lpfE;mgtB;mgtC;mig-14;misL;ompA;orgA;orgB;orgC;pefA;pefB;pefC;pefD;pipB;pipB2;prgH;prgI;prgJ;prgK;ratB;rck;sicA;sicP;sifA;sifB;sinH;sipA/sspA;sipB/sspB;sipC/sspC;sipD;slrP;sodCI;sopA;sopB/sigD;sopD;sopD2;sopE2;spaO;spaP;spaQ;spaR;spaS;spiC/ssaB;sptP;spvB…
08-03260-0	11	5;2;3;7;6;6;11	Enteritidis	2	2	0	mdsA;mdsB	1	EFFLUX	1	EFFLUX	2	COPPER/GOLD;GOLD	0		0	0	0	None found	3	58313	0	2	IncFIB(S)_1;IncFII(S)_1	112	avrA;csgA;csgB;csgC;csgD;csgE;csgF;csgG;entA;entB;fepG;fimC;fimD;fimF;fimH;fimI;invA;invB;invC;invE;invF;invG;invH;invI;invJ;lpfA;lpfB;lpfC;lpfD;lpfE;mgtB;mgtC;mig-14;misL;ompA;orgA;orgB;orgC;pefA;pefB;pefC;pefD;pipB;pipB2;prgH;prgI;prgJ;prgK;ratB;rck;sicA;sicP;sifA;sifB;sinH;sipA/sspA;sipB/sspB;sipC/sspC;sipD;slrP;sodCI;sopA;sopB/sigD;sopD;sopD2;sopE2;spaO;spaP;spaQ;spaR;spaS;spiC/ssaB;sptP;spvB…
08-03273-0	19	10;7;12;9;5;9;2	Typhimurium	4	4	0	aadA2;mdsA;mdsB;sul1	3	AMINOGLYCOSIDE;EFFLUX;SULFONAMIDE	3	EFFLUX;STREPTOMYCIN;SULFONAMIDE	2	COPPER/GOLD;GOLD	1	QUATERNARY AMMONIUM	0	0	0	None found	1	93976	0	2	IncFIB(S)_1;IncFII(S)_1	116	avrA;csgA;csgB;csgC;csgD;csgE;csgF;csgG;entA;entB;fepC;fepG;fimC;fimD;fimF;fimH;fimI;gogB;grvA;invA;invB;invC;invE;invF;invG;invH;invI;invJ;lpfA;lpfB;lpfC;lpfD;lpfE;mgtB;mgtC;mig-14;misL;ompA;orgA;orgB;orgC;pefA;pefB;pefC;pefD;pipB;pipB2;prgH;prgI;prgJ;prgK;ratB;rck;sicA;sicP;sifA;sifB;sinH;sipA/sspA;sipB/sspB;sipC/sspC;sipD;slrP;sodCI;sopA;sopB/sigD;sopD;sopD2;sopE2;spaO;spaP;spaQ;spaR;spaS;spiC…
08-03503-0	11	5;2;3;7;6;6;11	Enteritidis	2	2	0	mdsA;mdsB	1	EFFLUX	1	EFFLUX	2	COPPER/GOLD;GOLD	0		0	0	0	None found	4	62045	1	3	ColRNAI_1;IncFIB(S)_1;IncFII(S)_1	112	avrA;csgA;csgB;csgC;csgD;csgE;csgF;csgG;entA;entB;fepG;fimC;fimD;fimF;fimH;fimI;invA;invB;invC;invE;invF;invG;invH;invI;invJ;lpfA;lpfB;lpfC;lpfD;lpfE;mgtB;mgtC;mig-14;misL;ompA;orgA;orgB;orgC;pefA;pefB;pefC;pefD;pipB;pipB2;prgH;prgI;prgJ;prgK;ratB;rck;sicA;sicP;sifA;sifB;sinH;sipA/sspA;sipB/sspB;sipC/sspC;sipD;slrP;sodCI;sopA;sopB/sigD;sopD;sopD2;sopE2;spaO;spaP;spaQ;spaR;spaS;spiC/ssaB;sptP;spvB…
08-04195-0	183	5;2;3;7;60;6;11	Enteritidis	2	2	0	mdsA;mdsB	1	EFFLUX	1	EFFLUX	2	COPPER/GOLD;GOLD	0		0	0	0	None found	1	87231	0	1	IncFII(S)_1	109	avrA;csgA;csgB;csgC;csgD;csgE;csgF;csgG;entA;entB;fepG;fimC;fimD;fimF;fimH;fimI;gogB;grvA;invA;invB;invC;invE;invF;invG;invH;invI;invJ;lpfA;lpfB;lpfC;lpfD;lpfE;mgtB;mgtC;mig-14;misL;ompA;orgA;orgB;orgC;pipB;pipB2;prgH;prgI;prgJ;prgK;ratB;sicA;sicP;sifA;sifB;sinH;sipA/sspA;sipB/sspB;sipC/sspC;sipD;slrP;sodCI;sopA;sopB/sigD;sopD;sopD2;sopE2;spaO;spaP;spaQ;spaR;spaS;spiC/ssaB;sptP;spvB;spvC;spvR;ssa…
08-04785-0	19	10;7;12;9;5;9;2	Typhimurium	2	2	0	mdsA;mdsB	1	EFFLUX	1	EFFLUX	2	COPPER/GOLD;GOLD	0		0	0	0	None found	1	93893	0	2	IncFIB(S)_1;IncFII(S)_1	116	avrA;csgA;csgB;csgC;csgD;csgE;csgF;csgG;entA;entB;fepC;fepG;fimC;fimD;fimF;fimH;fimI;gogB;grvA;invA;invB;invC;invE;invF;invG;invH;invI;invJ;lpfA;lpfB;lpfC;lpfD;lpfE;mgtB;mgtC;mig-14;misL;ompA;orgA;orgB;orgC;pefA;pefB;pefC;pefD;pipB;pipB2;prgH;prgI;prgJ;prgK;ratB;rck;sicA;sicP;sifA;sifB;sinH;sipA/sspA;sipB/sspB;sipC/sspC;sipD;slrP;sodCI;sopA;sopB/sigD;sopD;sopD2;sopE2;spaO;spaP;spaQ;spaR;spaS;spiC…
08-04933-0	183	5;2;3;7;60;6;11	Enteritidis	2	2	0	mdsA;mdsB	1	EFFLUX	1	EFFLUX	2	COPPER/GOLD;GOLD	0		0	0	0	None found	1	87274	0	1	IncFII(S)_1	109	avrA;csgA;csgB;csgC;csgD;csgE;csgF;csgG;entA;entB;fepG;fimC;fimD;fimF;fimH;fimI;gogB;grvA;invA;invB;invC;invE;invF;invG;invH;invI;invJ;lpfA;lpfB;lpfC;lpfD;lpfE;mgtB;mgtC;mig-14;misL;ompA;orgA;orgB;orgC;pipB;pipB2;prgH;prgI;prgJ;prgK;ratB;sicA;sicP;sifA;sifB;sinH;sipA/sspA;sipB/sspB;sipC/sspC;sipD;slrP;sodCI;sopA;sopB/sigD;sopD;sopD2;sopE2;spaO;spaP;spaQ;spaR;spaS;spiC/ssaB;sptP;spvB;spvC;spvR;ssa…
08-04999-0	19	10;7;12;9;5;9;2	Typhimurium	2	2	0	mdsA;mdsB	1	EFFLUX	1	EFFLUX	2	COPPER/GOLD;GOLD	0		0	0	0	None found	0	0	0	0		107	avrA;csgA;csgB;csgC;csgD;csgE;csgF;csgG;entA;entB;fepC;fepG;fimC;fimD;fimF;fimH;fimI;gogB;grvA;invA;invB;invC;invE;invF;invG;invH;invI;invJ;lpfA;lpfB;lpfC;lpfD;lpfE;mgtB;mgtC;mig-14;misL;ompA;orgA;orgB;orgC;pipB;pipB2;prgH;prgI;prgJ;prgK;ratB;sicA;sicP;sifA;sifB;sinH;sipA/sspA;sipB/sspB;sipC/sspC;sipD;slrP;sodCI;sopA;sopB/sigD;sopD;sopD2;sopE2;spaO;spaP;spaQ;spaR;spaS;spiC/ssaB;sptP;ssaC;ssaD;ssa…
09-00076-0	183	5;2;3;7;60;6;11	Enteritidis	2	2	0	mdsA;mdsB	1	EFFLUX	1	EFFLUX	2	COPPER/GOLD;GOLD	0		0	0	0	None found	1	87236	0	1	IncFII(S)_1	109	avrA;csgA;csgB;csgC;csgD;csgE;csgF;csgG;entA;entB;fepG;fimC;fimD;fimF;fimH;fimI;gogB;grvA;invA;invB;invC;invE;invF;invG;invH;invI;invJ;lpfA;lpfB;lpfC;lpfD;lpfE;mgtB;mgtC;mig-14;misL;ompA;orgA;orgB;orgC;pipB;pipB2;prgH;prgI;prgJ;prgK;ratB;sicA;sicP;sifA;sifB;sinH;sipA/sspA;sipB/sspB;sipC/sspC;sipD;slrP;sodCI;sopA;sopB/sigD;sopD;sopD2;sopE2;spaO;spaP;spaQ;spaR;spaS;spiC/ssaB;sptP;spvB;spvC;spvR;ssa…
09-00258-0	34	10;19;12;9;5;9;2	Typhimurium	2	2	0	mdsA;mdsB	1	EFFLUX	1	EFFLUX	20	ARSENIC;COPPER;COPPER/GOLD;COPPER/SILVER;GOLD;SILVER	0		0	0	0	None found	2	8576	0	2	Col156_1;ColRNAI_1	107	avrA;csgA;csgB;csgC;csgD;csgE;csgF;csgG;entA;entB;fepC;fepG;fimC;fimD;fimF;fimH;fimI;gogB;invA;invB;invC;invE;invF;invG;invH;invI;invJ;lpfA;lpfB;lpfC;lpfD;lpfE;mgtB;mgtC;mig-14;misL;ompA;orgA;orgB;orgC;pipB;pipB2;prgH;prgI;prgJ;prgK;ratB;sicA;sicP;sifA;sifB;sinH;sipA/sspA;sipB/sspB;sipC/sspC;sipD;slrP;sodCI;sopA;sopB/sigD;sopD;sopD2;sopE2;spaO;spaP;spaQ;spaR;spaS;spiC/ssaB;sptP;ssaC;ssaD;ssaE;ssa…
09-00275-0	11	5;2;3;7;6;6;11	Enteritidis	2	2	0	mdsA;mdsB	1	EFFLUX	1	EFFLUX	2	COPPER/GOLD;GOLD	0		0	0	0	None found	1	57173	0	2	IncFIB(S)_1;IncFII(S)_1	112	avrA;csgA;csgB;csgC;csgD;csgE;csgF;csgG;entA;entB;fepG;fimC;fimD;fimF;fimH;fimI;invA;invB;invC;invE;invF;invG;invH;invI;invJ;lpfA;lpfB;lpfC;lpfD;lpfE;mgtB;mgtC;mig-14;misL;ompA;orgA;orgB;orgC;pefA;pefB;pefC;pefD;pipB;pipB2;prgH;prgI;prgJ;prgK;ratB;rck;sicA;sicP;sifA;sifB;sinH;sipA/sspA;sipB/sspB;sipC/sspC;sipD;slrP;sodCI;sopA;sopB/sigD;sopD;sopD2;sopE2;spaO;spaP;spaQ;spaR;spaS;spiC/ssaB;sptP;spvB…
09-00390-0	183	5;2;3;7;60;6;11	Enteritidis	2	2	0	mdsA;mdsB	1	EFFLUX	1	EFFLUX	2	COPPER/GOLD;GOLD	0		0	0	0	None found	1	87277	0	1	IncFII(S)_1	109	avrA;csgA;csgB;csgC;csgD;csgE;csgF;csgG;entA;entB;fepG;fimC;fimD;fimF;fimH;fimI;gogB;grvA;invA;invB;invC;invE;invF;invG;invH;invI;invJ;lpfA;lpfB;lpfC;lpfD;lpfE;mgtB;mgtC;mig-14;misL;ompA;orgA;orgB;orgC;pipB;pipB2;prgH;prgI;prgJ;prgK;ratB;sicA;sicP;sifA;sifB;sinH;sipA/sspA;sipB/sspB;sipC/sspC;sipD;slrP;sodCI;sopA;sopB/sigD;sopD;sopD2;sopE2;spaO;spaP;spaQ;spaR;spaS;spiC/ssaB;sptP;spvB;spvC;spvR;ssa…
09-00524-0	145	36;31;35;14;26;6;8	Choleraesuis	2	2	0	mdsA;mdsB	1	EFFLUX	1	EFFLUX	2	COPPER/GOLD;GOLD	0		0	0	0	None found	1	49624	0	2	IncFIB(S)_1;IncFII(S)_1	112	csgA;csgB;csgC;csgD;csgE;csgF;csgG;entA;entB;fepC;fepG;fimC;fimD;fimF;fimH;fimI;gogB;invA;invB;invC;invE;invF;invG;invH;invI;invJ;lpfA;lpfB;lpfC;lpfD;lpfE;mgtB;mgtC;mig-14;misL;ompA;orgA;orgB;orgC;pefA;pefB;pefC;pefD;pipB;pipB2;prgH;prgI;prgJ;prgK;ratB;shdA;sicA;sicP;sifA;sifB;sinH;sipA/sspA;sipB/sspB;sipC/sspC;sipD;slrP;sodCI;sopA;sopB/sigD;sopD;sopD2;sopE2;spaO;spaP;spaQ;spaR;spaS;spiC/ssaB;spt…
09-00599-0	11	5;2;3;7;6;6;11	Enteritidis	2	2	0	mdsA;mdsB	1	EFFLUX	1	EFFLUX	2	COPPER/GOLD;GOLD	0		0	0	0	None found	1	58241	0	2	IncFIB(S)_1;IncFII(S)_1	113	avrA;csgA;csgB;csgC;csgD;csgE;csgF;csgG;entA;entB;fepG;fimC;fimD;fimF;fimH;fimI;invA;invB;invC;invE;invF;invG;invH;invI;invJ;lpfA;lpfB;lpfC;lpfD;lpfE;mgtB;mgtC;mig-14;misL;ompA;orgA;orgB;orgC;pefA;pefB;pefC;pefD;pipB;pipB2;prgH;prgI;prgJ;prgK;ratB;rck;shdA;sicA;sicP;sifA;sifB;sinH;sipA/sspA;sipB/sspB;sipC/sspC;sipD;slrP;sodCI;sopA;sopB/sigD;sopD;sopD2;sopE2;spaO;spaP;spaQ;spaR;spaS;spiC/ssaB;sptP…
09-01709-0	19	10;7;12;9;5;9;2	Typhimurium	7	7	0	aadA2;blaCARB-2;floR;mdsA;mdsB;sul1;tet(G)	6	AMINOGLYCOSIDE;BETA-LACTAM;EFFLUX;PHENICOL;SULFONAMIDE;TETRACYCLINE	6	BETA-LACTAM;CHLORAMPHENICOL/FLORFENICOL;EFFLUX;STREPTOMYCIN;SULFONAMIDE;TETRACYCLINE	2	COPPER/GOLD;GOLD	1	QUATERNARY AMMONIUM	0	0	2	floR;tet(G)	3	103291	0	3	Col(MP18)_1;IncFIB(S)_1;IncFII(S)_1	116	avrA;csgA;csgB;csgC;csgD;csgE;csgF;csgG;entA;entB;fepC;fepG;fimC;fimD;fimF;fimH;fimI;gogB;grvA;invA;invB;invC;invE;invF;invG;invH;invI;invJ;lpfA;lpfB;lpfC;lpfD;lpfE;mgtB;mgtC;mig-14;misL;ompA;orgA;orgB;orgC;pefA;pefB;pefC;pefD;pipB;pipB2;prgH;prgI;prgJ;prgK;ratB;rck;sicA;sicP;sifA;sifB;sinH;sipA/sspA;sipB/sspB;sipC/sspC;sipD;slrP;sodCI;sopA;sopB/sigD;sopD;sopD2;sopE2;spaO;spaP;spaQ;spaR;spaS;spiC…
09-02538-0	11	5;2;3;7;6;6;11	Enteritidis	2	2	0	mdsA;mdsB	1	EFFLUX	1	EFFLUX	2	COPPER/GOLD;GOLD	0		0	0	0	None found	1	58010	0	2	IncFIB(S)_1;IncFII(S)_1	112	avrA;csgA;csgB;csgC;csgD;csgE;csgF;csgG;entA;entB;fepG;fimC;fimD;fimF;fimH;fimI;invA;invB;invC;invE;invF;invG;invH;invI;invJ;lpfA;lpfB;lpfC;lpfD;lpfE;mgtB;mgtC;mig-14;misL;ompA;orgA;orgB;orgC;pefA;pefB;pefC;pefD;pipB;pipB2;prgH;prgI;prgJ;prgK;ratB;rck;sicA;sicP;sifA;sifB;sinH;sipA/sspA;sipB/sspB;sipC/sspC;sipD;slrP;sodCI;sopA;sopB/sigD;sopD;sopD2;sopE2;spaO;spaP;spaQ;spaR;spaS;spiC/ssaB;sptP;spvB…
09-03391-0	19	10;7;12;9;5;9;2	Typhimurium	2	2	0	mdsA;mdsB	1	EFFLUX	1	EFFLUX	2	COPPER/GOLD;GOLD	0		0	0	0	None found	1	93945	0	2	IncFIB(S)_1;IncFII(S)_1	116	avrA;csgA;csgB;csgC;csgD;csgE;csgF;csgG;entA;entB;fepC;fepG;fimC;fimD;fimF;fimH;fimI;gogB;grvA;invA;invB;invC;invE;invF;invG;invH;invI;invJ;lpfA;lpfB;lpfC;lpfD;lpfE;mgtB;mgtC;mig-14;misL;ompA;orgA;orgB;orgC;pefA;pefB;pefC;pefD;pipB;pipB2;prgH;prgI;prgJ;prgK;ratB;rck;sicA;sicP;sifA;sifB;sinH;sipA/sspA;sipB/sspB;sipC/sspC;sipD;slrP;sodCI;sopA;sopB/sigD;sopD;sopD2;sopE2;spaO;spaP;spaQ;spaR;spaS;spiC…
09-04204-0	32	17;18;22;17;5;21;19	Infantis	2	2	0	mdsA;mdsB	1	EFFLUX	1	EFFLUX	3	COPPER/GOLD;GOLD	0		0	0	0	None found	0	0	0	0		104	avrA;csgA;csgB;csgC;csgD;csgE;csgF;csgG;entB;fepC;fepG;fimC;fimD;fimF;fimH;fimI;invA;invB;invC;invE;invF;invG;invH;invI;invJ;lpfA;lpfB;lpfC;lpfD;lpfE;mgtB;mgtC;mig-14;misL;ompA;orgA;orgB;orgC;pipB;pipB2;prgH;prgI;prgJ;prgK;ratB;shdA;sicA;sicP;sifA;sifB;sinH;sipA/sspA;sipB/sspB;sipC/sspC;sipD;slrP;sopA;sopB/sigD;sopD;sopD2;sopE2;spaO;spaP;spaQ;spaR;spaS;spiC/ssaB;sptP;ssaC;ssaD;ssaE;ssaG;ssaH;ssaI…
10-00260-0	11	5;2;3;7;6;6;11	Enteritidis	2	2	0	mdsA;mdsB	1	EFFLUX	1	EFFLUX	2	COPPER/GOLD;GOLD	0		0	0	0	None found	0	0	0	0		104	avrA;csgA;csgB;csgC;csgD;csgE;csgF;csgG;entA;entB;fepG;fimC;fimD;fimF;fimH;fimI;invA;invB;invC;invE;invF;invG;invH;invI;invJ;lpfA;lpfB;lpfC;lpfD;lpfE;mgtB;mgtC;mig-14;misL;ompA;orgA;orgB;orgC;pipB;pipB2;prgH;prgI;prgJ;prgK;ratB;sicA;sicP;sifA;sifB;sinH;sipA/sspA;sipB/sspB;sipC/sspC;sipD;slrP;sodCI;sopA;sopB/sigD;sopD;sopD2;sopE2;spaO;spaP;spaQ;spaR;spaS;spiC/ssaB;sptP;ssaC;ssaD;ssaE;ssaG;ssaH;ssa…
10-00990-0	68	36;31;35;14;26;34;8	Choleraesuis	2	2	0	mdsA;mdsB	1	EFFLUX	1	EFFLUX	2	COPPER/GOLD;GOLD	0		0	0	0	None found	1	49665	0	2	IncFIB(S)_1;IncFII(S)_1	109	csgA;csgB;csgC;csgD;csgE;csgF;csgG;entA;entB;fepC;fepG;fimC;fimI;gogB;grvA;invA;invB;invC;invE;invF;invG;invH;invI;invJ;lpfA;lpfB;lpfC;lpfD;lpfE;mgtB;mgtC;mig-14;ompA;orgA;orgB;orgC;pefA;pefB;pefC;pefD;pipB;pipB2;prgH;prgI;prgJ;prgK;ratB;shdA;sicA;sicP;sifA;sifB;sinH;sipA/sspA;sipB/sspB;sipC/sspC;sipD;slrP;sodCI;sopA;sopB/sigD;sopD;sopD2;sopE2;spaO;spaP;spaQ;spaR;spaS;spiC/ssaB;sptP;spvB;spvC;spv…
10-01314-0	11	5;2;3;7;6;6;11	Enteritidis	2	2	0	mdsA;mdsB	1	EFFLUX	1	EFFLUX	2	COPPER/GOLD;GOLD	0		0	0	0	None found	4	63168	1	3	ColRNAI_1;IncFIB(S)_1;IncFII(S)_1	112	avrA;csgA;csgB;csgC;csgD;csgE;csgF;csgG;entA;entB;fepG;fimC;fimD;fimF;fimH;fimI;invA;invB;invC;invE;invF;invG;invH;invI;invJ;lpfA;lpfB;lpfC;lpfD;lpfE;mgtB;mgtC;mig-14;misL;ompA;orgA;orgB;orgC;pefA;pefB;pefC;pefD;pipB;pipB2;prgH;prgI;prgJ;prgK;ratB;rck;sicA;sicP;sifA;sifB;sinH;sipA/sspA;sipB/sspB;sipC/sspC;sipD;slrP;sodCI;sopA;sopB/sigD;sopD;sopD2;sopE2;spaO;spaP;spaQ;spaR;spaS;spiC/ssaB;sptP;spvB…
10-01315-0	32	17;18;22;17;5;21;19	Infantis	2	2	0	mdsA;mdsB	1	EFFLUX	1	EFFLUX	3	COPPER/GOLD;GOLD	0		0	0	0	None found	0	0	0	0		104	avrA;csgA;csgB;csgC;csgD;csgE;csgF;csgG;entB;fepC;fepG;fimC;fimD;fimF;fimH;fimI;invA;invB;invC;invE;invF;invG;invH;invI;invJ;lpfA;lpfB;lpfC;lpfD;lpfE;mgtB;mgtC;mig-14;misL;ompA;orgA;orgB;orgC;pipB;pipB2;prgH;prgI;prgJ;prgK;ratB;shdA;sicA;sicP;sifA;sifB;sinH;sipA/sspA;sipB/sspB;sipC/sspC;sipD;slrP;sopA;sopB/sigD;sopD;sopD2;sopE2;spaO;spaP;spaQ;spaR;spaS;spiC/ssaB;sptP;ssaC;ssaD;ssaE;ssaG;ssaH;ssaI…
10-02488-0	11	5;2;3;7;6;6;11	Enteritidis	2	2	0	mdsA;mdsB	1	EFFLUX	1	EFFLUX	2	COPPER/GOLD;GOLD	0		0	0	0	None found	2	58611	0	2	IncFIB(S)_1;IncFII(S)_1	112	avrA;csgA;csgB;csgC;csgD;csgE;csgF;csgG;entA;entB;fepG;fimC;fimD;fimF;fimH;fimI;invA;invB;invC;invE;invF;invG;invH;invI;invJ;lpfA;lpfB;lpfC;lpfD;lpfE;mgtB;mgtC;mig-14;misL;ompA;orgA;orgB;orgC;pefA;pefB;pefC;pefD;pipB;pipB2;prgH;prgI;prgJ;prgK;ratB;rck;sicA;sicP;sifA;sifB;sinH;sipA/sspA;sipB/sspB;sipC/sspC;sipD;slrP;sodCI;sopA;sopB/sigD;sopD;sopD2;sopE2;spaO;spaP;spaQ;spaR;spaS;spiC/ssaB;sptP;spvB…
10-02588-0	11	5;2;3;7;6;6;11	Enteritidis	2	2	0	mdsA;mdsB	1	EFFLUX	1	EFFLUX	2	COPPER/GOLD;GOLD	0		0	0	0	None found	3	58309	0	2	IncFIB(S)_1;IncFII(S)_1	112	avrA;csgA;csgB;csgC;csgD;csgE;csgF;csgG;entA;entB;fepG;fimC;fimD;fimF;fimH;fimI;invA;invB;invC;invE;invF;invG;invH;invI;invJ;lpfA;lpfB;lpfC;lpfD;lpfE;mgtB;mgtC;mig-14;misL;ompA;orgA;orgB;orgC;pefA;pefB;pefC;pefD;pipB;pipB2;prgH;prgI;prgJ;prgK;ratB;rck;sicA;sicP;sifA;sifB;sinH;sipA/sspA;sipB/sspB;sipC/sspC;sipD;slrP;sodCI;sopA;sopB/sigD;sopD;sopD2;sopE2;spaO;spaP;spaQ;spaR;spaS;spiC/ssaB;sptP;spvB…
10-02942-0	3018	101;97;3;125;438;19;22	Pensacola|Sangalkam	2	2	0	mdsA;mdsB	1	EFFLUX	1	EFFLUX	2	COPPER/GOLD;GOLD	0		0	0	0	None found	0	0	0	0		99	avrA;csgA;csgB;csgC;csgD;csgE;csgF;csgG;entA;entB;fepC;fepG;fimC;fimD;fimF;fimH;fimI;invA;invB;invC;invE;invF;invG;invH;invI;invJ;mgtB;mgtC;mig-14;misL;ompA;orgA;orgB;orgC;pipB;pipB2;prgH;prgI;prgJ;prgK;shdA;sicA;sicP;sifA;sifB;sinH;sipA/sspA;sipB/sspB;sipC/sspC;sipD;slrP;sodCI;sopA;sopB/sigD;sopD;sopD2;sopE2;spaO;spaP;spaQ;spaR;spaS;spiC/ssaB;sptP;ssaC;ssaD;ssaE;ssaG;ssaH;ssaI;ssaJ;ssaK;ssaL;ssa…
10-03151-0	128	10;7;12;9;5;55;2	Typhimurium	2	2	0	mdsA;mdsB	1	EFFLUX	1	EFFLUX	2	COPPER/GOLD;GOLD	0		0	0	0	None found	2	93495	0	2	IncFIB(S)_1;IncFII(S)_1	116	avrA;csgA;csgB;csgC;csgD;csgE;csgF;csgG;entA;entB;fepC;fepG;fimC;fimD;fimF;fimH;fimI;gogB;grvA;invA;invB;invC;invE;invF;invG;invH;invI;invJ;lpfA;lpfB;lpfC;lpfD;lpfE;mgtB;mgtC;mig-14;misL;ompA;orgA;orgB;orgC;pefA;pefB;pefC;pefD;pipB;pipB2;prgH;prgI;prgJ;prgK;ratB;rck;sicA;sicP;sifA;sifB;sinH;sipA/sspA;sipB/sspB;sipC/sspC;sipD;slrP;sodCI;sopA;sopB/sigD;sopD;sopD2;sopE2;spaO;spaP;spaQ;spaR;spaS;spiC…
10-03483-0	11	5;2;3;7;6;6;11	Enteritidis	2	2	0	mdsA;mdsB	1	EFFLUX	1	EFFLUX	2	COPPER/GOLD;GOLD	0		0	0	0	None found	2	58618	0	2	IncFIB(S)_1;IncFII(S)_1	112	avrA;csgA;csgB;csgC;csgD;csgE;csgF;csgG;entA;entB;fepG;fimC;fimD;fimF;fimH;fimI;invA;invB;invC;invE;invF;invG;invH;invI;invJ;lpfA;lpfB;lpfC;lpfD;lpfE;mgtB;mgtC;mig-14;misL;ompA;orgA;orgB;orgC;pefA;pefB;pefC;pefD;pipB;pipB2;prgH;prgI;prgJ;prgK;ratB;rck;sicA;sicP;sifA;sifB;sinH;sipA/sspA;sipB/sspB;sipC/sspC;sipD;slrP;sodCI;sopA;sopB/sigD;sopD;sopD2;sopE2;spaO;spaP;spaQ;spaR;spaS;spiC/ssaB;sptP;spvB…
10-03587-0	19	10;7;12;9;5;9;2	Typhimurium	2	2	0	mdsA;mdsB	1	EFFLUX	1	EFFLUX	2	COPPER/GOLD;GOLD	0		0	0	0	None found	1	93977	0	2	IncFIB(S)_1;IncFII(S)_1	115	avrA;csgA;csgB;csgC;csgD;csgE;csgF;csgG;entA;entB;fepC;fepG;fimC;fimD;fimF;fimH;fimI;grvA;invA;invB;invC;invE;invF;invG;invH;invI;invJ;lpfA;lpfB;lpfC;lpfD;lpfE;mgtB;mgtC;mig-14;misL;ompA;orgA;orgB;orgC;pefA;pefB;pefC;pefD;pipB;pipB2;prgH;prgI;prgJ;prgK;ratB;rck;sicA;sicP;sifA;sifB;sinH;sipA/sspA;sipB/sspB;sipC/sspC;sipD;slrP;sodCI;sopA;sopB/sigD;sopD;sopD2;sopE2;spaO;spaP;spaQ;spaR;spaS;spiC/ssaB…
10-04084-0	155	10;60;58;66;6;65;16	London	2	2	0	mdsA;mdsB	1	EFFLUX	1	EFFLUX	2	COPPER/GOLD;GOLD	0		0	0	0	None found	0	0	0	0		102	avrA;csgA;csgB;csgC;csgD;csgE;csgF;csgG;entB;fepC;fepG;fimC;fimD;fimF;fimH;fimI;invA;invB;invC;invE;invF;invG;invH;invI;invJ;lpfA;lpfB;lpfC;lpfD;lpfE;mgtB;mgtC;mig-14;misL;ompA;orgA;orgB;orgC;pipB;pipB2;prgH;prgI;prgJ;prgK;ratB;sicA;sicP;sifA;sifB;sinH;sipA/sspA;sipB/sspB;sipC/sspC;sipD;slrP;sopA;sopB/sigD;sopD;sopD2;sopE2;spaO;spaP;spaQ;spaR;spaS;spiC/ssaB;sptP;ssaC;ssaD;ssaE;ssaG;ssaH;ssaI;ssaJ…
11-00947-0	19	10;7;12;9;5;9;2	Typhimurium	2	2	0	mdsA;mdsB	1	EFFLUX	1	EFFLUX	2	COPPER/GOLD;GOLD	0		0	0	0	None found	4	153910	0	4	Col156_1;IncFIB(S)_1;IncFII(S)_1;IncI2_1	116	avrA;csgA;csgB;csgC;csgD;csgE;csgF;csgG;entA;entB;fepC;fepG;fimC;fimD;fimF;fimH;fimI;gogB;grvA;invA;invB;invC;invE;invF;invG;invH;invI;invJ;lpfA;lpfB;lpfC;lpfD;lpfE;mgtB;mgtC;mig-14;misL;ompA;orgA;orgB;orgC;pefA;pefB;pefC;pefD;pipB;pipB2;prgH;prgI;prgJ;prgK;ratB;rck;sicA;sicP;sifA;sifB;sinH;sipA/sspA;sipB/sspB;sipC/sspC;sipD;slrP;sodCI;sopA;sopB/sigD;sopD;sopD2;sopE2;spaO;spaP;spaQ;spaR;spaS;spiC…
11-01571-0	-	~10;14;15;31;25;20;33	Anatum	2	2	0	mdsA;mdsB	1	EFFLUX	1	EFFLUX	2	COPPER/GOLD;GOLD	0		0	0	0	None found	7	117341	0	0		73	csgA;csgB;csgC;csgD;csgE;csgF;csgG;entA;entB;faeC;faeD;faeE;fepC;fepG;fimC;fimD;fimF;fimH;fimI;mgtB;mgtC;mig-14;misL;ompA;pipB;pipB2;sifA;sifB;sinH;slrP;sopA;sopB/sigD;sopD;sopD2;sopE2;spiC/ssaB;ssaC;ssaD;ssaE;ssaG;ssaH;ssaI;ssaJ;ssaK;ssaL;ssaM;ssaN;ssaO;ssaP;ssaQ;ssaR;ssaS;ssaT;ssaU;ssaV;sscA;sscB;sseA;sseB;sseC;sseD;sseE;sseF;sseG;sseJ;sseK2;sseL;sspH1;sspH2;steA;steB;steC;tcpC
11-01873	413	15;70;93;78;113;6;68	Mbandaka	8	8	0	aph(3'')-Ib;aph(6)-Id;blaTEM-1;dfrA14;mdsA;mdsB;sul2;tet(A)	6	AMINOGLYCOSIDE;BETA-LACTAM;EFFLUX;SULFONAMIDE;TETRACYCLINE;TRIMETHOPRIM	6	BETA-LACTAM;EFFLUX;STREPTOMYCIN;SULFONAMIDE;TETRACYCLINE;TRIMETHOPRIM	2	COPPER/GOLD;GOLD	0		0	0	6	aph(3'')-Ib;aph(6)-Id;blaTEM-1;dfrA14;sul2;tet(A)	3	50232	0	1	IncN_1	103	avrA;csgA;csgB;csgC;csgD;csgE;csgF;csgG;entA;entB;faeC;faeD;faeE;fepC;fepG;fimC;fimD;fimF;fimH;fimI;invA;invB;invC;invE;invF;invG;invH;invI;invJ;lpfA;lpfB;lpfC;lpfE;mgtB;mgtC;mig-14;misL;ompA;orgA;orgB;orgC;pipB;pipB2;prgH;prgI;prgJ;prgK;sicA;sicP;sifA;sifB;sinH;sipA/sspA;sipB/sspB;sipC/sspC;sipD;slrP;sopA;sopB/sigD;sopD;sopE2;spaO;spaP;spaQ;spaR;spaS;spiC/ssaB;sptP;ssaC;ssaD;ssaE;ssaG;ssaH;ssaI;…
11-02433-0	17	8;8;11;11;5;11;15	Indiana	2	2	0	mdsA;mdsB	1	EFFLUX	1	EFFLUX	2	COPPER/GOLD;GOLD	0		0	0	0	None found	0	0	0	0		97	cdtB;csgA;csgB;csgC;csgD;csgE;csgF;csgG;entA;entB;fepC;fepG;fimC;fimD;fimF;fimH;fimI;invA;invB;invC;invE;invF;invG;invH;invI;invJ;mgtB;mgtC;mig-14;misL;ompA;orgA;orgB;orgC;pipB;pipB2;prgH;prgI;prgJ;prgK;ratB;sicA;sicP;sifA;sifB;sinH;sipA/sspA;sipB/sspB;sipC/sspC;sipD;slrP;sopA;sopB/sigD;sopD;sopD2;sopE2;spaO;spaP;spaQ;spaR;spaS;spiC/ssaB;sptP;ssaC;ssaD;ssaE;ssaG;ssaH;ssaI;ssaJ;ssaK;ssaL;ssaM;ssaN…
11-02708-0	99	10;7;12;9;5;9;46	Typhimurium	2	2	0	mdsA;mdsB	1	EFFLUX	1	EFFLUX	2	COPPER/GOLD;GOLD	0		0	0	0	None found	2	131833	0	3	IncFIB(S)_1;IncFII(S)_1;IncX4_2	116	avrA;csgA;csgB;csgC;csgD;csgE;csgF;csgG;entA;entB;fepC;fepG;fimC;fimD;fimF;fimH;fimI;gogB;grvA;invA;invB;invC;invE;invF;invG;invH;invI;invJ;lpfA;lpfB;lpfC;lpfD;lpfE;mgtB;mgtC;mig-14;misL;ompA;orgA;orgB;orgC;pefA;pefB;pefC;pefD;pipB;pipB2;prgH;prgI;prgJ;prgK;ratB;rck;sicA;sicP;sifA;sifB;sinH;sipA/sspA;sipB/sspB;sipC/sspC;sipD;slrP;sodCI;sopA;sopB/sigD;sopD;sopD2;sopE2;spaO;spaP;spaQ;spaR;spaS;spiC…
11-03356-0	19	10;7;12;9;5;9;2	Typhimurium	2	2	0	mdsA;mdsB	1	EFFLUX	1	EFFLUX	2	COPPER/GOLD;GOLD	0		0	0	0	None found	0	0	0	0		107	avrA;csgA;csgB;csgC;csgD;csgE;csgF;csgG;entA;entB;fepC;fepG;fimC;fimD;fimF;fimH;fimI;gogB;grvA;invA;invB;invC;invE;invF;invG;invH;invI;invJ;lpfA;lpfB;lpfC;lpfD;lpfE;mgtB;mgtC;mig-14;misL;ompA;orgA;orgB;orgC;pipB;pipB2;prgH;prgI;prgJ;prgK;ratB;sicA;sicP;sifA;sifB;sinH;sipA/sspA;sipB/sspB;sipC/sspC;sipD;slrP;sodCI;sopA;sopB/sigD;sopD;sopD2;sopE2;spaO;spaP;spaQ;spaR;spaS;spiC/ssaB;sptP;ssaC;ssaD;ssa…
11-03509-0	11	5;2;3;7;6;6;11	Enteritidis	2	2	0	mdsA;mdsB	1	EFFLUX	1	EFFLUX	2	COPPER/GOLD;GOLD	0		0	0	0	None found	2	58607	0	2	IncFIB(S)_1;IncFII(S)_1	112	avrA;csgA;csgB;csgC;csgD;csgE;csgF;csgG;entA;entB;fepG;fimC;fimD;fimF;fimH;fimI;invA;invB;invC;invE;invF;invG;invH;invI;invJ;lpfA;lpfB;lpfC;lpfD;lpfE;mgtB;mgtC;mig-14;misL;ompA;orgA;orgB;orgC;pefA;pefB;pefC;pefD;pipB;pipB2;prgH;prgI;prgJ;prgK;ratB;rck;sicA;sicP;sifA;sifB;sinH;sipA/sspA;sipB/sspB;sipC/sspC;sipD;slrP;sodCI;sopA;sopB/sigD;sopD;sopD2;sopE2;spaO;spaP;spaQ;spaR;spaS;spiC/ssaB;sptP;spvB…
11-04139-0	19	10;7;12;9;5;9;2	Typhimurium	2	2	0	mdsA;mdsB	1	EFFLUX	1	EFFLUX	2	COPPER/GOLD;GOLD	0		0	0	0	None found	0	0	0	0		107	avrA;csgA;csgB;csgC;csgD;csgE;csgF;csgG;entA;entB;fepC;fepG;fimC;fimD;fimF;fimH;fimI;grvA;invA;invB;invC;invE;invF;invG;invH;invI;invJ;lpfA;lpfB;lpfC;lpfD;lpfE;mgtB;mgtC;mig-14;misL;ompA;orgA;orgB;orgC;pipB;pipB2;prgH;prgI;prgJ;prgK;ratB;sicA;sicP;sifA;sifB;sinH;sipA/sspA;sipB/sspB;sipC/sspC;sipD;slrP;sodCI;sopA;sopB/sigD;sopD;sopD2;sopE2;spaO;spaP;spaQ;spaR;spaS;spiC/ssaB;sptP;ssaC;ssaD;ssaE;ssa…
12-00474-0	128	10;7;12;9;5;55;2	Typhimurium	2	2	0	mdsA;mdsB	1	EFFLUX	1	EFFLUX	2	COPPER/GOLD;GOLD	0		0	0	0	None found	1	93847	0	2	IncFIB(S)_1;IncFII(S)_1	116	avrA;csgA;csgB;csgC;csgD;csgE;csgF;csgG;entA;entB;fepC;fepG;fimC;fimD;fimF;fimH;fimI;gogB;grvA;invA;invB;invC;invE;invF;invG;invH;invI;invJ;lpfA;lpfB;lpfC;lpfD;lpfE;mgtB;mgtC;mig-14;misL;ompA;orgA;orgB;orgC;pefA;pefB;pefC;pefD;pipB;pipB2;prgH;prgI;prgJ;prgK;ratB;rck;sicA;sicP;sifA;sifB;sinH;sipA/sspA;sipB/sspB;sipC/sspC;sipD;slrP;sodCI;sopA;sopB/sigD;sopD;sopD2;sopE2;spaO;spaP;spaQ;spaR;spaS;spiC…
12-00520-0	19	10;7;12;9;5;9;2	Typhimurium	2	2	0	mdsA;mdsB	1	EFFLUX	1	EFFLUX	2	COPPER/GOLD;GOLD	0		0	0	0	None found	1	93912	0	2	IncFIB(S)_1;IncFII(S)_1	116	avrA;csgA;csgB;csgC;csgD;csgE;csgF;csgG;entA;entB;fepC;fepG;fimC;fimD;fimF;fimH;fimI;gogB;grvA;invA;invB;invC;invE;invF;invG;invH;invI;invJ;lpfA;lpfB;lpfC;lpfD;lpfE;mgtB;mgtC;mig-14;misL;ompA;orgA;orgB;orgC;pefA;pefB;pefC;pefD;pipB;pipB2;prgH;prgI;prgJ;prgK;ratB;rck;sicA;sicP;sifA;sifB;sinH;sipA/sspA;sipB/sspB;sipC/sspC;sipD;slrP;sodCI;sopA;sopB/sigD;sopD;sopD2;sopE2;spaO;spaP;spaQ;spaR;spaS;spiC…
12-03646-0	34	10;19;12;9;5;9;2	I 4,[5],12:i:-	7	7	0	aph(3'')-Ib;aph(6)-Id;blaTEM-1;mdsA;mdsB;sul2;tet(B)	5	AMINOGLYCOSIDE;BETA-LACTAM;EFFLUX;SULFONAMIDE;TETRACYCLINE	5	BETA-LACTAM;EFFLUX;STREPTOMYCIN;SULFONAMIDE;TETRACYCLINE	24	ARSENIC;COPPER;COPPER/GOLD;COPPER/SILVER;GOLD;MERCURY;SILVER	0		0	0	3	aph(3'')-Ib;aph(6)-Id;sul2	1	4608	0	0		106	avrA;csgA;csgB;csgC;csgD;csgE;csgF;csgG;entA;entB;fepC;fepG;fimC;fimD;fimF;fimH;fimI;gogB;invA;invB;invC;invE;invF;invG;invH;invI;invJ;lpfA;lpfB;lpfC;lpfD;lpfE;mgtB;mgtC;mig-14;misL;ompA;orgA;orgB;orgC;pipB;pipB2;prgH;prgI;prgJ;prgK;ratB;sicA;sicP;sifA;sifB;sinH;sipA/sspA;sipB/sspB;sipC/sspC;sipD;slrP;sodCI;sopA;sopB/sigD;sopD;sopD2;sopE2;spaO;spaP;spaQ;spaR;spaS;spiC/ssaB;sptP;ssaC;ssaD;ssaE;ssa…
13-SA00587-0	19	10;7;12;9;5;9;2	Typhimurium	2	2	0	mdsA;mdsB	1	EFFLUX	1	EFFLUX	2	COPPER/GOLD;GOLD	0		0	0	0	None found	1	93884	0	2	IncFIB(S)_1;IncFII(S)_1	116	avrA;csgA;csgB;csgC;csgD;csgE;csgF;csgG;entA;entB;fepC;fepG;fimC;fimD;fimF;fimH;fimI;gogB;grvA;invA;invB;invC;invE;invF;invG;invH;invI;invJ;lpfA;lpfB;lpfC;lpfD;lpfE;mgtB;mgtC;mig-14;misL;ompA;orgA;orgB;orgC;pefA;pefB;pefC;pefD;pipB;pipB2;prgH;prgI;prgJ;prgK;ratB;rck;sicA;sicP;sifA;sifB;sinH;sipA/sspA;sipB/sspB;sipC/sspC;sipD;slrP;sodCI;sopA;sopB/sigD;sopD;sopD2;sopE2;spaO;spaP;spaQ;spaR;spaS;spiC…
13-SA01070-0	145	36;31;35;14;26;6;8	Choleraesuis	2	2	0	mdsA;mdsB	1	EFFLUX	1	EFFLUX	2	COPPER/GOLD;GOLD	0		0	0	0	None found	1	49525	0	2	IncFIB(S)_1;IncFII(S)_1	112	csgA;csgB;csgC;csgD;csgE;csgF;csgG;entA;entB;fepC;fepG;fimC;fimD;fimF;fimH;fimI;gogB;invA;invB;invC;invE;invF;invG;invH;invI;invJ;lpfA;lpfB;lpfC;lpfD;lpfE;mgtB;mgtC;mig-14;misL;ompA;orgA;orgB;orgC;pefA;pefB;pefC;pefD;pipB;pipB2;prgH;prgI;prgJ;prgK;ratB;shdA;sicA;sicP;sifA;sifB;sinH;sipA/sspA;sipB/sspB;sipC/sspC;sipD;slrP;sodCI;sopA;sopB/sigD;sopD;sopD2;sopE2;spaO;spaP;spaQ;spaR;spaS;spiC/ssaB;spt…
13-SA01988-0	13	3;3;7;4;3;3;7	Agona	3	3	0	fosA7.2;mdsA;mdsB	2	EFFLUX;FOSFOMYCIN	2	EFFLUX;FOSFOMYCIN	2	COPPER/GOLD;GOLD	0		0	0	0	None found	0	0	0	0		100	avrA;csgA;csgB;csgC;csgD;csgE;csgF;csgG;entA;entB;fepC;fepG;fimC;fimD;fimF;fimH;fimI;invA;invB;invC;invE;invF;invG;invH;invI;invJ;lpfA;lpfB;lpfC;lpfE;mgtB;mgtC;mig-14;misL;ompA;orgA;orgB;orgC;pipB;pipB2;prgH;prgI;prgJ;prgK;sicA;sicP;sifA;sifB;sinH;sipA/sspA;sipB/sspB;sipC/sspC;sipD;slrP;sopA;sopB/sigD;sopD;sopD2;sopE2;spaO;spaP;spaQ;spaR;spaS;spiC/ssaB;sptP;ssaC;ssaD;ssaE;ssaG;ssaH;ssaI;ssaJ;ssaK…
13-SA02627-0	358	5;110;35;122;2;19;22	Goldcoast	2	2	0	mdsA;mdsB	1	EFFLUX	1	EFFLUX	2	COPPER/GOLD;GOLD	0		0	0	0	None found	1	4378	1	1	Col440I_1	97	avrA;cdtB;csgA;csgB;csgC;csgD;csgE;csgF;csgG;entA;entB;fepC;fepG;fimC;fimD;fimF;fimH;fimI;invA;invB;invC;invE;invF;invG;invH;invI;invJ;mgtB;mgtC;mig-14;misL;ompA;orgA;orgB;orgC;pipB;pipB2;prgH;prgI;prgJ;prgK;sicA;sicP;sifA;sifB;sinH;sipA/sspA;sipB/sspB;sipC/sspC;sipD;slrP;sopA;sopB/sigD;sopD;sopE2;spaO;spaP;spaQ;spaR;spaS;spiC/ssaB;sptP;ssaC;ssaD;ssaE;ssaG;ssaH;ssaI;ssaJ;ssaK;ssaL;ssaM;ssaN;ssaO;…
14-SA00456-0	19	10;7;12;9;5;9;2	Typhimurium	2	2	0	mdsA;mdsB	1	EFFLUX	1	EFFLUX	2	COPPER/GOLD;GOLD	0		0	0	0	None found	1	93911	0	2	IncFIB(S)_1;IncFII(S)_1	115	avrA;csgA;csgB;csgC;csgD;csgE;csgF;csgG;entA;entB;fepC;fepG;fimC;fimD;fimF;fimH;fimI;gogB;grvA;invA;invB;invC;invE;invF;invG;invH;invI;invJ;lpfA;lpfB;lpfC;lpfD;lpfE;mgtB;mgtC;mig-14;misL;ompA;orgA;orgB;orgC;pefA;pefB;pefC;pefD;pipB;pipB2;prgH;prgI;prgJ;prgK;ratB;rck;sicA;sicP;sifA;sifB;sinH;sipA/sspA;sipB/sspB;sipC/sspC;sipD;slrP;sodCI;sopA;sopB/sigD;sopD;sopD2;sopE2;spaO;spaP;spaQ;spaR;spaS;spiC…
14-SA00890-0	128	10;7;12;9;5;55;2	Typhimurium	2	2	0	mdsA;mdsB	1	EFFLUX	1	EFFLUX	2	COPPER/GOLD;GOLD	0		0	0	0	None found	1	93879	0	2	IncFIB(S)_1;IncFII(S)_1	116	avrA;csgA;csgB;csgC;csgD;csgE;csgF;csgG;entA;entB;fepC;fepG;fimC;fimD;fimF;fimH;fimI;gogB;grvA;invA;invB;invC;invE;invF;invG;invH;invI;invJ;lpfA;lpfB;lpfC;lpfD;lpfE;mgtB;mgtC;mig-14;misL;ompA;orgA;orgB;orgC;pefA;pefB;pefC;pefD;pipB;pipB2;prgH;prgI;prgJ;prgK;ratB;rck;sicA;sicP;sifA;sifB;sinH;sipA/sspA;sipB/sspB;sipC/sspC;sipD;slrP;sodCI;sopA;sopB/sigD;sopD;sopD2;sopE2;spaO;spaP;spaQ;spaR;spaS;spiC…
15-SA00024-0	145	36;31;35;14;26;6;8	Choleraesuis	2	2	0	mdsA;mdsB	1	EFFLUX	1	EFFLUX	2	COPPER/GOLD;GOLD	0		0	0	0	None found	0	0	0	0		104	csgA;csgB;csgC;csgD;csgE;csgF;csgG;entA;entB;fepC;fepG;fimC;fimD;fimF;fimH;fimI;gogB;invA;invB;invC;invE;invF;invG;invH;invI;invJ;lpfA;lpfB;lpfC;lpfD;lpfE;mgtB;mgtC;mig-14;ompA;orgA;orgB;orgC;pipB;pipB2;prgH;prgI;prgJ;prgK;ratB;shdA;sicA;sicP;sifA;sifB;sinH;sipA/sspA;sipB/sspB;sipC/sspC;sipD;slrP;sodCI;sopA;sopB/sigD;sopD;sopD2;sopE2;spaO;spaP;spaQ;spaR;spaS;spiC/ssaB;sptP;ssaC;ssaD;ssaE;ssaG;ssa…
15-SA00056-0	145	36;31;35;14;26;6;8	Choleraesuis	2	2	0	mdsA;mdsB	1	EFFLUX	1	EFFLUX	2	COPPER/GOLD;GOLD	0		0	0	0	None found	1	49540	0	2	IncFIB(S)_1;IncFII(S)_1	112	csgA;csgB;csgC;csgD;csgE;csgF;csgG;entA;entB;fepC;fepG;fimC;fimD;fimF;fimH;fimI;gogB;invA;invB;invC;invE;invF;invG;invH;invI;invJ;lpfA;lpfB;lpfC;lpfD;lpfE;mgtB;mgtC;mig-14;misL;ompA;orgA;orgB;orgC;pefA;pefB;pefC;pefD;pipB;pipB2;prgH;prgI;prgJ;prgK;ratB;shdA;sicA;sicP;sifA;sifB;sinH;sipA/sspA;sipB/sspB;sipC/sspC;sipD;slrP;sodCI;sopA;sopB/sigD;sopD;sopD2;sopE2;spaO;spaP;spaQ;spaR;spaS;spiC/ssaB;spt…
15-SA00069-0	145	36;31;35;14;26;6;8	Choleraesuis	2	2	0	mdsA;mdsB	1	EFFLUX	1	EFFLUX	2	COPPER/GOLD;GOLD	0		0	0	0	None found	1	49525	0	2	IncFIB(S)_1;IncFII(S)_1	112	csgA;csgB;csgC;csgD;csgE;csgF;csgG;entA;entB;fepC;fepG;fimC;fimD;fimF;fimH;fimI;gogB;invA;invB;invC;invE;invF;invG;invH;invI;invJ;lpfA;lpfB;lpfC;lpfD;lpfE;mgtB;mgtC;mig-14;misL;ompA;orgA;orgB;orgC;pefA;pefB;pefC;pefD;pipB;pipB2;prgH;prgI;prgJ;prgK;ratB;shdA;sicA;sicP;sifA;sifB;sinH;sipA/sspA;sipB/sspB;sipC/sspC;sipD;slrP;sodCI;sopA;sopB/sigD;sopD;sopD2;sopE2;spaO;spaP;spaQ;spaR;spaS;spiC/ssaB;spt…
15-SA00088-0-S2	145	36;31;35;14;26;6;8	Choleraesuis	2	2	0	mdsA;mdsB	1	EFFLUX	1	EFFLUX	2	COPPER/GOLD;GOLD	0		0	0	0	None found	1	49535	0	2	IncFIB(S)_1;IncFII(S)_1	112	csgA;csgB;csgC;csgD;csgE;csgF;csgG;entA;entB;fepC;fepG;fimC;fimD;fimF;fimH;fimI;gogB;invA;invB;invC;invE;invF;invG;invH;invI;invJ;lpfA;lpfB;lpfC;lpfD;lpfE;mgtB;mgtC;mig-14;misL;ompA;orgA;orgB;orgC;pefA;pefB;pefC;pefD;pipB;pipB2;prgH;prgI;prgJ;prgK;ratB;shdA;sicA;sicP;sifA;sifB;sinH;sipA/sspA;sipB/sspB;sipC/sspC;sipD;slrP;sodCI;sopA;sopB/sigD;sopD;sopD2;sopE2;spaO;spaP;spaQ;spaR;spaS;spiC/ssaB;spt…
15-SA01093-0	19	10;7;12;9;5;9;2	Typhimurium	5	4	1	aadA2;gyrA_D87N;mdsA;mdsB;sul1	4	AMINOGLYCOSIDE;EFFLUX;QUINOLONE;SULFONAMIDE	4	EFFLUX;QUINOLONE;STREPTOMYCIN;SULFONAMIDE	2	COPPER/GOLD;GOLD	1	QUATERNARY AMMONIUM	0	0	0	None found	2	199188	1	3	IncFIB(pHCM2)_1_pHCM2;IncFIB(S)_1;IncFII(S)_1	116	avrA;csgA;csgB;csgC;csgD;csgE;csgF;csgG;entA;entB;fepC;fepG;fimC;fimD;fimF;fimH;fimI;gogB;grvA;invA;invB;invC;invE;invF;invG;invH;invI;invJ;lpfA;lpfB;lpfC;lpfD;lpfE;mgtB;mgtC;mig-14;misL;ompA;orgA;orgB;orgC;pefA;pefB;pefC;pefD;pipB;pipB2;prgH;prgI;prgJ;prgK;ratB;rck;sicA;sicP;sifA;sifB;sinH;sipA/sspA;sipB/sspB;sipC/sspC;sipD;slrP;sodCI;sopA;sopB/sigD;sopD;sopD2;sopE2;spaO;spaP;spaQ;spaR;spaS;spiC…
15-SA01420-0	183	5;2;3;7;60;6;11	Enteritidis	2	2	0	mdsA;mdsB	1	EFFLUX	1	EFFLUX	2	COPPER/GOLD;GOLD	0		0	0	0	None found	1	87270	0	1	IncFII(S)_1	109	avrA;csgA;csgB;csgC;csgD;csgE;csgF;csgG;entA;entB;fepG;fimC;fimD;fimF;fimH;fimI;gogB;grvA;invA;invB;invC;invE;invF;invG;invH;invI;invJ;lpfA;lpfB;lpfC;lpfD;lpfE;mgtB;mgtC;mig-14;misL;ompA;orgA;orgB;orgC;pipB;pipB2;prgH;prgI;prgJ;prgK;ratB;sicA;sicP;sifA;sifB;sinH;sipA/sspA;sipB/sspB;sipC/sspC;sipD;slrP;sodCI;sopA;sopB/sigD;sopD;sopD2;sopE2;spaO;spaP;spaQ;spaR;spaS;spiC/ssaB;sptP;spvB;spvC;spvR;ssa…
15-SA01939-0	34	10;19;12;9;5;9;2	I 4,[5],12:i:-	6	6	0	aph(3'')-Ib;aph(6)-Id;blaTEM-1;mdsA;mdsB;sul2	4	AMINOGLYCOSIDE;BETA-LACTAM;EFFLUX;SULFONAMIDE	4	BETA-LACTAM;EFFLUX;STREPTOMYCIN;SULFONAMIDE	20	ARSENIC;COPPER;COPPER/GOLD;COPPER/SILVER;GOLD;SILVER	0		0	0	3	aph(3'')-Ib;aph(6)-Id;sul2	1	4608	0	0		107	avrA;csgA;csgB;csgC;csgD;csgE;csgF;csgG;entA;entB;fepC;fepG;fimC;fimD;fimF;fimH;fimI;gogB;invA;invB;invC;invE;invF;invG;invH;invI;invJ;lpfA;lpfB;lpfC;lpfD;lpfE;mgtB;mgtC;mig-14;misL;ompA;orgA;orgB;orgC;pipB;pipB2;prgH;prgI;prgJ;prgK;ratB;sicA;sicP;sifA;sifB;sinH;sipA/sspA;sipB/sspB;sipC/sspC;sipD;slrP;sodCI;sopA;sopB/sigD;sopD;sopD2;sopE2;spaO;spaP;spaQ;spaR;spaS;spiC/ssaB;sptP;ssaC;ssaD;ssaE;ssa…
15-SA02186	413	15;70;93;78;113;6;68	Mbandaka	2	2	0	mdsA;mdsB	1	EFFLUX	1	EFFLUX	2	COPPER/GOLD;GOLD	0		0	0	0	None found	0	0	0	0		104	avrA;csgA;csgB;csgC;csgD;csgE;csgF;csgG;entA;entB;faeC;faeD;faeE;fepC;fepG;fimC;fimD;fimF;fimH;fimI;invA;invB;invC;invE;invF;invG;invH;invI;invJ;lpfA;lpfB;lpfC;lpfE;mgtB;mgtC;mig-14;misL;ompA;orgA;orgB;orgC;pipB;pipB2;prgH;prgI;prgJ;prgK;sicA;sicP;sifA;sifB;sinH;sipA/sspA;sipB/sspB;sipC/sspC;sipD;slrP;sopA;sopB/sigD;sopD;sopD2;sopE2;spaO;spaP;spaQ;spaR;spaS;spiC/ssaB;sptP;ssaC;ssaD;ssaE;ssaG;ssaH…
15-SA02810-0	34	10;19;12;9;5;9;2	I 4,[5],12:i:-	7	7	0	aph(3'')-Ib;aph(6)-Id;blaTEM-1;mdsA;mdsB;sul2;tet(B)	5	AMINOGLYCOSIDE;BETA-LACTAM;EFFLUX;SULFONAMIDE;TETRACYCLINE	5	BETA-LACTAM;EFFLUX;STREPTOMYCIN;SULFONAMIDE;TETRACYCLINE	24	ARSENIC;COPPER;COPPER/GOLD;COPPER/SILVER;GOLD;MERCURY;SILVER	0		0	0	3	aph(3'')-Ib;aph(6)-Id;sul2	2	10912	0	0		107	avrA;csgA;csgB;csgC;csgD;csgE;csgF;csgG;entA;entB;fepC;fepG;fimC;fimD;fimF;fimH;fimI;gogB;invA;invB;invC;invE;invF;invG;invH;invI;invJ;lpfA;lpfB;lpfC;lpfD;lpfE;mgtB;mgtC;mig-14;misL;ompA;orgA;orgB;orgC;pipB;pipB2;prgH;prgI;prgJ;prgK;ratB;sicA;sicP;sifA;sifB;sinH;sipA/sspA;sipB/sspB;sipC/sspC;sipD;slrP;sodCI;sopA;sopB/sigD;sopD;sopD2;sopE2;spaO;spaP;spaQ;spaR;spaS;spiC/ssaB;sptP;ssaC;ssaD;ssaE;ssa…
16-SA00132	10	5;2;3;6;5;5;10	Dublin	2	2	0	mdsA;mdsB	1	EFFLUX	1	EFFLUX	2	COPPER/GOLD;GOLD	0		0	0	0	None found	1	74698	1	2	IncFII(S)_1;IncX1_1	109	avrA;csgA;csgB;csgC;csgD;csgE;csgF;csgG;entA;entB;fepC;fepG;fimC;fimD;fimF;fimH;fimI;grvA;invA;invB;invC;invE;invF;invG;invH;invI;invJ;lpfA;lpfB;lpfC;lpfD;lpfE;mgtB;mgtC;mig-14;misL;ompA;orgA;orgB;orgC;pipB;pipB2;prgH;prgI;prgJ;prgK;ratB;sicA;sicP;sifA;sifB;sinH;sipA/sspA;sipB/sspB;sipC/sspC;sipD;slrP;sodCI;sopA;sopB/sigD;sopD;sopD2;sopE2;spaO;spaP;spaQ;spaR;spaS;spiC/ssaB;sptP;spvB;spvC;spvR;ssa…
16-SA00557-0	19	10;7;12;9;5;9;2	Typhimurium	2	2	0	mdsA;mdsB	1	EFFLUX	1	EFFLUX	2	COPPER/GOLD;GOLD	0		0	0	0	None found	1	93888	0	2	IncFIB(S)_1;IncFII(S)_1	116	avrA;csgA;csgB;csgC;csgD;csgE;csgF;csgG;entA;entB;fepC;fepG;fimC;fimD;fimF;fimH;fimI;gogB;grvA;invA;invB;invC;invE;invF;invG;invH;invI;invJ;lpfA;lpfB;lpfC;lpfD;lpfE;mgtB;mgtC;mig-14;misL;ompA;orgA;orgB;orgC;pefA;pefB;pefC;pefD;pipB;pipB2;prgH;prgI;prgJ;prgK;ratB;rck;sicA;sicP;sifA;sifB;sinH;sipA/sspA;sipB/sspB;sipC/sspC;sipD;slrP;sodCI;sopA;sopB/sigD;sopD;sopD2;sopE2;spaO;spaP;spaQ;spaR;spaS;spiC…
16-SA00716-0	19	10;7;12;9;5;9;2	Typhimurium	2	2	0	mdsA;mdsB	1	EFFLUX	1	EFFLUX	2	COPPER/GOLD;GOLD	0		0	0	0	None found	2	97127	1	3	ColRNAI_1;IncFIB(S)_1;IncFII(S)_1	116	avrA;csgA;csgB;csgC;csgD;csgE;csgF;csgG;entA;entB;fepC;fepG;fimC;fimD;fimF;fimH;fimI;gogB;grvA;invA;invB;invC;invE;invF;invG;invH;invI;invJ;lpfA;lpfB;lpfC;lpfD;lpfE;mgtB;mgtC;mig-14;misL;ompA;orgA;orgB;orgC;pefA;pefB;pefC;pefD;pipB;pipB2;prgH;prgI;prgJ;prgK;ratB;rck;sicA;sicP;sifA;sifB;sinH;sipA/sspA;sipB/sspB;sipC/sspC;sipD;slrP;sodCI;sopA;sopB/sigD;sopD;sopD2;sopE2;spaO;spaP;spaQ;spaR;spaS;spiC…
16-SA00820-0	19	10;7;12;9;5;9;2	Typhimurium	5	4	1	blaCARB-2;gyrA_D87N;mdsA;mdsB;sul1	4	BETA-LACTAM;EFFLUX;QUINOLONE;SULFONAMIDE	4	BETA-LACTAM;EFFLUX;QUINOLONE;SULFONAMIDE	2	COPPER/GOLD;GOLD	1	QUATERNARY AMMONIUM	0	0	0	None found	1	93947	0	2	IncFIB(S)_1;IncFII(S)_1	116	avrA;csgA;csgB;csgC;csgD;csgE;csgF;csgG;entA;entB;fepC;fepG;fimC;fimD;fimF;fimH;fimI;gogB;grvA;invA;invB;invC;invE;invF;invG;invH;invI;invJ;lpfA;lpfB;lpfC;lpfD;lpfE;mgtB;mgtC;mig-14;misL;ompA;orgA;orgB;orgC;pefA;pefB;pefC;pefD;pipB;pipB2;prgH;prgI;prgJ;prgK;ratB;rck;sicA;sicP;sifA;sifB;sinH;sipA/sspA;sipB/sspB;sipC/sspC;sipD;slrP;sodCI;sopA;sopB/sigD;sopD;sopD2;sopE2;spaO;spaP;spaQ;spaR;spaS;spiC…
16-SA00827-0	19	10;7;12;9;5;9;2	Typhimurium	2	2	0	mdsA;mdsB	1	EFFLUX	1	EFFLUX	2	COPPER/GOLD;GOLD	0		0	0	0	None found	0	0	0	0		107	avrA;csgA;csgB;csgC;csgD;csgE;csgF;csgG;entA;entB;fepC;fepG;fimC;fimD;fimF;fimH;fimI;gogB;grvA;invA;invB;invC;invE;invF;invG;invH;invI;invJ;lpfA;lpfB;lpfC;lpfD;lpfE;mgtB;mgtC;mig-14;misL;ompA;orgA;orgB;orgC;pipB;pipB2;prgH;prgI;prgJ;prgK;ratB;sicA;sicP;sifA;sifB;sinH;sipA/sspA;sipB/sspB;sipC/sspC;sipD;slrP;sodCI;sopA;sopB/sigD;sopD;sopD2;sopE2;spaO;spaP;spaQ;spaR;spaS;spiC/ssaB;sptP;ssaC;ssaD;ssa…
16-SA01013-0	11	5;2;3;7;6;6;11	Enteritidis	2	2	0	mdsA;mdsB	1	EFFLUX	1	EFFLUX	2	COPPER/GOLD;GOLD	0		0	0	0	None found	1	59311	0	2	IncFIB(S)_1;IncFII(S)_1	112	avrA;csgA;csgB;csgC;csgD;csgE;csgF;csgG;entA;entB;fepG;fimC;fimD;fimF;fimH;fimI;invA;invB;invC;invE;invF;invG;invH;invI;invJ;lpfA;lpfB;lpfC;lpfD;lpfE;mgtB;mgtC;mig-14;misL;ompA;orgA;orgB;orgC;pefA;pefB;pefC;pefD;pipB;pipB2;prgH;prgI;prgJ;prgK;ratB;rck;sicA;sicP;sifA;sifB;sinH;sipA/sspA;sipB/sspB;sipC/sspC;sipD;slrP;sodCI;sopA;sopB/sigD;sopD;sopD2;sopE2;spaO;spaP;spaQ;spaR;spaS;spiC/ssaB;sptP;spvB…
16-SA01162-0	145	36;31;35;14;26;6;8	Choleraesuis	2	2	0	mdsA;mdsB	1	EFFLUX	1	EFFLUX	2	COPPER/GOLD;GOLD	0		0	0	0	None found	1	49623	0	2	IncFIB(S)_1;IncFII(S)_1	112	csgA;csgB;csgC;csgD;csgE;csgF;csgG;entA;entB;fepC;fepG;fimC;fimD;fimF;fimH;fimI;gogB;invA;invB;invC;invE;invF;invG;invH;invI;invJ;lpfA;lpfB;lpfC;lpfD;lpfE;mgtB;mgtC;mig-14;misL;ompA;orgA;orgB;orgC;pefA;pefB;pefC;pefD;pipB;pipB2;prgH;prgI;prgJ;prgK;ratB;shdA;sicA;sicP;sifA;sifB;sinH;sipA/sspA;sipB/sspB;sipC/sspC;sipD;slrP;sodCI;sopA;sopB/sigD;sopD;sopD2;sopE2;spaO;spaP;spaQ;spaR;spaS;spiC/ssaB;spt…
16-SA01483-0	34	10;19;12;9;5;9;2	I 4,[5],12:i:-	6	6	0	aph(3'')-Ib;aph(6)-Id;blaTEM-1;mdsA;mdsB;sul2	4	AMINOGLYCOSIDE;BETA-LACTAM;EFFLUX;SULFONAMIDE	4	BETA-LACTAM;EFFLUX;STREPTOMYCIN;SULFONAMIDE	20	ARSENIC;COPPER;COPPER/GOLD;COPPER/SILVER;GOLD;SILVER	0		0	0	3	aph(3'')-Ib;aph(6)-Id;sul2	1	4608	0	0		107	avrA;csgA;csgB;csgC;csgD;csgE;csgF;csgG;entA;entB;fepC;fepG;fimC;fimD;fimF;fimH;fimI;gogB;invA;invB;invC;invE;invF;invG;invH;invI;invJ;lpfA;lpfB;lpfC;lpfD;lpfE;mgtB;mgtC;mig-14;misL;ompA;orgA;orgB;orgC;pipB;pipB2;prgH;prgI;prgJ;prgK;ratB;sicA;sicP;sifA;sifB;sinH;sipA/sspA;sipB/sspB;sipC/sspC;sipD;slrP;sodCI;sopA;sopB/sigD;sopD;sopD2;sopE2;spaO;spaP;spaQ;spaR;spaS;spiC/ssaB;sptP;ssaC;ssaD;ssaE;ssa…
16-SA01752-0	145	36;31;35;14;26;6;8	Choleraesuis	5	5	0	aph(3'')-Ib;aph(6)-Id;mdsA;mdsB;sul2	3	AMINOGLYCOSIDE;EFFLUX;SULFONAMIDE	3	EFFLUX;STREPTOMYCIN;SULFONAMIDE	2	COPPER/GOLD;GOLD	0		0	0	3	aph(3'')-Ib;aph(6)-Id;sul2	2	58331	1	3	IncFIB(S)_1;IncFII(S)_1;IncQ1_1	112	csgA;csgB;csgC;csgD;csgE;csgF;csgG;entA;entB;fepC;fepG;fimC;fimD;fimF;fimH;fimI;gogB;invA;invB;invC;invE;invF;invG;invH;invI;invJ;lpfA;lpfB;lpfC;lpfD;lpfE;mgtB;mgtC;mig-14;misL;ompA;orgA;orgB;orgC;pefA;pefB;pefC;pefD;pipB;pipB2;prgH;prgI;prgJ;prgK;ratB;shdA;sicA;sicP;sifA;sifB;sinH;sipA/sspA;sipB/sspB;sipC/sspC;sipD;slrP;sodCI;sopA;sopB/sigD;sopD;sopD2;sopE2;spaO;spaP;spaQ;spaR;spaS;spiC/ssaB;spt…
16-SA01945-0	145	36;31;35;14;26;6;8	Choleraesuis	2	2	0	mdsA;mdsB	1	EFFLUX	1	EFFLUX	2	COPPER/GOLD;GOLD	0		0	0	0	None found	1	49619	0	2	IncFIB(S)_1;IncFII(S)_1	112	csgA;csgB;csgC;csgD;csgE;csgF;csgG;entA;entB;fepC;fepG;fimC;fimD;fimF;fimH;fimI;gogB;invA;invB;invC;invE;invF;invG;invH;invI;invJ;lpfA;lpfB;lpfC;lpfD;lpfE;mgtB;mgtC;mig-14;misL;ompA;orgA;orgB;orgC;pefA;pefB;pefC;pefD;pipB;pipB2;prgH;prgI;prgJ;prgK;ratB;shdA;sicA;sicP;sifA;sifB;sinH;sipA/sspA;sipB/sspB;sipC/sspC;sipD;slrP;sodCI;sopA;sopB/sigD;sopD;sopD2;sopE2;spaO;spaP;spaQ;spaR;spaS;spiC/ssaB;spt…
16-SA02032-0	11	5;2;3;7;6;6;11	Enteritidis	2	2	0	mdsA;mdsB	1	EFFLUX	1	EFFLUX	2	COPPER/GOLD;GOLD	0		0	0	0	None found	2	58597	0	2	IncFIB(S)_1;IncFII(S)_1	112	avrA;csgA;csgB;csgC;csgD;csgE;csgF;csgG;entA;entB;fepG;fimC;fimD;fimF;fimH;fimI;invA;invB;invC;invE;invF;invG;invH;invI;invJ;lpfA;lpfB;lpfC;lpfD;lpfE;mgtB;mgtC;mig-14;misL;ompA;orgA;orgB;orgC;pefA;pefB;pefC;pefD;pipB;pipB2;prgH;prgI;prgJ;prgK;ratB;rck;sicA;sicP;sifA;sifB;sinH;sipA/sspA;sipB/sspB;sipC/sspC;sipD;slrP;sodCI;sopA;sopB/sigD;sopD;sopD2;sopE2;spaO;spaP;spaQ;spaR;spaS;spiC/ssaB;sptP;spvB…
16-SA02034-0	145	36;31;35;14;26;6;8	Choleraesuis	2	2	0	mdsA;mdsB	1	EFFLUX	1	EFFLUX	2	COPPER/GOLD;GOLD	0		0	0	0	None found	1	49532	0	2	IncFIB(S)_1;IncFII(S)_1	112	csgA;csgB;csgC;csgD;csgE;csgF;csgG;entA;entB;fepC;fepG;fimC;fimD;fimF;fimH;fimI;gogB;invA;invB;invC;invE;invF;invG;invH;invI;invJ;lpfA;lpfB;lpfC;lpfD;lpfE;mgtB;mgtC;mig-14;misL;ompA;orgA;orgB;orgC;pefA;pefB;pefC;pefD;pipB;pipB2;prgH;prgI;prgJ;prgK;ratB;shdA;sicA;sicP;sifA;sifB;sinH;sipA/sspA;sipB/sspB;sipC/sspC;sipD;slrP;sodCI;sopA;sopB/sigD;sopD;sopD2;sopE2;spaO;spaP;spaQ;spaR;spaS;spiC/ssaB;spt…
16-SA02313-0	183	5;2;3;7;60;6;11	Enteritidis	2	2	0	mdsA;mdsB	1	EFFLUX	1	EFFLUX	2	COPPER/GOLD;GOLD	0		0	0	0	None found	1	87440	0	1	IncFII(S)_1	109	avrA;csgA;csgB;csgC;csgD;csgE;csgF;csgG;entA;entB;fepG;fimC;fimD;fimF;fimH;fimI;gogB;grvA;invA;invB;invC;invE;invF;invG;invH;invI;invJ;lpfA;lpfB;lpfC;lpfD;lpfE;mgtB;mgtC;mig-14;misL;ompA;orgA;orgB;orgC;pipB;pipB2;prgH;prgI;prgJ;prgK;ratB;sicA;sicP;sifA;sifB;sinH;sipA/sspA;sipB/sspB;sipC/sspC;sipD;slrP;sodCI;sopA;sopB/sigD;sopD;sopD2;sopE2;spaO;spaP;spaQ;spaR;spaS;spiC/ssaB;sptP;spvB;spvC;spvR;ssa…
16-SA02427-0	128	10;7;12;9;5;55;2	Typhimurium	2	2	0	mdsA;mdsB	1	EFFLUX	1	EFFLUX	2	COPPER/GOLD;GOLD	0		0	0	0	None found	1	93851	0	2	IncFIB(S)_1;IncFII(S)_1	116	avrA;csgA;csgB;csgC;csgD;csgE;csgF;csgG;entA;entB;fepC;fepG;fimC;fimD;fimF;fimH;fimI;gogB;grvA;invA;invB;invC;invE;invF;invG;invH;invI;invJ;lpfA;lpfB;lpfC;lpfD;lpfE;mgtB;mgtC;mig-14;misL;ompA;orgA;orgB;orgC;pefA;pefB;pefC;pefD;pipB;pipB2;prgH;prgI;prgJ;prgK;ratB;rck;sicA;sicP;sifA;sifB;sinH;sipA/sspA;sipB/sspB;sipC/sspC;sipD;slrP;sodCI;sopA;sopB/sigD;sopD;sopD2;sopE2;spaO;spaP;spaQ;spaR;spaS;spiC…
16-SA02476-0	11	5;2;3;7;6;6;11	Enteritidis	2	2	0	mdsA;mdsB	1	EFFLUX	1	EFFLUX	2	COPPER/GOLD;GOLD	0		0	0	0	None found	4	62031	1	3	ColRNAI_1;IncFIB(S)_1;IncFII(S)_1	112	avrA;csgA;csgB;csgC;csgD;csgE;csgF;csgG;entA;entB;fepG;fimC;fimD;fimF;fimH;fimI;invA;invB;invC;invE;invF;invG;invH;invI;invJ;lpfA;lpfB;lpfC;lpfD;lpfE;mgtB;mgtC;mig-14;misL;ompA;orgA;orgB;orgC;pefA;pefB;pefC;pefD;pipB;pipB2;prgH;prgI;prgJ;prgK;ratB;rck;sicA;sicP;sifA;sifB;sinH;sipA/sspA;sipB/sspB;sipC/sspC;sipD;slrP;sodCI;sopA;sopB/sigD;sopD;sopD2;sopE2;spaO;spaP;spaQ;spaR;spaS;spiC/ssaB;sptP;spvB…
16-SA02628-0	11	5;2;3;7;6;6;11	Enteritidis	2	2	0	mdsA;mdsB	1	EFFLUX	1	EFFLUX	2	COPPER/GOLD;GOLD	0		0	0	0	None found	2	58647	0	2	IncFIB(S)_1;IncFII(S)_1	112	avrA;csgA;csgB;csgC;csgD;csgE;csgF;csgG;entA;entB;fepG;fimC;fimD;fimF;fimH;fimI;invA;invB;invC;invE;invF;invG;invH;invI;invJ;lpfA;lpfB;lpfC;lpfD;lpfE;mgtB;mgtC;mig-14;misL;ompA;orgA;orgB;orgC;pefA;pefB;pefC;pefD;pipB;pipB2;prgH;prgI;prgJ;prgK;ratB;rck;sicA;sicP;sifA;sifB;sinH;sipA/sspA;sipB/sspB;sipC/sspC;sipD;slrP;sodCI;sopA;sopB/sigD;sopD;sopD2;sopE2;spaO;spaP;spaQ;spaR;spaS;spiC/ssaB;sptP;spvB…
16-SA02810-0	11	5;2;3;7;6;6;11	Enteritidis	2	2	0	mdsA;mdsB	1	EFFLUX	1	EFFLUX	2	COPPER/GOLD;GOLD	0		0	0	0	None found	1	58525	0	2	IncFIB(S)_1;IncFII(S)_1	112	avrA;csgA;csgB;csgC;csgD;csgE;csgF;csgG;entA;entB;fepG;fimC;fimD;fimF;fimH;fimI;invA;invB;invC;invE;invF;invG;invH;invI;invJ;lpfA;lpfB;lpfC;lpfD;lpfE;mgtB;mgtC;mig-14;misL;ompA;orgA;orgB;orgC;pefA;pefB;pefC;pefD;pipB;pipB2;prgH;prgI;prgJ;prgK;ratB;rck;sicA;sicP;sifA;sifB;sinH;sipA/sspA;sipB/sspB;sipC/sspC;sipD;slrP;sodCI;sopA;sopB/sigD;sopD;sopD2;sopE2;spaO;spaP;spaQ;spaR;spaS;spiC/ssaB;sptP;spvB…
16-SA02866-0	145	36;31;35;14;26;6;8	Choleraesuis	5	5	0	aph(3'')-Ib;aph(6)-Id;mdsA;mdsB;sul2	3	AMINOGLYCOSIDE;EFFLUX;SULFONAMIDE	3	EFFLUX;STREPTOMYCIN;SULFONAMIDE	6	ARSENIC;COPPER/GOLD;GOLD	0		0	0	3	aph(3'')-Ib;aph(6)-Id;sul2	2	58331	1	3	IncFIB(S)_1;IncFII(S)_1;IncQ1_1	112	csgA;csgB;csgC;csgD;csgE;csgF;csgG;entA;entB;fepC;fepG;fimC;fimD;fimF;fimH;fimI;gogB;invA;invB;invC;invE;invF;invG;invH;invI;invJ;lpfA;lpfB;lpfC;lpfD;lpfE;mgtB;mgtC;mig-14;misL;ompA;orgA;orgB;orgC;pefA;pefB;pefC;pefD;pipB;pipB2;prgH;prgI;prgJ;prgK;ratB;shdA;sicA;sicP;sifA;sifB;sinH;sipA/sspA;sipB/sspB;sipC/sspC;sipD;slrP;sodCI;sopA;sopB/sigD;sopD;sopD2;sopE2;spaO;spaP;spaQ;spaR;spaS;spiC/ssaB;spt…
16-SA02992-0	68	36;31;35;14;26;34;8	Choleraesuis	2	2	0	mdsA;mdsB	1	EFFLUX	1	EFFLUX	2	COPPER/GOLD;GOLD	0		0	0	0	None found	1	49685	0	2	IncFIB(S)_1;IncFII(S)_1	109	csgA;csgB;csgC;csgD;csgE;csgF;csgG;entA;entB;fepC;fepG;fimC;fimI;gogB;grvA;invA;invB;invC;invE;invF;invG;invH;invI;invJ;lpfA;lpfB;lpfC;lpfD;lpfE;mgtB;mgtC;mig-14;ompA;orgA;orgB;orgC;pefA;pefB;pefC;pefD;pipB;pipB2;prgH;prgI;prgJ;prgK;ratB;shdA;sicA;sicP;sifA;sifB;sinH;sipA/sspA;sipB/sspB;sipC/sspC;sipD;slrP;sodCI;sopA;sopB/sigD;sopD;sopD2;sopE2;spaO;spaP;spaQ;spaR;spaS;spiC/ssaB;sptP;spvB;spvC;spv…
16-SA03102-0	11	5;2;3;7;6;6;11	Enteritidis	2	2	0	mdsA;mdsB	1	EFFLUX	1	EFFLUX	2	COPPER/GOLD;GOLD	0		0	0	0	None found	3	57185	0	2	IncFIB(S)_1;IncFII(S)_1	112	avrA;csgA;csgB;csgC;csgD;csgE;csgF;csgG;entA;entB;fepG;fimC;fimD;fimF;fimH;fimI;invA;invB;invC;invE;invF;invG;invH;invI;invJ;lpfA;lpfB;lpfC;lpfD;lpfE;mgtB;mgtC;mig-14;misL;ompA;orgA;orgB;orgC;pefA;pefB;pefC;pefD;pipB;pipB2;prgH;prgI;prgJ;prgK;ratB;rck;sicA;sicP;sifA;sifB;sinH;sipA/sspA;sipB/sspB;sipC/sspC;sipD;slrP;sodCI;sopA;sopB/sigD;sopD;sopD2;sopE2;spaO;spaP;spaQ;spaR;spaS;spiC/ssaB;sptP;spvB…
16-SA03105-0	11	5;2;3;7;6;6;11	Enteritidis	2	2	0	mdsA;mdsB	1	EFFLUX	1	EFFLUX	2	COPPER/GOLD;GOLD	0		0	0	0	None found	2	62715	0	3	Col440I_1;IncFIB(S)_1;IncFII(S)_1	113	avrA;csgA;csgB;csgC;csgD;csgE;csgF;csgG;entA;entB;fepG;fimC;fimD;fimF;fimH;fimI;gogB;invA;invB;invC;invE;invF;invG;invH;invI;invJ;lpfA;lpfB;lpfC;lpfD;lpfE;mgtB;mgtC;mig-14;misL;ompA;orgA;orgB;orgC;pefA;pefB;pefC;pefD;pipB;pipB2;prgH;prgI;prgJ;prgK;ratB;rck;sicA;sicP;sifA;sifB;sinH;sipA/sspA;sipB/sspB;sipC/sspC;sipD;slrP;sodCI;sopA;sopB/sigD;sopD;sopD2;sopE2;spaO;spaP;spaQ;spaR;spaS;spiC/ssaB;sptP…
17-SA00014-0	11	5;2;3;7;6;6;11	Enteritidis	2	2	0	mdsA;mdsB	1	EFFLUX	1	EFFLUX	2	COPPER/GOLD;GOLD	0		0	0	0	None found	2	58609	0	2	IncFIB(S)_1;IncFII(S)_1	112	avrA;csgA;csgB;csgC;csgD;csgE;csgF;csgG;entA;entB;fepG;fimC;fimD;fimF;fimH;fimI;invA;invB;invC;invE;invF;invG;invH;invI;invJ;lpfA;lpfB;lpfC;lpfD;lpfE;mgtB;mgtC;mig-14;misL;ompA;orgA;orgB;orgC;pefA;pefB;pefC;pefD;pipB;pipB2;prgH;prgI;prgJ;prgK;ratB;rck;sicA;sicP;sifA;sifB;sinH;sipA/sspA;sipB/sspB;sipC/sspC;sipD;slrP;sodCI;sopA;sopB/sigD;sopD;sopD2;sopE2;spaO;spaP;spaQ;spaR;spaS;spiC/ssaB;sptP;spvB…
17-SA00138-0	19	10;7;12;9;5;9;2	Typhimurium	7	7	0	aadA2;blaCARB-2;floR;mdsA;mdsB;sul1;tet(G)	6	AMINOGLYCOSIDE;BETA-LACTAM;EFFLUX;PHENICOL;SULFONAMIDE;TETRACYCLINE	6	BETA-LACTAM;CHLORAMPHENICOL/FLORFENICOL;EFFLUX;STREPTOMYCIN;SULFONAMIDE;TETRACYCLINE	2	COPPER/GOLD;GOLD	1	QUATERNARY AMMONIUM	0	0	0	None found	2	93643	0	2	IncFIB(S)_1;IncFII(S)_1	115	avrA;csgA;csgB;csgC;csgD;csgE;csgF;csgG;entA;entB;fepC;fepG;fimC;fimD;fimF;fimH;fimI;gogB;grvA;invA;invB;invC;invE;invF;invG;invH;invI;invJ;lpfA;lpfB;lpfC;lpfD;lpfE;mgtB;mgtC;mig-14;misL;ompA;orgA;orgB;orgC;pefA;pefB;pefC;pefD;pipB;pipB2;prgH;prgI;prgJ;prgK;ratB;rck;sicA;sicP;sifA;sifB;sinH;sipA/sspA;sipB/sspB;sipC/sspC;sipD;slrP;sodCI;sopA;sopB/sigD;sopD;sopD2;sopE2;spaO;spaP;spaQ;spaR;spaS;spiC…
17-SA00309-0	128	10;7;12;9;5;55;2	Typhimurium	2	2	0	mdsA;mdsB	1	EFFLUX	1	EFFLUX	2	COPPER/GOLD;GOLD	0		0	0	0	None found	1	93860	0	2	IncFIB(S)_1;IncFII(S)_1	115	avrA;csgA;csgB;csgC;csgD;csgE;csgF;csgG;entA;entB;fepC;fepG;fimC;fimD;fimF;fimH;fimI;gogB;grvA;invA;invB;invC;invE;invF;invG;invH;invI;invJ;lpfA;lpfB;lpfC;lpfD;lpfE;mgtB;mgtC;mig-14;misL;ompA;orgA;orgB;orgC;pefA;pefB;pefC;pefD;pipB;pipB2;prgH;prgI;prgJ;prgK;ratB;rck;sicA;sicP;sifA;sifB;sinH;sipA/sspA;sipB/sspB;sipC/sspC;sipD;slrP;sodCI;sopA;sopB/sigD;sopD;sopD2;sopE2;spaO;spaP;spaQ;spaR;spaS;spiC…
17-SA00432-0	19	10;7;12;9;5;9;2	Typhimurium	2	2	0	mdsA;mdsB	1	EFFLUX	1	EFFLUX	2	COPPER/GOLD;GOLD	0		0	0	0	None found	0	0	0	0		108	avrA;csgA;csgB;csgC;csgD;csgE;csgF;csgG;entA;entB;fepC;fepG;fimC;fimD;fimF;fimH;fimI;gogB;grvA;invA;invB;invC;invE;invF;invG;invH;invI;invJ;lpfA;lpfB;lpfC;lpfD;lpfE;mgtB;mgtC;mig-14;misL;ompA;orgA;orgB;orgC;pipB;pipB2;prgH;prgI;prgJ;prgK;ratB;sicA;sicP;sifA;sifB;sinH;sipA/sspA;sipB/sspB;sipC/sspC;sipD;slrP;sodCI;sopA;sopB/sigD;sopD;sopD2;sopE2;spaO;spaP;spaQ;spaR;spaS;spiC/ssaB;sptP;ssaC;ssaD;ssa…
17-SA00575-0	145	36;31;35;14;26;6;8	Choleraesuis	2	2	0	mdsA;mdsB	1	EFFLUX	1	EFFLUX	2	COPPER/GOLD;GOLD	0		0	0	0	None found	1	49541	0	2	IncFIB(S)_1;IncFII(S)_1	112	csgA;csgB;csgC;csgD;csgE;csgF;csgG;entA;entB;fepC;fepG;fimC;fimD;fimF;fimH;fimI;gogB;invA;invB;invC;invE;invF;invG;invH;invI;invJ;lpfA;lpfB;lpfC;lpfD;lpfE;mgtB;mgtC;mig-14;misL;ompA;orgA;orgB;orgC;pefA;pefB;pefC;pefD;pipB;pipB2;prgH;prgI;prgJ;prgK;ratB;shdA;sicA;sicP;sifA;sifB;sinH;sipA/sspA;sipB/sspB;sipC/sspC;sipD;slrP;sodCI;sopA;sopB/sigD;sopD;sopD2;sopE2;spaO;spaP;spaQ;spaR;spaS;spiC/ssaB;spt…
17-SA00716-0	11	5;2;3;7;6;6;11	Enteritidis	2	2	0	mdsA;mdsB	1	EFFLUX	1	EFFLUX	2	COPPER/GOLD;GOLD	0		0	0	0	None found	3	58291	0	2	IncFIB(S)_1;IncFII(S)_1	112	avrA;csgA;csgB;csgC;csgD;csgE;csgF;csgG;entA;entB;fepG;fimC;fimD;fimF;fimH;fimI;invA;invB;invC;invE;invF;invG;invH;invI;invJ;lpfA;lpfB;lpfC;lpfD;lpfE;mgtB;mgtC;mig-14;misL;ompA;orgA;orgB;orgC;pefA;pefB;pefC;pefD;pipB;pipB2;prgH;prgI;prgJ;prgK;ratB;rck;sicA;sicP;sifA;sifB;sinH;sipA/sspA;sipB/sspB;sipC/sspC;sipD;slrP;sodCI;sopA;sopB/sigD;sopD;sopD2;sopE2;spaO;spaP;spaQ;spaR;spaS;spiC/ssaB;sptP;spvB…
17-SA00885-0	11	5;2;3;7;6;6;11	Enteritidis	2	2	0	mdsA;mdsB	1	EFFLUX	1	EFFLUX	2	COPPER/GOLD;GOLD	0		0	0	0	None found	2	58627	0	2	IncFIB(S)_1;IncFII(S)_1	112	avrA;csgA;csgB;csgC;csgD;csgE;csgF;csgG;entA;entB;fepG;fimC;fimD;fimF;fimH;fimI;invA;invB;invC;invE;invF;invG;invH;invI;invJ;lpfA;lpfB;lpfC;lpfD;lpfE;mgtB;mgtC;mig-14;misL;ompA;orgA;orgB;orgC;pefA;pefB;pefC;pefD;pipB;pipB2;prgH;prgI;prgJ;prgK;ratB;rck;sicA;sicP;sifA;sifB;sinH;sipA/sspA;sipB/sspB;sipC/sspC;sipD;slrP;sodCI;sopA;sopB/sigD;sopD;sopD2;sopE2;spaO;spaP;spaQ;spaR;spaS;spiC/ssaB;sptP;spvB…
17-SA00957-0	11	5;2;3;7;6;6;11	Enteritidis	3	2	1	gyrA_D87Y;mdsA;mdsB	2	EFFLUX;QUINOLONE	2	EFFLUX;QUINOLONE	2	COPPER/GOLD;GOLD	0		0	0	0	None found	3	58316	0	2	IncFIB(S)_1;IncFII(S)_1	112	avrA;csgA;csgB;csgC;csgD;csgE;csgF;csgG;entA;entB;fepG;fimC;fimD;fimF;fimH;fimI;invA;invB;invC;invE;invF;invG;invH;invI;invJ;lpfA;lpfB;lpfC;lpfD;lpfE;mgtB;mgtC;mig-14;misL;ompA;orgA;orgB;orgC;pefA;pefB;pefC;pefD;pipB;pipB2;prgH;prgI;prgJ;prgK;ratB;rck;sicA;sicP;sifA;sifB;sinH;sipA/sspA;sipB/sspB;sipC/sspC;sipD;slrP;sodCI;sopA;sopB/sigD;sopD;sopD2;sopE2;spaO;spaP;spaQ;spaR;spaS;spiC/ssaB;sptP;spvB…
17-SA01249-0	145	36;31;35;14;26;6;8	Choleraesuis	2	2	0	mdsA;mdsB	1	EFFLUX	1	EFFLUX	2	COPPER/GOLD;GOLD	0		0	0	0	None found	1	49549	0	2	IncFIB(S)_1;IncFII(S)_1	112	csgA;csgB;csgC;csgD;csgE;csgF;csgG;entA;entB;fepC;fepG;fimC;fimD;fimF;fimH;fimI;gogB;invA;invB;invC;invE;invF;invG;invH;invI;invJ;lpfA;lpfB;lpfC;lpfD;lpfE;mgtB;mgtC;mig-14;misL;ompA;orgA;orgB;orgC;pefA;pefB;pefC;pefD;pipB;pipB2;prgH;prgI;prgJ;prgK;ratB;shdA;sicA;sicP;sifA;sifB;sinH;sipA/sspA;sipB/sspB;sipC/sspC;sipD;slrP;sodCI;sopA;sopB/sigD;sopD;sopD2;sopE2;spaO;spaP;spaQ;spaR;spaS;spiC/ssaB;spt…
17-SA01255-0	19	10;7;12;9;5;9;2	Typhimurium	2	2	0	mdsA;mdsB	1	EFFLUX	1	EFFLUX	2	COPPER/GOLD;GOLD	0		0	0	0	None found	2	93520	0	2	IncFIB(S)_1;IncFII(S)_1	116	avrA;csgA;csgB;csgC;csgD;csgE;csgF;csgG;entA;entB;fepC;fepG;fimC;fimD;fimF;fimH;fimI;gogB;grvA;invA;invB;invC;invE;invF;invG;invH;invI;invJ;lpfA;lpfB;lpfC;lpfD;lpfE;mgtB;mgtC;mig-14;misL;ompA;orgA;orgB;orgC;pefA;pefB;pefC;pefD;pipB;pipB2;prgH;prgI;prgJ;prgK;ratB;rck;sicA;sicP;sifA;sifB;sinH;sipA/sspA;sipB/sspB;sipC/sspC;sipD;slrP;sodCI;sopA;sopB/sigD;sopD;sopD2;sopE2;spaO;spaP;spaQ;spaR;spaS;spiC…
17-SA01621-0	11	5;2;3;7;6;6;11	Enteritidis	2	2	0	mdsA;mdsB	1	EFFLUX	1	EFFLUX	2	COPPER/GOLD;GOLD	0		0	0	0	None found	5	67357	2	4	Col156_1;ColRNAI_1;IncFIB(S)_1;IncFII(S)_1	112	avrA;csgA;csgB;csgC;csgD;csgE;csgF;csgG;entA;entB;fepG;fimC;fimD;fimF;fimH;fimI;invA;invB;invC;invE;invF;invG;invH;invI;invJ;lpfA;lpfB;lpfC;lpfD;lpfE;mgtB;mgtC;mig-14;misL;ompA;orgA;orgB;orgC;pefA;pefB;pefC;pefD;pipB;pipB2;prgH;prgI;prgJ;prgK;ratB;rck;sicA;sicP;sifA;sifB;sinH;sipA/sspA;sipB/sspB;sipC/sspC;sipD;slrP;sodCI;sopA;sopB/sigD;sopD;sopD2;sopE2;spaO;spaP;spaQ;spaR;spaS;spiC/ssaB;sptP;spvB…
17-SA01665-0	145	36;31;35;14;26;6;8	Choleraesuis	2	2	0	mdsA;mdsB	1	EFFLUX	1	EFFLUX	2	COPPER/GOLD;GOLD	0		0	0	0	None found	1	49541	0	2	IncFIB(S)_1;IncFII(S)_1	112	csgA;csgB;csgC;csgD;csgE;csgF;csgG;entA;entB;fepC;fepG;fimC;fimD;fimF;fimH;fimI;gogB;invA;invB;invC;invE;invF;invG;invH;invI;invJ;lpfA;lpfB;lpfC;lpfD;lpfE;mgtB;mgtC;mig-14;misL;ompA;orgA;orgB;orgC;pefA;pefB;pefC;pefD;pipB;pipB2;prgH;prgI;prgJ;prgK;ratB;shdA;sicA;sicP;sifA;sifB;sinH;sipA/sspA;sipB/sspB;sipC/sspC;sipD;slrP;sodCI;sopA;sopB/sigD;sopD;sopD2;sopE2;spaO;spaP;spaQ;spaR;spaS;spiC/ssaB;spt…
17-SA01737-0	19	10;7;12;9;5;9;2	I 4,[5],12:i:-	2	2	0	mdsA;mdsB	1	EFFLUX	1	EFFLUX	2	COPPER/GOLD;GOLD	0		0	0	0	None found	1	93874	0	2	IncFIB(S)_1;IncFII(S)_1	116	avrA;csgA;csgB;csgC;csgD;csgE;csgF;csgG;entA;entB;fepC;fepG;fimC;fimD;fimF;fimH;fimI;gogB;grvA;invA;invB;invC;invE;invF;invG;invH;invI;invJ;lpfA;lpfB;lpfC;lpfD;lpfE;mgtB;mgtC;mig-14;misL;ompA;orgA;orgB;orgC;pefA;pefB;pefC;pefD;pipB;pipB2;prgH;prgI;prgJ;prgK;ratB;rck;sicA;sicP;sifA;sifB;sinH;sipA/sspA;sipB/sspB;sipC/sspC;sipD;slrP;sodCI;sopA;sopB/sigD;sopD;sopD2;sopE2;spaO;spaP;spaQ;spaR;spaS;spiC…
17-SA02059-0	19	10;7;12;9;5;9;2	Typhimurium	2	2	0	mdsA;mdsB	1	EFFLUX	1	EFFLUX	2	COPPER/GOLD;GOLD	0		0	0	0	None found	1	93973	0	2	IncFIB(S)_1;IncFII(S)_1	116	avrA;csgA;csgB;csgC;csgD;csgE;csgF;csgG;entA;entB;fepC;fepG;fimC;fimD;fimF;fimH;fimI;gogB;grvA;invA;invB;invC;invE;invF;invG;invH;invI;invJ;lpfA;lpfB;lpfC;lpfD;lpfE;mgtB;mgtC;mig-14;misL;ompA;orgA;orgB;orgC;pefA;pefB;pefC;pefD;pipB;pipB2;prgH;prgI;prgJ;prgK;ratB;rck;sicA;sicP;sifA;sifB;sinH;sipA/sspA;sipB/sspB;sipC/sspC;sipD;slrP;sodCI;sopA;sopB/sigD;sopD;sopD2;sopE2;spaO;spaP;spaQ;spaR;spaS;spiC…
17-SA02124-0	19	10;7;12;9;5;9;2	Typhimurium	2	2	0	mdsA;mdsB	1	EFFLUX	1	EFFLUX	2	COPPER/GOLD;GOLD	0		0	0	0	None found	1	93880	0	2	IncFIB(S)_1;IncFII(S)_1	116	avrA;csgA;csgB;csgC;csgD;csgE;csgF;csgG;entA;entB;fepC;fepG;fimC;fimD;fimF;fimH;fimI;gogB;grvA;invA;invB;invC;invE;invF;invG;invH;invI;invJ;lpfA;lpfB;lpfC;lpfD;lpfE;mgtB;mgtC;mig-14;misL;ompA;orgA;orgB;orgC;pefA;pefB;pefC;pefD;pipB;pipB2;prgH;prgI;prgJ;prgK;ratB;rck;sicA;sicP;sifA;sifB;sinH;sipA/sspA;sipB/sspB;sipC/sspC;sipD;slrP;sodCI;sopA;sopB/sigD;sopD;sopD2;sopE2;spaO;spaP;spaQ;spaR;spaS;spiC…
17-SA02600-0-S2	19	10;7;12;9;5;9;2	Typhimurium	2	2	0	mdsA;mdsB	1	EFFLUX	1	EFFLUX	2	COPPER/GOLD;GOLD	0		0	0	0	None found	0	0	0	0		107	avrA;csgA;csgB;csgC;csgD;csgE;csgF;csgG;entA;entB;fepC;fepG;fimC;fimD;fimF;fimH;fimI;grvA;invA;invB;invC;invE;invF;invG;invH;invI;invJ;lpfA;lpfB;lpfC;lpfD;lpfE;mgtB;mgtC;mig-14;misL;ompA;orgA;orgB;orgC;pipB;pipB2;prgH;prgI;prgJ;prgK;ratB;sicA;sicP;sifA;sifB;sinH;sipA/sspA;sipB/sspB;sipC/sspC;sipD;slrP;sodCI;sopA;sopB/sigD;sopD;sopD2;sopE2;spaO;spaP;spaQ;spaR;spaS;spiC/ssaB;sptP;ssaC;ssaD;ssaE;ssa…
17-SA02676-0	145	36;31;35;14;26;6;8	Choleraesuis	2	2	0	mdsA;mdsB	1	EFFLUX	1	EFFLUX	2	COPPER/GOLD;GOLD	0		0	0	0	None found	2	133011	0	3	IncFIB(S)_1;IncFII(S)_1;IncI1_1_Alpha	112	csgA;csgB;csgC;csgD;csgE;csgF;csgG;entA;entB;fepC;fepG;fimC;fimD;fimF;fimH;fimI;gogB;invA;invB;invC;invE;invF;invG;invH;invI;invJ;lpfA;lpfB;lpfC;lpfD;lpfE;mgtB;mgtC;mig-14;misL;ompA;orgA;orgB;orgC;pefA;pefB;pefC;pefD;pipB;pipB2;prgH;prgI;prgJ;prgK;ratB;shdA;sicA;sicP;sifA;sifB;sinH;sipA/sspA;sipB/sspB;sipC/sspC;sipD;slrP;sodCI;sopA;sopB/sigD;sopD;sopD2;sopE2;spaO;spaP;spaQ;spaR;spaS;spiC/ssaB;spt…
17-SA03036-0	11	5;2;3;7;6;6;11	Enteritidis	2	2	0	mdsA;mdsB	1	EFFLUX	1	EFFLUX	2	COPPER/GOLD;GOLD	0		0	0	0	None found	2	58596	0	2	IncFIB(S)_1;IncFII(S)_1	112	avrA;csgA;csgB;csgC;csgD;csgE;csgF;csgG;entA;entB;fepG;fimC;fimD;fimF;fimH;fimI;invA;invB;invC;invE;invF;invG;invH;invI;invJ;lpfA;lpfB;lpfC;lpfD;lpfE;mgtB;mgtC;mig-14;misL;ompA;orgA;orgB;orgC;pefA;pefB;pefC;pefD;pipB;pipB2;prgH;prgI;prgJ;prgK;ratB;rck;sicA;sicP;sifA;sifB;sinH;sipA/sspA;sipB/sspB;sipC/sspC;sipD;slrP;sodCI;sopA;sopB/sigD;sopD;sopD2;sopE2;spaO;spaP;spaQ;spaR;spaS;spiC/ssaB;sptP;spvB…
17-SA03089-0	145	36;31;35;14;26;6;8	Choleraesuis	2	2	0	mdsA;mdsB	1	EFFLUX	1	EFFLUX	2	COPPER/GOLD;GOLD	0		0	0	0	None found	1	49584	0	2	IncFIB(S)_1;IncFII(S)_1	112	csgA;csgB;csgC;csgD;csgE;csgF;csgG;entA;entB;fepC;fepG;fimC;fimD;fimF;fimH;fimI;gogB;invA;invB;invC;invE;invF;invG;invH;invI;invJ;lpfA;lpfB;lpfC;lpfD;lpfE;mgtB;mgtC;mig-14;misL;ompA;orgA;orgB;orgC;pefA;pefB;pefC;pefD;pipB;pipB2;prgH;prgI;prgJ;prgK;ratB;shdA;sicA;sicP;sifA;sifB;sinH;sipA/sspA;sipB/sspB;sipC/sspC;sipD;slrP;sodCI;sopA;sopB/sigD;sopD;sopD2;sopE2;spaO;spaP;spaQ;spaR;spaS;spiC/ssaB;spt…
18-SA00001-0	145	36;31;35;14;26;6;8	Choleraesuis	5	5	0	aph(3'')-Ib;aph(6)-Id;mdsA;mdsB;sul2	3	AMINOGLYCOSIDE;EFFLUX;SULFONAMIDE	3	EFFLUX;STREPTOMYCIN;SULFONAMIDE	6	ARSENIC;COPPER/GOLD;GOLD	0		0	0	3	aph(3'')-Ib;aph(6)-Id;sul2	2	58390	1	3	IncFIB(S)_1;IncFII(S)_1;IncQ1_1	111	csgA;csgB;csgC;csgD;csgE;csgF;csgG;entA;entB;fepC;fepG;fimC;fimD;fimF;fimH;fimI;gogB;invA;invB;invC;invE;invF;invG;invH;invI;invJ;lpfA;lpfB;lpfC;lpfD;lpfE;mgtB;mgtC;mig-14;misL;ompA;orgA;orgB;orgC;pefA;pefB;pefC;pefD;pipB;pipB2;prgH;prgI;prgJ;prgK;ratB;sicA;sicP;sifA;sifB;sinH;sipA/sspA;sipB/sspB;sipC/sspC;sipD;slrP;sodCI;sopA;sopB/sigD;sopD;sopD2;sopE2;spaO;spaP;spaQ;spaR;spaS;spiC/ssaB;sptP;spv…
18-SA00118	11	5;2;3;7;6;6;11	Enteritidis	2	2	0	mdsA;mdsB	1	EFFLUX	1	EFFLUX	2	COPPER/GOLD;GOLD	0		0	0	0	None found	6	62705	1	3	Col440I_1;IncFIB(S)_1;IncFII(S)_1	111	avrA;csgA;csgB;csgC;csgD;csgE;csgF;csgG;entA;entB;fepG;fimC;fimD;fimF;fimH;fimI;invA;invB;invC;invE;invF;invG;invH;invI;invJ;lpfA;lpfB;lpfC;lpfD;lpfE;mgtB;mgtC;mig-14;misL;ompA;orgA;orgB;orgC;pefA;pefB;pefC;pefD;pipB;pipB2;prgH;prgI;prgJ;prgK;ratB;rck;sicA;sicP;sifA;sifB;sinH;sipA/sspA;sipB/sspB;sipC/sspC;sipD;slrP;sodCI;sopA;sopB/sigD;sopD;sopD2;sopE2;spaO;spaP;spaQ;spaR;spaS;spiC/ssaB;sptP;spvB…
18-SA00214	183	5;2;3;7;60;6;11	Enteritidis	2	2	0	mdsA;mdsB	1	EFFLUX	1	EFFLUX	2	COPPER/GOLD;GOLD	0		0	0	0	None found	1	87340	1	1	IncFII(S)_1	109	avrA;csgA;csgB;csgC;csgD;csgE;csgF;csgG;entA;entB;fepG;fimC;fimD;fimF;fimH;fimI;gogB;grvA;invA;invB;invC;invE;invF;invG;invH;invI;invJ;lpfA;lpfB;lpfC;lpfD;lpfE;mgtB;mgtC;mig-14;misL;ompA;orgA;orgB;orgC;pipB;pipB2;prgH;prgI;prgJ;prgK;ratB;sicA;sicP;sifA;sifB;sinH;sipA/sspA;sipB/sspB;sipC/sspC;sipD;slrP;sodCI;sopA;sopB/sigD;sopD;sopD2;sopE2;spaO;spaP;spaQ;spaR;spaS;spiC/ssaB;sptP;spvB;spvC;spvR;ssa…
18-SA00283-0	145	36;31;35;14;26;6;8	Choleraesuis	2	2	0	mdsA;mdsB	1	EFFLUX	1	EFFLUX	2	COPPER/GOLD;GOLD	0		0	0	0	None found	1	49570	0	2	IncFIB(S)_1;IncFII(S)_1	112	csgA;csgB;csgC;csgD;csgE;csgF;csgG;entA;entB;fepC;fepG;fimC;fimD;fimF;fimH;fimI;gogB;invA;invB;invC;invE;invF;invG;invH;invI;invJ;lpfA;lpfB;lpfC;lpfD;lpfE;mgtB;mgtC;mig-14;misL;ompA;orgA;orgB;orgC;pefA;pefB;pefC;pefD;pipB;pipB2;prgH;prgI;prgJ;prgK;ratB;shdA;sicA;sicP;sifA;sifB;sinH;sipA/sspA;sipB/sspB;sipC/sspC;sipD;slrP;sodCI;sopA;sopB/sigD;sopD;sopD2;sopE2;spaO;spaP;spaQ;spaR;spaS;spiC/ssaB;spt…
18-SA00360-0	145	36;31;35;14;26;6;8	Choleraesuis	2	2	0	mdsA;mdsB	1	EFFLUX	1	EFFLUX	2	COPPER/GOLD;GOLD	0		0	0	0	None found	1	49571	0	2	IncFIB(S)_1;IncFII(S)_1	112	csgA;csgB;csgC;csgD;csgE;csgF;csgG;entA;entB;fepC;fepG;fimC;fimD;fimF;fimH;fimI;gogB;invA;invB;invC;invE;invF;invG;invH;invI;invJ;lpfA;lpfB;lpfC;lpfD;lpfE;mgtB;mgtC;mig-14;misL;ompA;orgA;orgB;orgC;pefA;pefB;pefC;pefD;pipB;pipB2;prgH;prgI;prgJ;prgK;ratB;shdA;sicA;sicP;sifA;sifB;sinH;sipA/sspA;sipB/sspB;sipC/sspC;sipD;slrP;sodCI;sopA;sopB/sigD;sopD;sopD2;sopE2;spaO;spaP;spaQ;spaR;spaS;spiC/ssaB;spt…
18-SA00474	2015	5;14;18;561;36;12;12	Coeln	2	2	0	mdsA;mdsB	1	EFFLUX	1	EFFLUX	2	COPPER/GOLD;GOLD	0		0	0	0	None found	0	0	0	0		106	avrA;csgA;csgB;csgC;csgD;csgE;csgF;csgG;entA;entB;faeC;faeD;faeE;fepC;fepG;fimC;fimD;fimF;fimH;fimI;invA;invB;invC;invE;invF;invG;invH;invI;invJ;lpfA;lpfB;lpfC;lpfD;lpfE;mgtB;mgtC;mig-14;misL;ompA;orgA;orgB;orgC;pipB;pipB2;prgH;prgI;prgJ;prgK;shdA;sicA;sicP;sifA;sifB;sinH;sipA/sspA;sipB/sspB;sipC/sspC;sipD;slrP;sopA;sopB/sigD;sopD;sopD2;sopE2;spaO;spaP;spaQ;spaR;spaS;spiC/ssaB;sptP;ssaC;ssaD;ssaE…
18-SA00641-0	145	36;31;35;14;26;6;8	Choleraesuis	2	2	0	mdsA;mdsB	1	EFFLUX	1	EFFLUX	2	COPPER/GOLD;GOLD	0		0	0	0	None found	1	49608	0	2	IncFIB(S)_1;IncFII(S)_1	112	csgA;csgB;csgC;csgD;csgE;csgF;csgG;entA;entB;fepC;fepG;fimC;fimD;fimF;fimH;fimI;gogB;invA;invB;invC;invE;invF;invG;invH;invI;invJ;lpfA;lpfB;lpfC;lpfD;lpfE;mgtB;mgtC;mig-14;misL;ompA;orgA;orgB;orgC;pefA;pefB;pefC;pefD;pipB;pipB2;prgH;prgI;prgJ;prgK;ratB;shdA;sicA;sicP;sifA;sifB;sinH;sipA/sspA;sipB/sspB;sipC/sspC;sipD;slrP;sodCI;sopA;sopB/sigD;sopD;sopD2;sopE2;spaO;spaP;spaQ;spaR;spaS;spiC/ssaB;spt…
18-SA01710-S2	13	3;3;7;4;3;3;7	Agona	3	3	0	fosA7.2;mdsA;mdsB	2	EFFLUX;FOSFOMYCIN	2	EFFLUX;FOSFOMYCIN	2	COPPER/GOLD;GOLD	0		0	0	0	None found	0	0	0	0		100	avrA;csgA;csgB;csgC;csgD;csgE;csgF;csgG;entA;entB;fepC;fepG;fimC;fimD;fimF;fimH;fimI;invA;invB;invC;invE;invF;invG;invH;invI;invJ;lpfA;lpfB;lpfC;lpfE;mgtB;mgtC;mig-14;misL;ompA;orgA;orgB;orgC;pipB;pipB2;prgH;prgI;prgJ;prgK;sicA;sicP;sifA;sifB;sinH;sipA/sspA;sipB/sspB;sipC/sspC;sipD;slrP;sopA;sopB/sigD;sopD;sopD2;sopE2;spaO;spaP;spaQ;spaR;spaS;spiC/ssaB;sptP;ssaC;ssaD;ssaE;ssaG;ssaH;ssaI;ssaJ;ssaK…
18-SA01773-0	40	19;20;3;20;5;22;22	Derby	6	6	0	fosA7.3;mdsA;mdsB;mef(C);mph(G);sul2	4	EFFLUX;FOSFOMYCIN;MACROLIDE;SULFONAMIDE	4	EFFLUX;FOSFOMYCIN;MACROLIDE;SULFONAMIDE	2	COPPER/GOLD;GOLD	0		0	0	3	mef(C);mph(G);sul2	2	102554	1	1	IncI1_1_Alpha	95	avrA;csgA;csgB;csgC;csgD;csgE;csgF;csgG;entB;fepC;fepG;fimC;fimD;fimF;fimH;fimI;invA;invB;invC;invE;invF;invG;invH;invI;invJ;mgtB;mgtC;mig-14;misL;ompA;orgA;orgB;orgC;pipB;pipB2;prgH;prgI;prgJ;prgK;sicA;sicP;sifA;sifB;sinH;sipA/sspA;sipB/sspB;sipC/sspC;sipD;slrP;sopA;sopB/sigD;sopD;sopD2;sopE2;spaO;spaP;spaQ;spaR;spaS;spiC/ssaB;sptP;ssaC;ssaD;ssaE;ssaG;ssaH;ssaI;ssaJ;ssaK;ssaL;ssaM;ssaN;ssaO;ssaP…
18-SA01885-0	19	10;7;12;9;5;9;2	Typhimurium	2	2	0	mdsA;mdsB	1	EFFLUX	1	EFFLUX	2	COPPER/GOLD;GOLD	0		0	0	0	None found	0	0	0	0		107	avrA;csgA;csgB;csgC;csgD;csgE;csgF;csgG;entA;entB;fepC;fepG;fimC;fimD;fimF;fimH;fimI;gogB;grvA;invA;invB;invC;invE;invF;invG;invH;invI;invJ;lpfA;lpfB;lpfC;lpfD;lpfE;mgtB;mgtC;mig-14;misL;ompA;orgA;orgB;orgC;pipB;pipB2;prgH;prgI;prgJ;prgK;ratB;sicA;sicP;sifA;sifB;sinH;sipA/sspA;sipB/sspB;sipC/sspC;sipD;slrP;sodCI;sopA;sopB/sigD;sopD;sopD2;sopE2;spaO;spaP;spaQ;spaR;spaS;spiC/ssaB;sptP;ssaC;ssaD;ssa…
18-SA01979	2015	5;14;18;561;36;12;12	Coeln	2	2	0	mdsA;mdsB	1	EFFLUX	1	EFFLUX	2	COPPER/GOLD;GOLD	0		0	0	0	None found	0	0	0	0		109	avrA;csgA;csgB;csgC;csgD;csgE;csgF;csgG;entA;entB;faeC;faeD;faeE;fepC;fepG;fimC;fimD;fimF;fimH;fimI;grvA;invA;invB;invC;invE;invF;invG;invH;invI;invJ;lpfA;lpfB;lpfC;lpfD;lpfE;mgtB;mgtC;mig-14;misL;ompA;orgA;orgB;orgC;pipB;pipB2;prgH;prgI;prgJ;prgK;shdA;sicA;sicP;sifA;sifB;sinH;sipA/sspA;sipB/sspB;sipC/sspC;sipD;slrP;sodCI;sopA;sopB/sigD;sopD;sopD2;sopE2;spaO;spaP;spaQ;spaR;spaS;spiC/ssaB;sptP;ssa…
18-SA02603-0	183	5;2;3;7;60;6;11	Enteritidis	2	2	0	mdsA;mdsB	1	EFFLUX	1	EFFLUX	2	COPPER/GOLD;GOLD	0		0	0	0	None found	1	87361	1	1	IncFII(S)_1	109	avrA;csgA;csgB;csgC;csgD;csgE;csgF;csgG;entA;entB;fepG;fimC;fimD;fimF;fimH;fimI;gogB;grvA;invA;invB;invC;invE;invF;invG;invH;invI;invJ;lpfA;lpfB;lpfC;lpfD;lpfE;mgtB;mgtC;mig-14;misL;ompA;orgA;orgB;orgC;pipB;pipB2;prgH;prgI;prgJ;prgK;ratB;sicA;sicP;sifA;sifB;sinH;sipA/sspA;sipB/sspB;sipC/sspC;sipD;slrP;sodCI;sopA;sopB/sigD;sopD;sopD2;sopE2;spaO;spaP;spaQ;spaR;spaS;spiC/ssaB;sptP;spvB;spvC;spvR;ssa…
18-SA02674-0	11	5;2;3;7;6;6;11	Enteritidis	3	2	1	gyrA_S83Y;mdsA;mdsB	2	EFFLUX;QUINOLONE	2	EFFLUX;QUINOLONE	2	COPPER/GOLD;GOLD	0		0	0	0	None found	3	63633	1	4	Col440I_1;Col440II_1;IncFIB(S)_1;IncFII(S)_1	112	avrA;csgA;csgB;csgC;csgD;csgE;csgF;csgG;entA;entB;fepG;fimC;fimD;fimF;fimH;fimI;invA;invB;invC;invE;invF;invG;invH;invI;invJ;lpfA;lpfB;lpfC;lpfD;lpfE;mgtB;mgtC;mig-14;misL;ompA;orgA;orgB;orgC;pefA;pefB;pefC;pefD;pipB;pipB2;prgH;prgI;prgJ;prgK;ratB;rck;sicA;sicP;sifA;sifB;sinH;sipA/sspA;sipB/sspB;sipC/sspC;sipD;slrP;sodCI;sopA;sopB/sigD;sopD;sopD2;sopE2;spaO;spaP;spaQ;spaR;spaS;spiC/ssaB;sptP;spvB…
18-SA02797-0	183	5;2;3;7;60;6;11	Enteritidis	2	2	0	mdsA;mdsB	1	EFFLUX	1	EFFLUX	2	COPPER/GOLD;GOLD	0		0	0	0	None found	1	87317	0	1	IncFII(S)_1	109	avrA;csgA;csgB;csgC;csgD;csgE;csgF;csgG;entA;entB;fepG;fimC;fimD;fimF;fimH;fimI;gogB;grvA;invA;invB;invC;invE;invF;invG;invH;invI;invJ;lpfA;lpfB;lpfC;lpfD;lpfE;mgtB;mgtC;mig-14;misL;ompA;orgA;orgB;orgC;pipB;pipB2;prgH;prgI;prgJ;prgK;ratB;sicA;sicP;sifA;sifB;sinH;sipA/sspA;sipB/sspB;sipC/sspC;sipD;slrP;sodCI;sopA;sopB/sigD;sopD;sopD2;sopE2;spaO;spaP;spaQ;spaR;spaS;spiC/ssaB;sptP;spvB;spvC;spvR;ssa…
18-SA03168-0	183	5;2;3;7;60;6;11	Enteritidis	2	2	0	mdsA;mdsB	1	EFFLUX	1	EFFLUX	2	COPPER/GOLD;GOLD	0		0	0	0	None found	1	87208	0	1	IncFII(S)_1	109	avrA;csgA;csgB;csgC;csgD;csgE;csgF;csgG;entA;entB;fepG;fimC;fimD;fimF;fimH;fimI;gogB;grvA;invA;invB;invC;invE;invF;invG;invH;invI;invJ;lpfA;lpfB;lpfC;lpfD;lpfE;mgtB;mgtC;mig-14;misL;ompA;orgA;orgB;orgC;pipB;pipB2;prgH;prgI;prgJ;prgK;ratB;sicA;sicP;sifA;sifB;sinH;sipA/sspA;sipB/sspB;sipC/sspC;sipD;slrP;sodCI;sopA;sopB/sigD;sopD;sopD2;sopE2;spaO;spaP;spaQ;spaR;spaS;spiC/ssaB;sptP;spvB;spvC;spvR;ssa…
18-SA03342-0	183	5;2;3;7;60;6;11	Enteritidis	2	2	0	mdsA;mdsB	1	EFFLUX	1	EFFLUX	2	COPPER/GOLD;GOLD	0		0	0	0	None found	1	87271	1	1	IncFII(S)_1	109	avrA;csgA;csgB;csgC;csgD;csgE;csgF;csgG;entA;entB;fepG;fimC;fimD;fimF;fimH;fimI;gogB;grvA;invA;invB;invC;invE;invF;invG;invH;invI;invJ;lpfA;lpfB;lpfC;lpfD;lpfE;mgtB;mgtC;mig-14;misL;ompA;orgA;orgB;orgC;pipB;pipB2;prgH;prgI;prgJ;prgK;ratB;sicA;sicP;sifA;sifB;sinH;sipA/sspA;sipB/sspB;sipC/sspC;sipD;slrP;sodCI;sopA;sopB/sigD;sopD;sopD2;sopE2;spaO;spaP;spaQ;spaR;spaS;spiC/ssaB;sptP;spvB;spvC;spvR;ssa…
18-SA03346-0	19	10;7;12;9;5;9;2	Typhimurium	2	2	0	mdsA;mdsB	1	EFFLUX	1	EFFLUX	2	COPPER/GOLD;GOLD	0		0	0	0	None found	0	0	0	0		107	avrA;csgA;csgB;csgC;csgD;csgE;csgF;csgG;entA;entB;fepC;fepG;fimC;fimD;fimF;fimH;fimI;grvA;invA;invB;invC;invE;invF;invG;invH;invI;invJ;lpfA;lpfB;lpfC;lpfD;lpfE;mgtB;mgtC;mig-14;misL;ompA;orgA;orgB;orgC;pipB;pipB2;prgH;prgI;prgJ;prgK;ratB;sicA;sicP;sifA;sifB;sinH;sipA/sspA;sipB/sspB;sipC/sspC;sipD;slrP;sodCI;sopA;sopB/sigD;sopD;sopD2;sopE2;spaO;spaP;spaQ;spaR;spaS;spiC/ssaB;sptP;ssaC;ssaD;ssaE;ssa…
18-SA03745	11	5;2;3;7;6;6;11	Enteritidis	2	2	0	mdsA;mdsB	1	EFFLUX	1	EFFLUX	2	COPPER/GOLD;GOLD	0		0	0	0	None found	3	61783	1	3	Col440I_1;IncFIB(S)_1;IncFII(S)_1	113	avrA;csgA;csgB;csgC;csgD;csgE;csgF;csgG;entA;entB;fepG;fimC;fimD;fimF;fimH;fimI;gogB;invA;invB;invC;invE;invF;invG;invH;invI;invJ;lpfA;lpfB;lpfC;lpfD;lpfE;mgtB;mgtC;mig-14;misL;ompA;orgA;orgB;orgC;pefA;pefB;pefC;pefD;pipB;pipB2;prgH;prgI;prgJ;prgK;ratB;rck;sicA;sicP;sifA;sifB;sinH;sipA/sspA;sipB/sspB;sipC/sspC;sipD;slrP;sodCI;sopA;sopB/sigD;sopD;sopD2;sopE2;spaO;spaP;spaQ;spaR;spaS;spiC/ssaB;sptP…
18-SA03936-0	183	5;2;3;7;60;6;11	Enteritidis	2	2	0	mdsA;mdsB	1	EFFLUX	1	EFFLUX	2	COPPER/GOLD;GOLD	0		0	0	0	None found	1	87223	0	1	IncFII(S)_1	109	avrA;csgA;csgB;csgC;csgD;csgE;csgF;csgG;entA;entB;fepG;fimC;fimD;fimF;fimH;fimI;gogB;grvA;invA;invB;invC;invE;invF;invG;invH;invI;invJ;lpfA;lpfB;lpfC;lpfD;lpfE;mgtB;mgtC;mig-14;misL;ompA;orgA;orgB;orgC;pipB;pipB2;prgH;prgI;prgJ;prgK;ratB;shdA;sicA;sicP;sifA;sifB;sinH;sipA/sspA;sipB/sspB;sipC/sspC;sipD;slrP;sodCI;sopA;sopB/sigD;sopD;sopD2;sopE2;spaO;spaP;spaQ;spaR;spaS;spiC/ssaB;sptP;spvB;spvC;spv…
18-SA04083-0	19	10;7;12;9;5;9;2	Typhimurium	2	2	0	mdsA;mdsB	1	EFFLUX	1	EFFLUX	2	COPPER/GOLD;GOLD	0		0	0	0	None found	1	93875	0	2	IncFIB(S)_1;IncFII(S)_1	116	avrA;csgA;csgB;csgC;csgD;csgE;csgF;csgG;entA;entB;fepC;fepG;fimC;fimD;fimF;fimH;fimI;gogB;grvA;invA;invB;invC;invE;invF;invG;invH;invI;invJ;lpfA;lpfB;lpfC;lpfD;lpfE;mgtB;mgtC;mig-14;misL;ompA;orgA;orgB;orgC;pefA;pefB;pefC;pefD;pipB;pipB2;prgH;prgI;prgJ;prgK;ratB;rck;sicA;sicP;sifA;sifB;sinH;sipA/sspA;sipB/sspB;sipC/sspC;sipD;slrP;sodCI;sopA;sopB/sigD;sopD;sopD2;sopE2;spaO;spaP;spaQ;spaR;spaS;spiC…
18-SA04155	2015	5;14;18;561;36;12;12	Coeln	2	2	0	mdsA;mdsB	1	EFFLUX	1	EFFLUX	2	COPPER/GOLD;GOLD	0		0	0	0	None found	0	0	0	0		109	avrA;csgA;csgB;csgC;csgD;csgE;csgF;csgG;entA;entB;faeC;faeD;faeE;fepC;fepG;fimC;fimD;fimF;fimH;fimI;grvA;invA;invB;invC;invE;invF;invG;invH;invI;invJ;lpfA;lpfB;lpfC;lpfD;lpfE;mgtB;mgtC;mig-14;misL;ompA;orgA;orgB;orgC;pipB;pipB2;prgH;prgI;prgJ;prgK;shdA;sicA;sicP;sifA;sifB;sinH;sipA/sspA;sipB/sspB;sipC/sspC;sipD;slrP;sodCI;sopA;sopB/sigD;sopD;sopD2;sopE2;spaO;spaP;spaQ;spaR;spaS;spiC/ssaB;sptP;ssa…
18-SA04235-0	145	36;31;35;14;26;6;8	Choleraesuis	2	2	0	mdsA;mdsB	1	EFFLUX	1	EFFLUX	2	COPPER/GOLD;GOLD	0		0	0	0	None found	1	49599	0	2	IncFIB(S)_1;IncFII(S)_1	112	csgA;csgB;csgC;csgD;csgE;csgF;csgG;entA;entB;fepC;fepG;fimC;fimD;fimF;fimH;fimI;gogB;invA;invB;invC;invE;invF;invG;invH;invI;invJ;lpfA;lpfB;lpfC;lpfD;lpfE;mgtB;mgtC;mig-14;misL;ompA;orgA;orgB;orgC;pefA;pefB;pefC;pefD;pipB;pipB2;prgH;prgI;prgJ;prgK;ratB;shdA;sicA;sicP;sifA;sifB;sinH;sipA/sspA;sipB/sspB;sipC/sspC;sipD;slrP;sodCI;sopA;sopB/sigD;sopD;sopD2;sopE2;spaO;spaP;spaQ;spaR;spaS;spiC/ssaB;spt…
19-SA00087-0	183	5;2;3;7;60;6;11	Enteritidis	2	2	0	mdsA;mdsB	1	EFFLUX	1	EFFLUX	2	COPPER/GOLD;GOLD	0		0	0	0	None found	1	87209	0	1	IncFII(S)_1	109	avrA;csgA;csgB;csgC;csgD;csgE;csgF;csgG;entA;entB;fepG;fimC;fimD;fimF;fimH;fimI;gogB;grvA;invA;invB;invC;invE;invF;invG;invH;invI;invJ;lpfA;lpfB;lpfC;lpfD;lpfE;mgtB;mgtC;mig-14;misL;ompA;orgA;orgB;orgC;pipB;pipB2;prgH;prgI;prgJ;prgK;ratB;shdA;sicA;sicP;sifA;sifB;sinH;sipA/sspA;sipB/sspB;sipC/sspC;sipD;slrP;sodCI;sopA;sopB/sigD;sopD;sopD2;sopE2;spaO;spaP;spaQ;spaR;spaS;spiC/ssaB;sptP;spvB;spvC;spv…
19-SA00095-0	19	10;7;12;9;5;9;2	Typhimurium	2	2	0	mdsA;mdsB	1	EFFLUX	1	EFFLUX	2	COPPER/GOLD;GOLD	0		0	0	0	None found	7	140087	4	6	Col156_1;ColpVC_1;ColRNAI_1;IncFIB(S)_1;IncFII(S)_1;IncX1_1	116	avrA;csgA;csgB;csgC;csgD;csgE;csgF;csgG;entA;entB;fepC;fepG;fimC;fimD;fimF;fimH;fimI;gogB;grvA;invA;invB;invC;invE;invF;invG;invH;invI;invJ;lpfA;lpfB;lpfC;lpfD;lpfE;mgtB;mgtC;mig-14;misL;ompA;orgA;orgB;orgC;pefA;pefB;pefC;pefD;pipB;pipB2;prgH;prgI;prgJ;prgK;ratB;rck;sicA;sicP;sifA;sifB;sinH;sipA/sspA;sipB/sspB;sipC/sspC;sipD;slrP;sodCI;sopA;sopB/sigD;sopD;sopD2;sopE2;spaO;spaP;spaQ;spaR;spaS;spiC…
19-SA00203-0	34	10;19;12;9;5;9;2	I 4,[5],12:i:-	3	3	0	mdsA;mdsB;tet(B)	2	EFFLUX;TETRACYCLINE	2	EFFLUX;TETRACYCLINE	24	ARSENIC;COPPER;COPPER/GOLD;COPPER/SILVER;GOLD;MERCURY;SILVER	0		0	0	0	None found	1	4185	1	0		106	avrA;csgA;csgB;csgC;csgD;csgE;csgF;csgG;entA;entB;fepC;fepG;fimC;fimD;fimF;fimH;fimI;gogB;invA;invB;invC;invE;invF;invG;invH;invI;invJ;lpfA;lpfB;lpfC;lpfD;lpfE;mgtB;mgtC;mig-14;misL;ompA;orgA;orgB;orgC;pipB;pipB2;prgH;prgI;prgJ;prgK;ratB;sicA;sicP;sifA;sifB;sinH;sipA/sspA;sipB/sspB;sipC/sspC;sipD;slrP;sodCI;sopA;sopB/sigD;sopD;sopD2;sopE2;spaO;spaP;spaQ;spaR;spaS;spiC/ssaB;sptP;ssaC;ssaD;ssaE;ssa…
19-SA00467-0	11	5;2;3;7;6;6;11	Enteritidis	2	2	0	mdsA;mdsB	1	EFFLUX	1	EFFLUX	2	COPPER/GOLD;GOLD	0		0	0	0	None found	2	58556	0	2	IncFIB(S)_1;IncFII(S)_1	112	avrA;csgA;csgB;csgC;csgD;csgE;csgF;csgG;entA;entB;fepG;fimC;fimD;fimF;fimH;fimI;invA;invB;invC;invE;invF;invG;invH;invI;invJ;lpfA;lpfB;lpfC;lpfD;lpfE;mgtB;mgtC;mig-14;misL;ompA;orgA;orgB;orgC;pefA;pefB;pefC;pefD;pipB;pipB2;prgH;prgI;prgJ;prgK;ratB;rck;sicA;sicP;sifA;sifB;sinH;sipA/sspA;sipB/sspB;sipC/sspC;sipD;slrP;sodCI;sopA;sopB/sigD;sopD;sopD2;sopE2;spaO;spaP;spaQ;spaR;spaS;spiC/ssaB;sptP;spvB…
19-SA00751-0	40	19;20;3;20;5;22;22	Derby	7	7	0	aph(3'')-Ib;aph(6)-Id;floR;fosA7.3;mdsA;mdsB;sul2	5	AMINOGLYCOSIDE;EFFLUX;FOSFOMYCIN;PHENICOL;SULFONAMIDE	5	CHLORAMPHENICOL/FLORFENICOL;EFFLUX;FOSFOMYCIN;STREPTOMYCIN;SULFONAMIDE	2	COPPER/GOLD;GOLD	0		0	0	4	aph(3'')-Ib;aph(6)-Id;floR;sul2	6	168330	2	5	Col440I_1;ColRNAI_1;IncI1_1_Alpha;IncI2_1_Delta;IncQ1_1	95	avrA;csgA;csgB;csgC;csgD;csgE;csgF;csgG;entB;fepC;fepG;fimC;fimD;fimF;fimH;fimI;invA;invB;invC;invE;invF;invG;invH;invI;invJ;mgtB;mgtC;mig-14;misL;ompA;orgA;orgB;orgC;pipB;pipB2;prgH;prgI;prgJ;prgK;sicA;sicP;sifA;sifB;sinH;sipA/sspA;sipB/sspB;sipC/sspC;sipD;slrP;sopA;sopB/sigD;sopD;sopD2;sopE2;spaO;spaP;spaQ;spaR;spaS;spiC/ssaB;sptP;ssaC;ssaD;ssaE;ssaG;ssaH;ssaI;ssaJ;ssaK;ssaL;ssaM;ssaN;ssaO;ssaP…
19-SA00856-0	128	10;7;12;9;5;55;2	Typhimurium	2	2	0	mdsA;mdsB	1	EFFLUX	1	EFFLUX	2	COPPER/GOLD;GOLD	0		0	0	0	None found	1	93865	0	2	IncFIB(S)_1;IncFII(S)_1	115	avrA;csgA;csgB;csgC;csgD;csgE;csgF;csgG;entA;entB;fepC;fepG;fimC;fimD;fimF;fimH;fimI;gogB;grvA;invA;invB;invC;invE;invF;invG;invH;invI;invJ;lpfA;lpfB;lpfC;lpfD;lpfE;mgtB;mgtC;mig-14;misL;ompA;orgA;orgB;orgC;pefA;pefB;pefC;pefD;pipB;pipB2;prgH;prgI;prgJ;prgK;ratB;rck;sicA;sicP;sifA;sifB;sinH;sipA/sspA;sipB/sspB;sipC/sspC;sipD;slrP;sodCI;sopA;sopB/sigD;sopD;sopD2;sopE2;spaO;spaP;spaQ;spaR;spaS;spiC…
19-SA01169-0	11	5;2;3;7;6;6;11	Enteritidis	2	2	0	mdsA;mdsB	1	EFFLUX	1	EFFLUX	2	COPPER/GOLD;GOLD	0		0	0	0	None found	2	58596	0	2	IncFIB(S)_1;IncFII(S)_1	111	avrA;csgA;csgB;csgC;csgD;csgE;csgF;csgG;entA;entB;fepG;fimC;fimD;fimF;fimH;fimI;invA;invB;invC;invE;invF;invG;invH;invI;invJ;lpfA;lpfB;lpfC;lpfD;lpfE;mgtB;mgtC;mig-14;misL;ompA;orgA;orgB;orgC;pefA;pefB;pefC;pefD;pipB;pipB2;prgH;prgI;prgJ;prgK;ratB;rck;sicA;sicP;sifA;sifB;sinH;sipA/sspA;sipB/sspB;sipC/sspC;sipD;slrP;sodCI;sopA;sopB/sigD;sopD;sopD2;sopE2;spaO;spaP;spaQ;spaR;spaS;spiC/ssaB;sptP;spvB…
19-SA01213-0	19	10;7;12;9;5;9;2	Typhimurium	2	2	0	mdsA;mdsB	1	EFFLUX	1	EFFLUX	2	COPPER/GOLD;GOLD	0		0	0	0	None found	0	0	0	0		107	avrA;csgA;csgB;csgC;csgD;csgE;csgF;csgG;entA;entB;fepC;fepG;fimC;fimD;fimF;fimH;fimI;gogB;grvA;invA;invB;invC;invE;invF;invG;invH;invI;invJ;lpfA;lpfB;lpfC;lpfD;lpfE;mgtB;mgtC;mig-14;misL;ompA;orgA;orgB;orgC;pipB;pipB2;prgH;prgI;prgJ;prgK;ratB;sicA;sicP;sifA;sifB;sinH;sipA/sspA;sipB/sspB;sipC/sspC;sipD;slrP;sodCI;sopA;sopB/sigD;sopD;sopD2;sopE2;spaO;spaP;spaQ;spaR;spaS;spiC/ssaB;sptP;ssaC;ssaD;ssa…
19-SA01712-0	34	10;19;12;9;5;9;2	I 4,[5],12:i:-	7	7	0	aph(3'')-Ib;aph(6)-Id;blaTEM-1;mdsA;mdsB;sul2;tet(B)	5	AMINOGLYCOSIDE;BETA-LACTAM;EFFLUX;SULFONAMIDE;TETRACYCLINE	5	BETA-LACTAM;EFFLUX;STREPTOMYCIN;SULFONAMIDE;TETRACYCLINE	24	ARSENIC;COPPER;COPPER/GOLD;COPPER/SILVER;GOLD;MERCURY;SILVER	0		0	0	3	aph(3'')-Ib;aph(6)-Id;sul2	2	10911	0	0		107	avrA;csgA;csgB;csgC;csgD;csgE;csgF;csgG;entA;entB;fepC;fepG;fimC;fimD;fimF;fimH;fimI;gogB;invA;invB;invC;invE;invF;invG;invH;invI;invJ;lpfA;lpfB;lpfC;lpfD;lpfE;mgtB;mgtC;mig-14;misL;ompA;orgA;orgB;orgC;pipB;pipB2;prgH;prgI;prgJ;prgK;ratB;sicA;sicP;sifA;sifB;sinH;sipA/sspA;sipB/sspB;sipC/sspC;sipD;slrP;sodCI;sopA;sopB/sigD;sopD;sopD2;sopE2;spaO;spaP;spaQ;spaR;spaS;spiC/ssaB;sptP;ssaC;ssaD;ssaE;ssa…
19-SA01791-0	34	10;19;12;9;5;9;2	I 4,[5],12:i:-	7	7	0	aph(3'')-Ib;aph(6)-Id;blaTEM-1;mdsA;mdsB;sul2;tet(B)	5	AMINOGLYCOSIDE;BETA-LACTAM;EFFLUX;SULFONAMIDE;TETRACYCLINE	5	BETA-LACTAM;EFFLUX;STREPTOMYCIN;SULFONAMIDE;TETRACYCLINE	24	ARSENIC;COPPER;COPPER/GOLD;COPPER/SILVER;GOLD;MERCURY;SILVER	0		0	0	3	aph(3'')-Ib;aph(6)-Id;sul2	4	96450	2	3	Col440II_1;ColRNAI_1;p0111_1	106	avrA;csgA;csgB;csgC;csgD;csgE;csgF;csgG;entA;entB;fepC;fepG;fimC;fimD;fimF;fimH;fimI;invA;invB;invC;invE;invF;invG;invH;invI;invJ;lpfA;lpfB;lpfC;lpfD;lpfE;mgtB;mgtC;mig-14;misL;ompA;orgA;orgB;orgC;pipB;pipB2;prgH;prgI;prgJ;prgK;ratB;sicA;sicP;sifA;sifB;sinH;sipA/sspA;sipB/sspB;sipC/sspC;sipD;slrP;sodCI;sopA;sopB/sigD;sopD;sopD2;sopE2;spaO;spaP;spaQ;spaR;spaS;spiC/ssaB;sptP;ssaC;ssaD;ssaE;ssaG;ssa…
19-SA02173-0	11	5;2;3;7;6;6;11	Enteritidis	2	2	0	mdsA;mdsB	1	EFFLUX	1	EFFLUX	2	COPPER/GOLD;GOLD	0		0	0	0	None found	2	58638	0	2	IncFIB(S)_1;IncFII(S)_1	112	avrA;csgA;csgB;csgC;csgD;csgE;csgF;csgG;entA;entB;fepG;fimC;fimD;fimF;fimH;fimI;invA;invB;invC;invE;invF;invG;invH;invI;invJ;lpfA;lpfB;lpfC;lpfD;lpfE;mgtB;mgtC;mig-14;misL;ompA;orgA;orgB;orgC;pefA;pefB;pefC;pefD;pipB;pipB2;prgH;prgI;prgJ;prgK;ratB;rck;sicA;sicP;sifA;sifB;sinH;sipA/sspA;sipB/sspB;sipC/sspC;sipD;slrP;sodCI;sopA;sopB/sigD;sopD;sopD2;sopE2;spaO;spaP;spaQ;spaR;spaS;spiC/ssaB;sptP;spvB…
19-SA02251-0	19	10;7;12;9;5;9;2	Typhimurium	2	2	0	mdsA;mdsB	1	EFFLUX	1	EFFLUX	2	COPPER/GOLD;GOLD	0		0	0	0	None found	0	0	0	0		107	avrA;csgA;csgB;csgC;csgD;csgE;csgF;csgG;entA;entB;fepC;fepG;fimC;fimD;fimF;fimH;fimI;grvA;invA;invB;invC;invE;invF;invG;invH;invI;invJ;lpfA;lpfB;lpfC;lpfD;lpfE;mgtB;mgtC;mig-14;misL;ompA;orgA;orgB;orgC;pipB;pipB2;prgH;prgI;prgJ;prgK;ratB;sicA;sicP;sifA;sifB;sinH;sipA/sspA;sipB/sspB;sipC/sspC;sipD;slrP;sodCI;sopA;sopB/sigD;sopD;sopD2;sopE2;spaO;spaP;spaQ;spaR;spaS;spiC/ssaB;sptP;ssaC;ssaD;ssaE;ssa…
19-SA02454-0	183	5;2;3;7;60;6;11	Enteritidis	2	2	0	mdsA;mdsB	1	EFFLUX	1	EFFLUX	2	COPPER/GOLD;GOLD	0		0	0	0	None found	1	87268	0	1	IncFII(S)_1	109	avrA;csgA;csgB;csgC;csgD;csgE;csgF;csgG;entA;entB;fepG;fimC;fimD;fimF;fimH;fimI;gogB;grvA;invA;invB;invC;invE;invF;invG;invH;invI;invJ;lpfA;lpfB;lpfC;lpfD;lpfE;mgtB;mgtC;mig-14;misL;ompA;orgA;orgB;orgC;pipB;pipB2;prgH;prgI;prgJ;prgK;ratB;sicA;sicP;sifA;sifB;sinH;sipA/sspA;sipB/sspB;sipC/sspC;sipD;slrP;sodCI;sopA;sopB/sigD;sopD;sopD2;sopE2;spaO;spaP;spaQ;spaR;spaS;spiC/ssaB;sptP;spvB;spvC;spvR;ssa…
19-SA02631-0	11	5;2;3;7;6;6;11	Enteritidis	2	2	0	mdsA;mdsB	1	EFFLUX	1	EFFLUX	2	COPPER/GOLD;GOLD	0		0	0	0	None found	3	58305	0	2	IncFIB(S)_1;IncFII(S)_1	112	avrA;csgA;csgB;csgC;csgD;csgE;csgF;csgG;entA;entB;fepG;fimC;fimD;fimF;fimH;fimI;invA;invB;invC;invE;invF;invG;invH;invI;invJ;lpfA;lpfB;lpfC;lpfD;lpfE;mgtB;mgtC;mig-14;misL;ompA;orgA;orgB;orgC;pefA;pefB;pefC;pefD;pipB;pipB2;prgH;prgI;prgJ;prgK;ratB;rck;sicA;sicP;sifA;sifB;sinH;sipA/sspA;sipB/sspB;sipC/sspC;sipD;slrP;sodCI;sopA;sopB/sigD;sopD;sopD2;sopE2;spaO;spaP;spaQ;spaR;spaS;spiC/ssaB;sptP;spvB…
19-SA02815-0	183	5;2;3;7;60;6;11	Enteritidis	2	2	0	mdsA;mdsB	1	EFFLUX	1	EFFLUX	2	COPPER/GOLD;GOLD	0		0	0	0	None found	1	87394	1	1	IncFII(S)_1	109	avrA;csgA;csgB;csgC;csgD;csgE;csgF;csgG;entA;entB;fepG;fimC;fimD;fimF;fimH;fimI;gogB;grvA;invA;invB;invC;invE;invF;invG;invH;invI;invJ;lpfA;lpfB;lpfC;lpfD;lpfE;mgtB;mgtC;mig-14;misL;ompA;orgA;orgB;orgC;pipB;pipB2;prgH;prgI;prgJ;prgK;ratB;sicA;sicP;sifA;sifB;sinH;sipA/sspA;sipB/sspB;sipC/sspC;sipD;slrP;sodCI;sopA;sopB/sigD;sopD;sopD2;sopE2;spaO;spaP;spaQ;spaR;spaS;spiC/ssaB;sptP;spvB;spvC;spvR;ssa…
19-SA02828-0	3502	5;21;18;561;36;12;12	Ball	2	2	0	mdsA;mdsB	1	EFFLUX	1	EFFLUX	2	COPPER/GOLD;GOLD	0		0	0	0	None found	0	0	0	0		105	avrA;csgA;csgB;csgC;csgD;csgE;csgF;csgG;entA;entB;faeC;faeD;faeE;fepC;fepG;fimC;fimD;fimF;fimH;fimI;invA;invB;invC;invE;invF;invG;invH;invI;invJ;lpfA;lpfB;lpfC;lpfD;lpfE;mgtB;mgtC;mig-14;misL;ompA;orgA;orgB;orgC;pipB;pipB2;prgH;prgI;prgJ;prgK;sicA;sicP;sifA;sifB;sinH;sipA/sspA;sipB/sspB;sipC/sspC;sipD;slrP;sopA;sopB/sigD;sopD;sopD2;sopE2;spaO;spaP;spaQ;spaR;spaS;spiC/ssaB;sptP;ssaC;ssaD;ssaE;ssaG…
19-SA02875-0	183	5;2;3;7;60;6;11	Enteritidis	2	2	0	mdsA;mdsB	1	EFFLUX	1	EFFLUX	2	COPPER/GOLD;GOLD	0		0	0	0	None found	1	87403	1	1	IncFII(S)_1	109	avrA;csgA;csgB;csgC;csgD;csgE;csgF;csgG;entA;entB;fepG;fimC;fimD;fimF;fimH;fimI;gogB;grvA;invA;invB;invC;invE;invF;invG;invH;invI;invJ;lpfA;lpfB;lpfC;lpfD;lpfE;mgtB;mgtC;mig-14;misL;ompA;orgA;orgB;orgC;pipB;pipB2;prgH;prgI;prgJ;prgK;ratB;sicA;sicP;sifA;sifB;sinH;sipA/sspA;sipB/sspB;sipC/sspC;sipD;slrP;sodCI;sopA;sopB/sigD;sopD;sopD2;sopE2;spaO;spaP;spaQ;spaR;spaS;spiC/ssaB;sptP;spvB;spvC;spvR;ssa…
19-SA03019-0	11	5;2;3;7;6;6;11	Enteritidis	2	2	0	mdsA;mdsB	1	EFFLUX	1	EFFLUX	2	COPPER/GOLD;GOLD	0		0	0	0	None found	4	61973	0	3	ColRNAI_1;IncFIB(S)_1;IncFII(S)_1	112	avrA;csgA;csgB;csgC;csgD;csgE;csgF;csgG;entA;entB;fepG;fimC;fimD;fimF;fimH;fimI;invA;invB;invC;invE;invF;invG;invH;invI;invJ;lpfA;lpfB;lpfC;lpfD;lpfE;mgtB;mgtC;mig-14;misL;ompA;orgA;orgB;orgC;pefA;pefB;pefC;pefD;pipB;pipB2;prgH;prgI;prgJ;prgK;ratB;rck;sicA;sicP;sifA;sifB;sinH;sipA/sspA;sipB/sspB;sipC/sspC;sipD;slrP;sodCI;sopA;sopB/sigD;sopD;sopD2;sopE2;spaO;spaP;spaQ;spaR;spaS;spiC/ssaB;sptP;spvB…
19-SA03022-0	11	5;2;3;7;6;6;11	Enteritidis	2	2	0	mdsA;mdsB	1	EFFLUX	1	EFFLUX	2	COPPER/GOLD;GOLD	0		0	0	0	None found	4	61900	0	3	ColRNAI_1;IncFIB(S)_1;IncFII(S)_1	112	avrA;csgA;csgB;csgC;csgD;csgE;csgF;csgG;entA;entB;fepG;fimC;fimD;fimF;fimH;fimI;invA;invB;invC;invE;invF;invG;invH;invI;invJ;lpfA;lpfB;lpfC;lpfD;lpfE;mgtB;mgtC;mig-14;misL;ompA;orgA;orgB;orgC;pefA;pefB;pefC;pefD;pipB;pipB2;prgH;prgI;prgJ;prgK;ratB;rck;sicA;sicP;sifA;sifB;sinH;sipA/sspA;sipB/sspB;sipC/sspC;sipD;slrP;sodCI;sopA;sopB/sigD;sopD;sopD2;sopE2;spaO;spaP;spaQ;spaR;spaS;spiC/ssaB;sptP;spvB…
19-SA03234-0	118	16;2;45;43;36;39;42	Newport	2	2	0	mdsA;mdsB	1	EFFLUX	1	EFFLUX	2	COPPER/GOLD;GOLD	0		0	0	0	None found	0	0	0	0		103	avrA;csgA;csgB;csgC;csgD;csgE;csgF;csgG;entB;fepC;fepG;fimC;fimD;fimF;fimH;fimI;invA;invB;invC;invE;invF;invG;invH;invI;invJ;lpfA;lpfB;lpfC;lpfD;lpfE;mgtB;mgtC;mig-14;misL;ompA;orgA;orgB;orgC;pipB;pipB2;prgH;prgI;prgJ;prgK;ratB;sicA;sicP;sifA;sifB;sinH;sipA/sspA;sipB/sspB;sipC/sspC;sipD;slrP;sopA;sopB/sigD;sopD;sopD2;sopE2;spaO;spaP;spaQ;spaR;spaS;spiC/ssaB;sptP;ssaC;ssaD;ssaE;ssaG;ssaH;ssaI;ssaJ…
19-SA03305-0	183	5;2;3;7;60;6;11	Enteritidis	2	2	0	mdsA;mdsB	1	EFFLUX	1	EFFLUX	2	COPPER/GOLD;GOLD	0		0	0	0	None found	2	87306	0	1	IncFII(S)_1	109	avrA;csgA;csgB;csgC;csgD;csgE;csgF;csgG;entA;entB;fepG;fimC;fimD;fimF;fimH;fimI;gogB;grvA;invA;invB;invC;invE;invF;invG;invH;invI;invJ;lpfA;lpfB;lpfC;lpfD;lpfE;mgtB;mgtC;mig-14;misL;ompA;orgA;orgB;orgC;pipB;pipB2;prgH;prgI;prgJ;prgK;ratB;sicA;sicP;sifA;sifB;sinH;sipA/sspA;sipB/sspB;sipC/sspC;sipD;slrP;sodCI;sopA;sopB/sigD;sopD;sopD2;sopE2;spaO;spaP;spaQ;spaR;spaS;spiC/ssaB;sptP;spvB;spvC;spvR;ssa…
19-SA03467-0	183	5;2;3;7;60;6;11	Enteritidis	2	2	0	mdsA;mdsB	1	EFFLUX	1	EFFLUX	2	COPPER/GOLD;GOLD	0		0	0	0	None found	1	87356	1	1	IncFII(S)_1	108	avrA;csgA;csgB;csgC;csgD;csgE;csgF;csgG;entA;entB;fepG;fimC;fimD;fimF;fimH;fimI;gogB;grvA;invA;invB;invC;invE;invF;invG;invH;invI;invJ;lpfA;lpfB;lpfC;lpfD;lpfE;mgtB;mgtC;mig-14;misL;ompA;orgA;orgB;orgC;pipB;pipB2;prgH;prgI;prgJ;prgK;ratB;sicA;sicP;sifA;sifB;sinH;sipA/sspA;sipB/sspB;sipC/sspC;sipD;slrP;sodCI;sopA;sopB/sigD;sopD;sopD2;sopE2;spaO;spaP;spaQ;spaR;spaS;spiC/ssaB;sptP;spvB;spvC;spvR;ssa…
19-SA03512-0	11	5;2;3;7;6;6;11	Enteritidis	2	2	0	mdsA;mdsB	1	EFFLUX	1	EFFLUX	2	COPPER/GOLD;GOLD	0		0	0	0	None found	3	57199	0	2	IncFIB(S)_1;IncFII(S)_1	112	avrA;csgA;csgB;csgC;csgD;csgE;csgF;csgG;entA;entB;fepG;fimC;fimD;fimF;fimH;fimI;invA;invB;invC;invE;invF;invG;invH;invI;invJ;lpfA;lpfB;lpfC;lpfD;lpfE;mgtB;mgtC;mig-14;misL;ompA;orgA;orgB;orgC;pefA;pefB;pefC;pefD;pipB;pipB2;prgH;prgI;prgJ;prgK;ratB;rck;sicA;sicP;sifA;sifB;sinH;sipA/sspA;sipB/sspB;sipC/sspC;sipD;slrP;sodCI;sopA;sopB/sigD;sopD;sopD2;sopE2;spaO;spaP;spaQ;spaR;spaS;spiC/ssaB;sptP;spvB…
19-SA03541-0	183	5;2;3;7;60;6;11	Enteritidis	2	2	0	mdsA;mdsB	1	EFFLUX	1	EFFLUX	2	COPPER/GOLD;GOLD	0		0	0	0	None found	1	87358	1	1	IncFII(S)_1	109	avrA;csgA;csgB;csgC;csgD;csgE;csgF;csgG;entA;entB;fepG;fimC;fimD;fimF;fimH;fimI;gogB;grvA;invA;invB;invC;invE;invF;invG;invH;invI;invJ;lpfA;lpfB;lpfC;lpfD;lpfE;mgtB;mgtC;mig-14;misL;ompA;orgA;orgB;orgC;pipB;pipB2;prgH;prgI;prgJ;prgK;ratB;sicA;sicP;sifA;sifB;sinH;sipA/sspA;sipB/sspB;sipC/sspC;sipD;slrP;sodCI;sopA;sopB/sigD;sopD;sopD2;sopE2;spaO;spaP;spaQ;spaR;spaS;spiC/ssaB;sptP;spvB;spvC;spvR;ssa…
20-SA00051-0	145	36;31;35;14;26;6;8	Choleraesuis	2	2	0	mdsA;mdsB	1	EFFLUX	1	EFFLUX	2	COPPER/GOLD;GOLD	0		0	0	0	None found	1	49588	0	2	IncFIB(S)_1;IncFII(S)_1	112	csgA;csgB;csgC;csgD;csgE;csgF;csgG;entA;entB;fepC;fepG;fimC;fimD;fimF;fimH;fimI;gogB;invA;invB;invC;invE;invF;invG;invH;invI;invJ;lpfA;lpfB;lpfC;lpfD;lpfE;mgtB;mgtC;mig-14;misL;ompA;orgA;orgB;orgC;pefA;pefB;pefC;pefD;pipB;pipB2;prgH;prgI;prgJ;prgK;ratB;shdA;sicA;sicP;sifA;sifB;sinH;sipA/sspA;sipB/sspB;sipC/sspC;sipD;slrP;sodCI;sopA;sopB/sigD;sopD;sopD2;sopE2;spaO;spaP;spaQ;spaR;spaS;spiC/ssaB;spt…
20-SA00076-0	145	36;31;35;14;26;6;8	Choleraesuis	2	2	0	mdsA;mdsB	1	EFFLUX	1	EFFLUX	2	COPPER/GOLD;GOLD	0		0	0	0	None found	1	49597	0	2	IncFIB(S)_1;IncFII(S)_1	112	csgA;csgB;csgC;csgD;csgE;csgF;csgG;entA;entB;fepC;fepG;fimC;fimD;fimF;fimH;fimI;gogB;invA;invB;invC;invE;invF;invG;invH;invI;invJ;lpfA;lpfB;lpfC;lpfD;lpfE;mgtB;mgtC;mig-14;misL;ompA;orgA;orgB;orgC;pefA;pefB;pefC;pefD;pipB;pipB2;prgH;prgI;prgJ;prgK;ratB;shdA;sicA;sicP;sifA;sifB;sinH;sipA/sspA;sipB/sspB;sipC/sspC;sipD;slrP;sodCI;sopA;sopB/sigD;sopD;sopD2;sopE2;spaO;spaP;spaQ;spaR;spaS;spiC/ssaB;spt…
20-SA00092-0	145	36;31;35;14;26;6;8	Choleraesuis	5	5	0	aph(3'')-Ib;aph(6)-Id;mdsA;mdsB;sul2	3	AMINOGLYCOSIDE;EFFLUX;SULFONAMIDE	3	EFFLUX;STREPTOMYCIN;SULFONAMIDE	6	ARSENIC;COPPER/GOLD;GOLD	0		0	0	3	aph(3'')-Ib;aph(6)-Id;sul2	2	58249	0	3	IncFIB(S)_1;IncFII(S)_1;IncQ1_1	112	csgA;csgB;csgC;csgD;csgE;csgF;csgG;entA;entB;fepC;fepG;fimC;fimD;fimF;fimH;fimI;gogB;invA;invB;invC;invE;invF;invG;invH;invI;invJ;lpfA;lpfB;lpfC;lpfD;lpfE;mgtB;mgtC;mig-14;misL;ompA;orgA;orgB;orgC;pefA;pefB;pefC;pefD;pipB;pipB2;prgH;prgI;prgJ;prgK;ratB;shdA;sicA;sicP;sifA;sifB;sinH;sipA/sspA;sipB/sspB;sipC/sspC;sipD;slrP;sodCI;sopA;sopB/sigD;sopD;sopD2;sopE2;spaO;spaP;spaQ;spaR;spaS;spiC/ssaB;spt…
20-SA00096-0	145	36;31;35;14;26;6;8	Choleraesuis	2	2	0	mdsA;mdsB	1	EFFLUX	1	EFFLUX	2	COPPER/GOLD;GOLD	0		0	0	0	None found	1	49563	0	2	IncFIB(S)_1;IncFII(S)_1	112	csgA;csgB;csgC;csgD;csgE;csgF;csgG;entA;entB;fepC;fepG;fimC;fimD;fimF;fimH;fimI;gogB;invA;invB;invC;invE;invF;invG;invH;invI;invJ;lpfA;lpfB;lpfC;lpfD;lpfE;mgtB;mgtC;mig-14;misL;ompA;orgA;orgB;orgC;pefA;pefB;pefC;pefD;pipB;pipB2;prgH;prgI;prgJ;prgK;ratB;shdA;sicA;sicP;sifA;sifB;sinH;sipA/sspA;sipB/sspB;sipC/sspC;sipD;slrP;sodCI;sopA;sopB/sigD;sopD;sopD2;sopE2;spaO;spaP;spaQ;spaR;spaS;spiC/ssaB;spt…
20-SA00097-0	145	36;31;35;14;26;6;8	Choleraesuis	3	2	1	gyrA_S83F;mdsA;mdsB	2	EFFLUX;QUINOLONE/TRICLOSAN	2	EFFLUX;QUINOLONE/TRICLOSAN	2	COPPER/GOLD;GOLD	0		0	0	0	None found	1	49561	0	2	IncFIB(S)_1;IncFII(S)_1	112	csgA;csgB;csgC;csgD;csgE;csgF;csgG;entA;entB;fepC;fepG;fimC;fimD;fimF;fimH;fimI;gogB;invA;invB;invC;invE;invF;invG;invH;invI;invJ;lpfA;lpfB;lpfC;lpfD;lpfE;mgtB;mgtC;mig-14;misL;ompA;orgA;orgB;orgC;pefA;pefB;pefC;pefD;pipB;pipB2;prgH;prgI;prgJ;prgK;ratB;shdA;sicA;sicP;sifA;sifB;sinH;sipA/sspA;sipB/sspB;sipC/sspC;sipD;slrP;sodCI;sopA;sopB/sigD;sopD;sopD2;sopE2;spaO;spaP;spaQ;spaR;spaS;spiC/ssaB;spt…
20-SA00098-0	145	36;31;35;14;26;6;8	Choleraesuis	2	2	0	mdsA;mdsB	1	EFFLUX	1	EFFLUX	2	COPPER/GOLD;GOLD	0		0	0	0	None found	1	49574	0	2	IncFIB(S)_1;IncFII(S)_1	112	csgA;csgB;csgC;csgD;csgE;csgF;csgG;entA;entB;fepC;fepG;fimC;fimD;fimF;fimH;fimI;gogB;invA;invB;invC;invE;invF;invG;invH;invI;invJ;lpfA;lpfB;lpfC;lpfD;lpfE;mgtB;mgtC;mig-14;misL;ompA;orgA;orgB;orgC;pefA;pefB;pefC;pefD;pipB;pipB2;prgH;prgI;prgJ;prgK;ratB;shdA;sicA;sicP;sifA;sifB;sinH;sipA/sspA;sipB/sspB;sipC/sspC;sipD;slrP;sodCI;sopA;sopB/sigD;sopD;sopD2;sopE2;spaO;spaP;spaQ;spaR;spaS;spiC/ssaB;spt…
20-SA00100-0	145	36;31;35;14;26;6;8	Choleraesuis	4	4	0	aph(3'')-Ib;aph(6)-Id;mdsA;mdsB	2	AMINOGLYCOSIDE;EFFLUX	2	EFFLUX;STREPTOMYCIN	2	COPPER/GOLD;GOLD	0		0	0	2	aph(3'')-Ib;aph(6)-Id	2	132887	0	3	IncFIB(S)_1;IncFII(S)_1;IncI1_1_Alpha	112	csgA;csgB;csgC;csgD;csgE;csgF;csgG;entA;entB;fepC;fepG;fimC;fimD;fimF;fimH;fimI;gogB;invA;invB;invC;invE;invF;invG;invH;invI;invJ;lpfA;lpfB;lpfC;lpfD;lpfE;mgtB;mgtC;mig-14;misL;ompA;orgA;orgB;orgC;pefA;pefB;pefC;pefD;pipB;pipB2;prgH;prgI;prgJ;prgK;ratB;shdA;sicA;sicP;sifA;sifB;sinH;sipA/sspA;sipB/sspB;sipC/sspC;sipD;slrP;sodCI;sopA;sopB/sigD;sopD;sopD2;sopE2;spaO;spaP;spaQ;spaR;spaS;spiC/ssaB;spt…
20-SA00101-0	145	36;31;35;14;26;6;8	Choleraesuis	2	2	0	mdsA;mdsB	1	EFFLUX	1	EFFLUX	2	COPPER/GOLD;GOLD	0		0	0	0	None found	1	49598	0	2	IncFIB(S)_1;IncFII(S)_1	112	csgA;csgB;csgC;csgD;csgE;csgF;csgG;entA;entB;fepC;fepG;fimC;fimD;fimF;fimH;fimI;gogB;invA;invB;invC;invE;invF;invG;invH;invI;invJ;lpfA;lpfB;lpfC;lpfD;lpfE;mgtB;mgtC;mig-14;misL;ompA;orgA;orgB;orgC;pefA;pefB;pefC;pefD;pipB;pipB2;prgH;prgI;prgJ;prgK;ratB;shdA;sicA;sicP;sifA;sifB;sinH;sipA/sspA;sipB/sspB;sipC/sspC;sipD;slrP;sodCI;sopA;sopB/sigD;sopD;sopD2;sopE2;spaO;spaP;spaQ;spaR;spaS;spiC/ssaB;spt…
20-SA00144-0	145	36;31;35;14;26;6;8	Choleraesuis	2	2	0	mdsA;mdsB	1	EFFLUX	1	EFFLUX	2	COPPER/GOLD;GOLD	0		0	0	0	None found	1	49537	0	2	IncFIB(S)_1;IncFII(S)_1	112	csgA;csgB;csgC;csgD;csgE;csgF;csgG;entA;entB;fepC;fepG;fimC;fimD;fimF;fimH;fimI;gogB;invA;invB;invC;invE;invF;invG;invH;invI;invJ;lpfA;lpfB;lpfC;lpfD;lpfE;mgtB;mgtC;mig-14;misL;ompA;orgA;orgB;orgC;pefA;pefB;pefC;pefD;pipB;pipB2;prgH;prgI;prgJ;prgK;ratB;shdA;sicA;sicP;sifA;sifB;sinH;sipA/sspA;sipB/sspB;sipC/sspC;sipD;slrP;sodCI;sopA;sopB/sigD;sopD;sopD2;sopE2;spaO;spaP;spaQ;spaR;spaS;spiC/ssaB;spt…
20-SA00164-0	145	36;31;35;14;26;6;8	Choleraesuis	2	2	0	mdsA;mdsB	1	EFFLUX	1	EFFLUX	2	COPPER/GOLD;GOLD	0		0	0	0	None found	1	49574	0	2	IncFIB(S)_1;IncFII(S)_1	112	csgA;csgB;csgC;csgD;csgE;csgF;csgG;entA;entB;fepC;fepG;fimC;fimD;fimF;fimH;fimI;gogB;invA;invB;invC;invE;invF;invG;invH;invI;invJ;lpfA;lpfB;lpfC;lpfD;lpfE;mgtB;mgtC;mig-14;misL;ompA;orgA;orgB;orgC;pefA;pefB;pefC;pefD;pipB;pipB2;prgH;prgI;prgJ;prgK;ratB;shdA;sicA;sicP;sifA;sifB;sinH;sipA/sspA;sipB/sspB;sipC/sspC;sipD;slrP;sodCI;sopA;sopB/sigD;sopD;sopD2;sopE2;spaO;spaP;spaQ;spaR;spaS;spiC/ssaB;spt…
20-SA00165-0	145	36;31;35;14;26;6;8	Choleraesuis	2	2	0	mdsA;mdsB	1	EFFLUX	1	EFFLUX	2	COPPER/GOLD;GOLD	0		0	0	0	None found	1	49584	0	2	IncFIB(S)_1;IncFII(S)_1	112	csgA;csgB;csgC;csgD;csgE;csgF;csgG;entA;entB;fepC;fepG;fimC;fimD;fimF;fimH;fimI;gogB;invA;invB;invC;invE;invF;invG;invH;invI;invJ;lpfA;lpfB;lpfC;lpfD;lpfE;mgtB;mgtC;mig-14;misL;ompA;orgA;orgB;orgC;pefA;pefB;pefC;pefD;pipB;pipB2;prgH;prgI;prgJ;prgK;ratB;shdA;sicA;sicP;sifA;sifB;sinH;sipA/sspA;sipB/sspB;sipC/sspC;sipD;slrP;sodCI;sopA;sopB/sigD;sopD;sopD2;sopE2;spaO;spaP;spaQ;spaR;spaS;spiC/ssaB;spt…
20-SA00175-0	145	36;31;35;14;26;6;8	Choleraesuis	2	2	0	mdsA;mdsB	1	EFFLUX	1	EFFLUX	2	COPPER/GOLD;GOLD	0		0	0	0	None found	1	49551	0	2	IncFIB(S)_1;IncFII(S)_1	112	csgA;csgB;csgC;csgD;csgE;csgF;csgG;entA;entB;fepC;fepG;fimC;fimD;fimF;fimH;fimI;gogB;invA;invB;invC;invE;invF;invG;invH;invI;invJ;lpfA;lpfB;lpfC;lpfD;lpfE;mgtB;mgtC;mig-14;misL;ompA;orgA;orgB;orgC;pefA;pefB;pefC;pefD;pipB;pipB2;prgH;prgI;prgJ;prgK;ratB;shdA;sicA;sicP;sifA;sifB;sinH;sipA/sspA;sipB/sspB;sipC/sspC;sipD;slrP;sodCI;sopA;sopB/sigD;sopD;sopD2;sopE2;spaO;spaP;spaQ;spaR;spaS;spiC/ssaB;spt…
20-SA00179-0	145	36;31;35;14;26;6;8	Choleraesuis	2	2	0	mdsA;mdsB	1	EFFLUX	1	EFFLUX	2	COPPER/GOLD;GOLD	0		0	0	0	None found	1	49568	0	2	IncFIB(S)_1;IncFII(S)_1	112	csgA;csgB;csgC;csgD;csgE;csgF;csgG;entA;entB;fepC;fepG;fimC;fimD;fimF;fimH;fimI;gogB;invA;invB;invC;invE;invF;invG;invH;invI;invJ;lpfA;lpfB;lpfC;lpfD;lpfE;mgtB;mgtC;mig-14;misL;ompA;orgA;orgB;orgC;pefA;pefB;pefC;pefD;pipB;pipB2;prgH;prgI;prgJ;prgK;ratB;shdA;sicA;sicP;sifA;sifB;sinH;sipA/sspA;sipB/sspB;sipC/sspC;sipD;slrP;sodCI;sopA;sopB/sigD;sopD;sopD2;sopE2;spaO;spaP;spaQ;spaR;spaS;spiC/ssaB;spt…
20-SA00180-0	145	36;31;35;14;26;6;8	Choleraesuis	2	2	0	mdsA;mdsB	1	EFFLUX	1	EFFLUX	2	COPPER/GOLD;GOLD	0		0	0	0	None found	1	49541	0	2	IncFIB(S)_1;IncFII(S)_1	112	csgA;csgB;csgC;csgD;csgE;csgF;csgG;entA;entB;fepC;fepG;fimC;fimD;fimF;fimH;fimI;gogB;invA;invB;invC;invE;invF;invG;invH;invI;invJ;lpfA;lpfB;lpfC;lpfD;lpfE;mgtB;mgtC;mig-14;misL;ompA;orgA;orgB;orgC;pefA;pefB;pefC;pefD;pipB;pipB2;prgH;prgI;prgJ;prgK;ratB;shdA;sicA;sicP;sifA;sifB;sinH;sipA/sspA;sipB/sspB;sipC/sspC;sipD;slrP;sodCI;sopA;sopB/sigD;sopD;sopD2;sopE2;spaO;spaP;spaQ;spaR;spaS;spiC/ssaB;spt…
20-SA00211-0	145	36;31;35;14;26;6;8	Choleraesuis	2	2	0	mdsA;mdsB	1	EFFLUX	1	EFFLUX	2	COPPER/GOLD;GOLD	0		0	0	0	None found	1	49652	0	2	IncFIB(S)_1;IncFII(S)_1	112	csgA;csgB;csgC;csgD;csgE;csgF;csgG;entA;entB;fepC;fepG;fimC;fimD;fimF;fimH;fimI;gogB;invA;invB;invC;invE;invF;invG;invH;invI;invJ;lpfA;lpfB;lpfC;lpfD;lpfE;mgtB;mgtC;mig-14;misL;ompA;orgA;orgB;orgC;pefA;pefB;pefC;pefD;pipB;pipB2;prgH;prgI;prgJ;prgK;ratB;shdA;sicA;sicP;sifA;sifB;sinH;sipA/sspA;sipB/sspB;sipC/sspC;sipD;slrP;sodCI;sopA;sopB/sigD;sopD;sopD2;sopE2;spaO;spaP;spaQ;spaR;spaS;spiC/ssaB;spt…
20-SA00229-0	145	36;31;35;14;26;6;8	Choleraesuis	2	2	0	mdsA;mdsB	1	EFFLUX	1	EFFLUX	2	COPPER/GOLD;GOLD	0		0	0	0	None found	1	49676	0	2	IncFIB(S)_1;IncFII(S)_1	112	csgA;csgB;csgC;csgD;csgE;csgF;csgG;entA;entB;fepC;fepG;fimC;fimD;fimF;fimH;fimI;gogB;invA;invB;invC;invE;invF;invG;invH;invI;invJ;lpfA;lpfB;lpfC;lpfD;lpfE;mgtB;mgtC;mig-14;misL;ompA;orgA;orgB;orgC;pefA;pefB;pefC;pefD;pipB;pipB2;prgH;prgI;prgJ;prgK;ratB;shdA;sicA;sicP;sifA;sifB;sinH;sipA/sspA;sipB/sspB;sipC/sspC;sipD;slrP;sodCI;sopA;sopB/sigD;sopD;sopD2;sopE2;spaO;spaP;spaQ;spaR;spaS;spiC/ssaB;spt…
20-SA00267-0	145	36;31;35;14;26;6;8	Choleraesuis	2	2	0	mdsA;mdsB	1	EFFLUX	1	EFFLUX	2	COPPER/GOLD;GOLD	0		0	0	0	None found	1	49533	0	2	IncFIB(S)_1;IncFII(S)_1	112	csgA;csgB;csgC;csgD;csgE;csgF;csgG;entA;entB;fepC;fepG;fimC;fimD;fimF;fimH;fimI;gogB;invA;invB;invC;invE;invF;invG;invH;invI;invJ;lpfA;lpfB;lpfC;lpfD;lpfE;mgtB;mgtC;mig-14;misL;ompA;orgA;orgB;orgC;pefA;pefB;pefC;pefD;pipB;pipB2;prgH;prgI;prgJ;prgK;ratB;shdA;sicA;sicP;sifA;sifB;sinH;sipA/sspA;sipB/sspB;sipC/sspC;sipD;slrP;sodCI;sopA;sopB/sigD;sopD;sopD2;sopE2;spaO;spaP;spaQ;spaR;spaS;spiC/ssaB;spt…
20-SA00269-0	145	36;31;35;14;26;6;8	Choleraesuis	2	2	0	mdsA;mdsB	1	EFFLUX	1	EFFLUX	2	COPPER/GOLD;GOLD	0		0	0	0	None found	1	49619	0	2	IncFIB(S)_1;IncFII(S)_1	112	csgA;csgB;csgC;csgD;csgE;csgF;csgG;entA;entB;fepC;fepG;fimC;fimD;fimF;fimH;fimI;gogB;invA;invB;invC;invE;invF;invG;invH;invI;invJ;lpfA;lpfB;lpfC;lpfD;lpfE;mgtB;mgtC;mig-14;misL;ompA;orgA;orgB;orgC;pefA;pefB;pefC;pefD;pipB;pipB2;prgH;prgI;prgJ;prgK;ratB;shdA;sicA;sicP;sifA;sifB;sinH;sipA/sspA;sipB/sspB;sipC/sspC;sipD;slrP;sodCI;sopA;sopB/sigD;sopD;sopD2;sopE2;spaO;spaP;spaQ;spaR;spaS;spiC/ssaB;spt…
20-SA00270-0	145	36;31;35;14;26;6;8	Choleraesuis	2	2	0	mdsA;mdsB	1	EFFLUX	1	EFFLUX	2	COPPER/GOLD;GOLD	0		0	0	0	None found	1	49577	0	2	IncFIB(S)_1;IncFII(S)_1	112	csgA;csgB;csgC;csgD;csgE;csgF;csgG;entA;entB;fepC;fepG;fimC;fimD;fimF;fimH;fimI;gogB;invA;invB;invC;invE;invF;invG;invH;invI;invJ;lpfA;lpfB;lpfC;lpfD;lpfE;mgtB;mgtC;mig-14;misL;ompA;orgA;orgB;orgC;pefA;pefB;pefC;pefD;pipB;pipB2;prgH;prgI;prgJ;prgK;ratB;shdA;sicA;sicP;sifA;sifB;sinH;sipA/sspA;sipB/sspB;sipC/sspC;sipD;slrP;sodCI;sopA;sopB/sigD;sopD;sopD2;sopE2;spaO;spaP;spaQ;spaR;spaS;spiC/ssaB;spt…
20-SA00272-0	145	36;31;35;14;26;6;8	Choleraesuis	2	2	0	mdsA;mdsB	1	EFFLUX	1	EFFLUX	2	COPPER/GOLD;GOLD	0		0	0	0	None found	1	49569	0	2	IncFIB(S)_1;IncFII(S)_1	112	csgA;csgB;csgC;csgD;csgE;csgF;csgG;entA;entB;fepC;fepG;fimC;fimD;fimF;fimH;fimI;gogB;invA;invB;invC;invE;invF;invG;invH;invI;invJ;lpfA;lpfB;lpfC;lpfD;lpfE;mgtB;mgtC;mig-14;misL;ompA;orgA;orgB;orgC;pefA;pefB;pefC;pefD;pipB;pipB2;prgH;prgI;prgJ;prgK;ratB;shdA;sicA;sicP;sifA;sifB;sinH;sipA/sspA;sipB/sspB;sipC/sspC;sipD;slrP;sodCI;sopA;sopB/sigD;sopD;sopD2;sopE2;spaO;spaP;spaQ;spaR;spaS;spiC/ssaB;spt…
20-SA00321-0	3502	5;21;18;561;36;12;12	Ball	2	2	0	mdsA;mdsB	1	EFFLUX	1	EFFLUX	2	COPPER/GOLD;GOLD	0		0	0	0	None found	0	0	0	0		105	avrA;csgA;csgB;csgC;csgD;csgE;csgF;csgG;entA;entB;faeC;faeD;faeE;fepC;fepG;fimC;fimD;fimF;fimH;fimI;invA;invB;invC;invE;invF;invG;invH;invI;invJ;lpfA;lpfB;lpfC;lpfD;lpfE;mgtB;mgtC;mig-14;misL;ompA;orgA;orgB;orgC;pipB;pipB2;prgH;prgI;prgJ;prgK;sicA;sicP;sifA;sifB;sinH;sipA/sspA;sipB/sspB;sipC/sspC;sipD;slrP;sopA;sopB/sigD;sopD;sopD2;sopE2;spaO;spaP;spaQ;spaR;spaS;spiC/ssaB;sptP;ssaC;ssaD;ssaE;ssaG…
20-SA00356-0	145	36;31;35;14;26;6;8	Choleraesuis	2	2	0	mdsA;mdsB	1	EFFLUX	1	EFFLUX	2	COPPER/GOLD;GOLD	0		0	0	0	None found	1	49601	0	2	IncFIB(S)_1;IncFII(S)_1	112	csgA;csgB;csgC;csgD;csgE;csgF;csgG;entA;entB;fepC;fepG;fimC;fimD;fimF;fimH;fimI;gogB;invA;invB;invC;invE;invF;invG;invH;invI;invJ;lpfA;lpfB;lpfC;lpfD;lpfE;mgtB;mgtC;mig-14;misL;ompA;orgA;orgB;orgC;pefA;pefB;pefC;pefD;pipB;pipB2;prgH;prgI;prgJ;prgK;ratB;shdA;sicA;sicP;sifA;sifB;sinH;sipA/sspA;sipB/sspB;sipC/sspC;sipD;slrP;sodCI;sopA;sopB/sigD;sopD;sopD2;sopE2;spaO;spaP;spaQ;spaR;spaS;spiC/ssaB;spt…
20-SA00387-0	145	36;31;35;14;26;6;8	Choleraesuis	5	5	0	aph(3'')-Ib;aph(6)-Id;mdsA;mdsB;sul2	3	AMINOGLYCOSIDE;EFFLUX;SULFONAMIDE	3	EFFLUX;STREPTOMYCIN;SULFONAMIDE	6	ARSENIC;COPPER/GOLD;GOLD	0		0	0	3	aph(3'')-Ib;aph(6)-Id;sul2	2	58219	0	3	IncFIB(S)_1;IncFII(S)_1;IncQ1_1	112	csgA;csgB;csgC;csgD;csgE;csgF;csgG;entA;entB;fepC;fepG;fimC;fimD;fimF;fimH;fimI;gogB;invA;invB;invC;invE;invF;invG;invH;invI;invJ;lpfA;lpfB;lpfC;lpfD;lpfE;mgtB;mgtC;mig-14;misL;ompA;orgA;orgB;orgC;pefA;pefB;pefC;pefD;pipB;pipB2;prgH;prgI;prgJ;prgK;ratB;shdA;sicA;sicP;sifA;sifB;sinH;sipA/sspA;sipB/sspB;sipC/sspC;sipD;slrP;sodCI;sopA;sopB/sigD;sopD;sopD2;sopE2;spaO;spaP;spaQ;spaR;spaS;spiC/ssaB;spt…
20-SA00419-0	145	36;31;35;14;26;6;8	Choleraesuis	2	2	0	mdsA;mdsB	1	EFFLUX	1	EFFLUX	2	COPPER/GOLD;GOLD	0		0	0	0	None found	1	49530	0	2	IncFIB(S)_1;IncFII(S)_1	112	csgA;csgB;csgC;csgD;csgE;csgF;csgG;entA;entB;fepC;fepG;fimC;fimD;fimF;fimH;fimI;gogB;invA;invB;invC;invE;invF;invG;invH;invI;invJ;lpfA;lpfB;lpfC;lpfD;lpfE;mgtB;mgtC;mig-14;misL;ompA;orgA;orgB;orgC;pefA;pefB;pefC;pefD;pipB;pipB2;prgH;prgI;prgJ;prgK;ratB;shdA;sicA;sicP;sifA;sifB;sinH;sipA/sspA;sipB/sspB;sipC/sspC;sipD;slrP;sodCI;sopA;sopB/sigD;sopD;sopD2;sopE2;spaO;spaP;spaQ;spaR;spaS;spiC/ssaB;spt…
20-SA00428-0	145	36;31;35;14;26;6;8	Choleraesuis	2	2	0	mdsA;mdsB	1	EFFLUX	1	EFFLUX	2	COPPER/GOLD;GOLD	0		0	0	0	None found	1	49530	0	2	IncFIB(S)_1;IncFII(S)_1	112	csgA;csgB;csgC;csgD;csgE;csgF;csgG;entA;entB;fepC;fepG;fimC;fimD;fimF;fimH;fimI;gogB;invA;invB;invC;invE;invF;invG;invH;invI;invJ;lpfA;lpfB;lpfC;lpfD;lpfE;mgtB;mgtC;mig-14;misL;ompA;orgA;orgB;orgC;pefA;pefB;pefC;pefD;pipB;pipB2;prgH;prgI;prgJ;prgK;ratB;shdA;sicA;sicP;sifA;sifB;sinH;sipA/sspA;sipB/sspB;sipC/sspC;sipD;slrP;sodCI;sopA;sopB/sigD;sopD;sopD2;sopE2;spaO;spaP;spaQ;spaR;spaS;spiC/ssaB;spt…
20-SA00459-0	145	36;31;35;14;26;6;8	Choleraesuis	2	2	0	mdsA;mdsB	1	EFFLUX	1	EFFLUX	2	COPPER/GOLD;GOLD	0		0	0	0	None found	1	49563	0	2	IncFIB(S)_1;IncFII(S)_1	112	csgA;csgB;csgC;csgD;csgE;csgF;csgG;entA;entB;fepC;fepG;fimC;fimD;fimF;fimH;fimI;gogB;invA;invB;invC;invE;invF;invG;invH;invI;invJ;lpfA;lpfB;lpfC;lpfD;lpfE;mgtB;mgtC;mig-14;misL;ompA;orgA;orgB;orgC;pefA;pefB;pefC;pefD;pipB;pipB2;prgH;prgI;prgJ;prgK;ratB;shdA;sicA;sicP;sifA;sifB;sinH;sipA/sspA;sipB/sspB;sipC/sspC;sipD;slrP;sodCI;sopA;sopB/sigD;sopD;sopD2;sopE2;spaO;spaP;spaQ;spaR;spaS;spiC/ssaB;spt…
20-SA00473-0	212	10;71;21;12;15;20;18	Kottbus	2	2	0	mdsA;mdsB	1	EFFLUX	1	EFFLUX	2	COPPER/GOLD;GOLD	0		0	0	0	None found	0	0	0	0		106	avrA;csgA;csgB;csgC;csgD;csgE;csgF;csgG;entA;entB;fepC;fepG;fimC;fimD;fimF;fimH;fimI;grvA;invA;invB;invC;invE;invF;invG;invH;invI;invJ;lpfA;lpfB;lpfC;lpfD;lpfE;mgtB;mgtC;mig-14;misL;ompA;orgA;orgB;orgC;pipB;pipB2;prgH;prgI;prgJ;prgK;ratB;sicA;sicP;sifA;sifB;sinH;sipA/sspA;sipB/sspB;sipC/sspC;sipD;slrP;sodCI;sopA;sopB/sigD;sopD;sopD2;sopE2;spaO;spaP;spaQ;spaR;spaS;spiC/ssaB;sptP;ssaC;ssaD;ssaE;ssa…
20-SA00474-0	145	36;31;35;14;26;6;8	Choleraesuis	5	5	0	aph(3'')-Ib;aph(6)-Id;mdsA;mdsB;sul2	3	AMINOGLYCOSIDE;EFFLUX;SULFONAMIDE	3	EFFLUX;STREPTOMYCIN;SULFONAMIDE	6	ARSENIC;COPPER/GOLD;GOLD	0		0	0	3	aph(3'')-Ib;aph(6)-Id;sul2	2	58212	0	3	IncFIB(S)_1;IncFII(S)_1;IncQ1_1	112	csgA;csgB;csgC;csgD;csgE;csgF;csgG;entA;entB;fepC;fepG;fimC;fimD;fimF;fimH;fimI;gogB;invA;invB;invC;invE;invF;invG;invH;invI;invJ;lpfA;lpfB;lpfC;lpfD;lpfE;mgtB;mgtC;mig-14;misL;ompA;orgA;orgB;orgC;pefA;pefB;pefC;pefD;pipB;pipB2;prgH;prgI;prgJ;prgK;ratB;shdA;sicA;sicP;sifA;sifB;sinH;sipA/sspA;sipB/sspB;sipC/sspC;sipD;slrP;sodCI;sopA;sopB/sigD;sopD;sopD2;sopE2;spaO;spaP;spaQ;spaR;spaS;spiC/ssaB;spt…
20-SA00476-0	145	36;31;35;14;26;6;8	Choleraesuis	2	2	0	mdsA;mdsB	1	EFFLUX	1	EFFLUX	2	COPPER/GOLD;GOLD	0		0	0	0	None found	1	49568	0	2	IncFIB(S)_1;IncFII(S)_1	112	csgA;csgB;csgC;csgD;csgE;csgF;csgG;entA;entB;fepC;fepG;fimC;fimD;fimF;fimH;fimI;gogB;invA;invB;invC;invE;invF;invG;invH;invI;invJ;lpfA;lpfB;lpfC;lpfD;lpfE;mgtB;mgtC;mig-14;misL;ompA;orgA;orgB;orgC;pefA;pefB;pefC;pefD;pipB;pipB2;prgH;prgI;prgJ;prgK;ratB;shdA;sicA;sicP;sifA;sifB;sinH;sipA/sspA;sipB/sspB;sipC/sspC;sipD;slrP;sodCI;sopA;sopB/sigD;sopD;sopD2;sopE2;spaO;spaP;spaQ;spaR;spaS;spiC/ssaB;spt…
20-SA00503-0	145	36;31;35;14;26;6;8	Choleraesuis	2	2	0	mdsA;mdsB	1	EFFLUX	1	EFFLUX	2	COPPER/GOLD;GOLD	0		0	0	0	None found	1	49599	0	2	IncFIB(S)_1;IncFII(S)_1	112	csgA;csgB;csgC;csgD;csgE;csgF;csgG;entA;entB;fepC;fepG;fimC;fimD;fimF;fimH;fimI;gogB;invA;invB;invC;invE;invF;invG;invH;invI;invJ;lpfA;lpfB;lpfC;lpfD;lpfE;mgtB;mgtC;mig-14;misL;ompA;orgA;orgB;orgC;pefA;pefB;pefC;pefD;pipB;pipB2;prgH;prgI;prgJ;prgK;ratB;shdA;sicA;sicP;sifA;sifB;sinH;sipA/sspA;sipB/sspB;sipC/sspC;sipD;slrP;sodCI;sopA;sopB/sigD;sopD;sopD2;sopE2;spaO;spaP;spaQ;spaR;spaS;spiC/ssaB;spt…
20-SA00504-0	145	36;31;35;14;26;6;8	Choleraesuis	2	2	0	mdsA;mdsB	1	EFFLUX	1	EFFLUX	2	COPPER/GOLD;GOLD	0		0	0	0	None found	1	49581	0	2	IncFIB(S)_1;IncFII(S)_1	112	csgA;csgB;csgC;csgD;csgE;csgF;csgG;entA;entB;fepC;fepG;fimC;fimD;fimF;fimH;fimI;gogB;invA;invB;invC;invE;invF;invG;invH;invI;invJ;lpfA;lpfB;lpfC;lpfD;lpfE;mgtB;mgtC;mig-14;misL;ompA;orgA;orgB;orgC;pefA;pefB;pefC;pefD;pipB;pipB2;prgH;prgI;prgJ;prgK;ratB;shdA;sicA;sicP;sifA;sifB;sinH;sipA/sspA;sipB/sspB;sipC/sspC;sipD;slrP;sodCI;sopA;sopB/sigD;sopD;sopD2;sopE2;spaO;spaP;spaQ;spaR;spaS;spiC/ssaB;spt…
20-SA00505-0	145	36;31;35;14;26;6;8	Choleraesuis	2	2	0	mdsA;mdsB	1	EFFLUX	1	EFFLUX	2	COPPER/GOLD;GOLD	0		0	0	0	None found	1	49540	0	2	IncFIB(S)_1;IncFII(S)_1	112	csgA;csgB;csgC;csgD;csgE;csgF;csgG;entA;entB;fepC;fepG;fimC;fimD;fimF;fimH;fimI;gogB;invA;invB;invC;invE;invF;invG;invH;invI;invJ;lpfA;lpfB;lpfC;lpfD;lpfE;mgtB;mgtC;mig-14;misL;ompA;orgA;orgB;orgC;pefA;pefB;pefC;pefD;pipB;pipB2;prgH;prgI;prgJ;prgK;ratB;shdA;sicA;sicP;sifA;sifB;sinH;sipA/sspA;sipB/sspB;sipC/sspC;sipD;slrP;sodCI;sopA;sopB/sigD;sopD;sopD2;sopE2;spaO;spaP;spaQ;spaR;spaS;spiC/ssaB;spt…
20-SA00506-0	145	36;31;35;14;26;6;8	Choleraesuis	2	2	0	mdsA;mdsB	1	EFFLUX	1	EFFLUX	2	COPPER/GOLD;GOLD	0		0	0	0	None found	1	49621	0	2	IncFIB(S)_1;IncFII(S)_1	112	csgA;csgB;csgC;csgD;csgE;csgF;csgG;entA;entB;fepC;fepG;fimC;fimD;fimF;fimH;fimI;gogB;invA;invB;invC;invE;invF;invG;invH;invI;invJ;lpfA;lpfB;lpfC;lpfD;lpfE;mgtB;mgtC;mig-14;misL;ompA;orgA;orgB;orgC;pefA;pefB;pefC;pefD;pipB;pipB2;prgH;prgI;prgJ;prgK;ratB;shdA;sicA;sicP;sifA;sifB;sinH;sipA/sspA;sipB/sspB;sipC/sspC;sipD;slrP;sodCI;sopA;sopB/sigD;sopD;sopD2;sopE2;spaO;spaP;spaQ;spaR;spaS;spiC/ssaB;spt…
20-SA00507-0	145	36;31;35;14;26;6;8	Choleraesuis	3	2	1	gyrA_S83F;mdsA;mdsB	2	EFFLUX;QUINOLONE/TRICLOSAN	2	EFFLUX;QUINOLONE/TRICLOSAN	2	COPPER/GOLD;GOLD	0		0	0	0	None found	1	49630	0	2	IncFIB(S)_1;IncFII(S)_1	112	csgA;csgB;csgC;csgD;csgE;csgF;csgG;entA;entB;fepC;fepG;fimC;fimD;fimF;fimH;fimI;gogB;invA;invB;invC;invE;invF;invG;invH;invI;invJ;lpfA;lpfB;lpfC;lpfD;lpfE;mgtB;mgtC;mig-14;misL;ompA;orgA;orgB;orgC;pefA;pefB;pefC;pefD;pipB;pipB2;prgH;prgI;prgJ;prgK;ratB;shdA;sicA;sicP;sifA;sifB;sinH;sipA/sspA;sipB/sspB;sipC/sspC;sipD;slrP;sodCI;sopA;sopB/sigD;sopD;sopD2;sopE2;spaO;spaP;spaQ;spaR;spaS;spiC/ssaB;spt…
20-SA00508-0	145	36;31;35;14;26;6;8	Choleraesuis	2	2	0	mdsA;mdsB	1	EFFLUX	1	EFFLUX	2	COPPER/GOLD;GOLD	0		0	0	0	None found	1	49620	0	2	IncFIB(S)_1;IncFII(S)_1	111	csgA;csgB;csgC;csgD;csgE;csgF;csgG;entA;entB;fepC;fepG;fimC;fimD;fimF;fimH;fimI;gogB;invA;invB;invC;invE;invF;invG;invH;invI;invJ;lpfA;lpfB;lpfC;lpfD;lpfE;mgtB;mgtC;mig-14;misL;ompA;orgA;orgB;orgC;pefA;pefB;pefD;pipB;pipB2;prgH;prgI;prgJ;prgK;ratB;shdA;sicA;sicP;sifA;sifB;sinH;sipA/sspA;sipB/sspB;sipC/sspC;sipD;slrP;sodCI;sopA;sopB/sigD;sopD;sopD2;sopE2;spaO;spaP;spaQ;spaR;spaS;spiC/ssaB;sptP;spv…
20-SA00509-0	145	36;31;35;14;26;6;8	Choleraesuis	2	2	0	mdsA;mdsB	1	EFFLUX	1	EFFLUX	2	COPPER/GOLD;GOLD	0		0	0	0	None found	1	49536	0	2	IncFIB(S)_1;IncFII(S)_1	112	csgA;csgB;csgC;csgD;csgE;csgF;csgG;entA;entB;fepC;fepG;fimC;fimD;fimF;fimH;fimI;gogB;invA;invB;invC;invE;invF;invG;invH;invI;invJ;lpfA;lpfB;lpfC;lpfD;lpfE;mgtB;mgtC;mig-14;misL;ompA;orgA;orgB;orgC;pefA;pefB;pefC;pefD;pipB;pipB2;prgH;prgI;prgJ;prgK;ratB;shdA;sicA;sicP;sifA;sifB;sinH;sipA/sspA;sipB/sspB;sipC/sspC;sipD;slrP;sodCI;sopA;sopB/sigD;sopD;sopD2;sopE2;spaO;spaP;spaQ;spaR;spaS;spiC/ssaB;spt…
20-SA00531-0	145	36;31;35;14;26;6;8	Choleraesuis	5	5	0	aph(3'')-Ib;aph(6)-Id;mdsA;mdsB;sul2	3	AMINOGLYCOSIDE;EFFLUX;SULFONAMIDE	3	EFFLUX;STREPTOMYCIN;SULFONAMIDE	6	ARSENIC;COPPER/GOLD;GOLD	0		0	0	3	aph(3'')-Ib;aph(6)-Id;sul2	2	58361	0	3	IncFIB(S)_1;IncFII(S)_1;IncQ1_1	112	csgA;csgB;csgC;csgD;csgE;csgF;csgG;entA;entB;fepC;fepG;fimC;fimD;fimF;fimH;fimI;gogB;invA;invB;invC;invE;invF;invG;invH;invI;invJ;lpfA;lpfB;lpfC;lpfD;lpfE;mgtB;mgtC;mig-14;misL;ompA;orgA;orgB;orgC;pefA;pefB;pefC;pefD;pipB;pipB2;prgH;prgI;prgJ;prgK;ratB;shdA;sicA;sicP;sifA;sifB;sinH;sipA/sspA;sipB/sspB;sipC/sspC;sipD;slrP;sodCI;sopA;sopB/sigD;sopD;sopD2;sopE2;spaO;spaP;spaQ;spaR;spaS;spiC/ssaB;spt…
20-SA00561-0	-	5;~772;3;7;6;6;11	Enteritidis	2	2	0	mdsA;mdsB	1	EFFLUX	1	EFFLUX	2	COPPER/GOLD;GOLD	0		0	0	0	None found	1	59318	0	2	IncFIB(S)_1;IncFII(S)_1	112	avrA;csgA;csgB;csgC;csgD;csgE;csgF;csgG;entA;entB;fepG;fimC;fimD;fimF;fimH;fimI;invA;invB;invC;invE;invF;invG;invH;invI;invJ;lpfA;lpfB;lpfC;lpfD;lpfE;mgtB;mgtC;mig-14;misL;ompA;orgA;orgB;orgC;pefA;pefB;pefC;pefD;pipB;pipB2;prgH;prgI;prgJ;prgK;ratB;rck;sicA;sicP;sifA;sifB;sinH;sipA/sspA;sipB/sspB;sipC/sspC;sipD;slrP;sodCI;sopA;sopB/sigD;sopD;sopD2;sopE2;spaO;spaP;spaQ;spaR;spaS;spiC/ssaB;sptP;spvB…
20-SA00630-0	145	36;31;35;14;26;6;8	Choleraesuis	5	5	0	aph(3'')-Ib;aph(6)-Id;mdsA;mdsB;sul2	3	AMINOGLYCOSIDE;EFFLUX;SULFONAMIDE	3	EFFLUX;STREPTOMYCIN;SULFONAMIDE	6	ARSENIC;COPPER/GOLD;GOLD	0		0	0	3	aph(3'')-Ib;aph(6)-Id;sul2	2	58194	0	3	IncFIB(S)_1;IncFII(S)_1;IncQ1_1	112	csgA;csgB;csgC;csgD;csgE;csgF;csgG;entA;entB;fepC;fepG;fimC;fimD;fimF;fimH;fimI;gogB;invA;invB;invC;invE;invF;invG;invH;invI;invJ;lpfA;lpfB;lpfC;lpfD;lpfE;mgtB;mgtC;mig-14;misL;ompA;orgA;orgB;orgC;pefA;pefB;pefC;pefD;pipB;pipB2;prgH;prgI;prgJ;prgK;ratB;shdA;sicA;sicP;sifA;sifB;sinH;sipA/sspA;sipB/sspB;sipC/sspC;sipD;slrP;sodCI;sopA;sopB/sigD;sopD;sopD2;sopE2;spaO;spaP;spaQ;spaR;spaS;spiC/ssaB;spt…
20-SA00694-0	145	36;31;35;14;26;6;8	Choleraesuis	2	2	0	mdsA;mdsB	1	EFFLUX	1	EFFLUX	2	COPPER/GOLD;GOLD	0		0	0	0	None found	1	49603	0	2	IncFIB(S)_1;IncFII(S)_1	112	csgA;csgB;csgC;csgD;csgE;csgF;csgG;entA;entB;fepC;fepG;fimC;fimD;fimF;fimH;fimI;gogB;invA;invB;invC;invE;invF;invG;invH;invI;invJ;lpfA;lpfB;lpfC;lpfD;lpfE;mgtB;mgtC;mig-14;misL;ompA;orgA;orgB;orgC;pefA;pefB;pefC;pefD;pipB;pipB2;prgH;prgI;prgJ;prgK;ratB;shdA;sicA;sicP;sifA;sifB;sinH;sipA/sspA;sipB/sspB;sipC/sspC;sipD;slrP;sodCI;sopA;sopB/sigD;sopD;sopD2;sopE2;spaO;spaP;spaQ;spaR;spaS;spiC/ssaB;spt…
20-SA00698-0	145	36;31;35;14;26;6;8	Choleraesuis	2	2	0	mdsA;mdsB	1	EFFLUX	1	EFFLUX	2	COPPER/GOLD;GOLD	0		0	0	0	None found	1	49526	0	2	IncFIB(S)_1;IncFII(S)_1	111	csgA;csgB;csgC;csgD;csgE;csgF;csgG;entA;entB;fepC;fepG;fimC;fimD;fimF;fimH;fimI;gogB;invA;invB;invC;invE;invF;invG;invH;invI;invJ;lpfA;lpfB;lpfC;lpfD;lpfE;mgtB;mgtC;mig-14;misL;ompA;orgA;orgB;orgC;pefA;pefB;pefC;pefD;pipB;pipB2;prgH;prgI;prgJ;prgK;ratB;sicA;sicP;sifA;sifB;sinH;sipA/sspA;sipB/sspB;sipC/sspC;sipD;slrP;sodCI;sopA;sopB/sigD;sopD;sopD2;sopE2;spaO;spaP;spaQ;spaR;spaS;spiC/ssaB;sptP;spv…
20-SA00706-0	145	36;31;35;14;26;6;8	Choleraesuis	2	2	0	mdsA;mdsB	1	EFFLUX	1	EFFLUX	2	COPPER/GOLD;GOLD	0		0	0	0	None found	1	49525	0	2	IncFIB(S)_1;IncFII(S)_1	112	csgA;csgB;csgC;csgD;csgE;csgF;csgG;entA;entB;fepC;fepG;fimC;fimD;fimF;fimH;fimI;gogB;invA;invB;invC;invE;invF;invG;invH;invI;invJ;lpfA;lpfB;lpfC;lpfD;lpfE;mgtB;mgtC;mig-14;misL;ompA;orgA;orgB;orgC;pefA;pefB;pefC;pefD;pipB;pipB2;prgH;prgI;prgJ;prgK;ratB;shdA;sicA;sicP;sifA;sifB;sinH;sipA/sspA;sipB/sspB;sipC/sspC;sipD;slrP;sodCI;sopA;sopB/sigD;sopD;sopD2;sopE2;spaO;spaP;spaQ;spaR;spaS;spiC/ssaB;spt…
20-SA00709-0	145	36;31;35;14;26;6;8	Choleraesuis	2	2	0	mdsA;mdsB	1	EFFLUX	1	EFFLUX	2	COPPER/GOLD;GOLD	0		0	0	0	None found	1	49543	0	2	IncFIB(S)_1;IncFII(S)_1	111	csgA;csgB;csgC;csgD;csgE;csgF;csgG;entA;entB;fepC;fepG;fimC;fimD;fimF;fimH;fimI;gogB;invA;invB;invC;invE;invF;invG;invH;invI;invJ;lpfA;lpfB;lpfC;lpfD;lpfE;mgtB;mgtC;mig-14;misL;ompA;orgA;orgB;orgC;pefA;pefB;pefC;pefD;pipB;pipB2;prgH;prgI;prgJ;prgK;ratB;sicA;sicP;sifA;sifB;sinH;sipA/sspA;sipB/sspB;sipC/sspC;sipD;slrP;sodCI;sopA;sopB/sigD;sopD;sopD2;sopE2;spaO;spaP;spaQ;spaR;spaS;spiC/ssaB;sptP;spv…
20-SA00772-0	145	36;31;35;14;26;6;8	Choleraesuis	2	2	0	mdsA;mdsB	1	EFFLUX	1	EFFLUX	2	COPPER/GOLD;GOLD	0		0	0	0	None found	1	49523	0	2	IncFIB(S)_1;IncFII(S)_1	112	csgA;csgB;csgC;csgD;csgE;csgF;csgG;entA;entB;fepC;fepG;fimC;fimD;fimF;fimH;fimI;gogB;invA;invB;invC;invE;invF;invG;invH;invI;invJ;lpfA;lpfB;lpfC;lpfD;lpfE;mgtB;mgtC;mig-14;misL;ompA;orgA;orgB;orgC;pefA;pefB;pefC;pefD;pipB;pipB2;prgH;prgI;prgJ;prgK;ratB;shdA;sicA;sicP;sifA;sifB;sinH;sipA/sspA;sipB/sspB;sipC/sspC;sipD;slrP;sodCI;sopA;sopB/sigD;sopD;sopD2;sopE2;spaO;spaP;spaQ;spaR;spaS;spiC/ssaB;spt…
20-SA00826-0	145	36;31;35;14;26;6;8	Choleraesuis	2	2	0	mdsA;mdsB	1	EFFLUX	1	EFFLUX	2	COPPER/GOLD;GOLD	0		0	0	0	None found	1	49574	0	2	IncFIB(S)_1;IncFII(S)_1	112	csgA;csgB;csgC;csgD;csgE;csgF;csgG;entA;entB;fepC;fepG;fimC;fimD;fimF;fimH;fimI;gogB;invA;invB;invC;invE;invF;invG;invH;invI;invJ;lpfA;lpfB;lpfC;lpfD;lpfE;mgtB;mgtC;mig-14;misL;ompA;orgA;orgB;orgC;pefA;pefB;pefC;pefD;pipB;pipB2;prgH;prgI;prgJ;prgK;ratB;shdA;sicA;sicP;sifA;sifB;sinH;sipA/sspA;sipB/sspB;sipC/sspC;sipD;slrP;sodCI;sopA;sopB/sigD;sopD;sopD2;sopE2;spaO;spaP;spaQ;spaR;spaS;spiC/ssaB;spt…
20-SA00875-0	3502	5;21;18;561;36;12;12	Ball	2	2	0	mdsA;mdsB	1	EFFLUX	1	EFFLUX	2	COPPER/GOLD;GOLD	0		0	0	0	None found	0	0	0	0		105	avrA;csgA;csgB;csgC;csgD;csgE;csgF;csgG;entA;entB;faeC;faeD;faeE;fepC;fepG;fimC;fimD;fimF;fimH;fimI;invA;invB;invC;invE;invF;invG;invH;invI;invJ;lpfA;lpfB;lpfC;lpfD;lpfE;mgtB;mgtC;mig-14;misL;ompA;orgA;orgB;orgC;pipB;pipB2;prgH;prgI;prgJ;prgK;sicA;sicP;sifA;sifB;sinH;sipA/sspA;sipB/sspB;sipC/sspC;sipD;slrP;sopA;sopB/sigD;sopD;sopD2;sopE2;spaO;spaP;spaQ;spaR;spaS;spiC/ssaB;sptP;ssaC;ssaD;ssaE;ssaG…
20-SA00883-0	3502	5;21;18;561;36;12;12	Ball	2	2	0	mdsA;mdsB	1	EFFLUX	1	EFFLUX	2	COPPER/GOLD;GOLD	0		0	0	0	None found	0	0	0	0		105	avrA;csgA;csgB;csgC;csgD;csgE;csgF;csgG;entA;entB;faeC;faeD;faeE;fepC;fepG;fimC;fimD;fimF;fimH;fimI;invA;invB;invC;invE;invF;invG;invH;invI;invJ;lpfA;lpfB;lpfC;lpfD;lpfE;mgtB;mgtC;mig-14;misL;ompA;orgA;orgB;orgC;pipB;pipB2;prgH;prgI;prgJ;prgK;sicA;sicP;sifA;sifB;sinH;sipA/sspA;sipB/sspB;sipC/sspC;sipD;slrP;sopA;sopB/sigD;sopD;sopD2;sopE2;spaO;spaP;spaQ;spaR;spaS;spiC/ssaB;sptP;ssaC;ssaD;ssaE;ssaG…
20-SA00977-0	145	36;31;35;14;26;6;8	Choleraesuis	2	2	0	mdsA;mdsB	1	EFFLUX	1	EFFLUX	2	COPPER/GOLD;GOLD	0		0	0	0	None found	1	49602	0	2	IncFIB(S)_1;IncFII(S)_1	112	csgA;csgB;csgC;csgD;csgE;csgF;csgG;entA;entB;fepC;fepG;fimC;fimD;fimF;fimH;fimI;gogB;invA;invB;invC;invE;invF;invG;invH;invI;invJ;lpfA;lpfB;lpfC;lpfD;lpfE;mgtB;mgtC;mig-14;misL;ompA;orgA;orgB;orgC;pefA;pefB;pefC;pefD;pipB;pipB2;prgH;prgI;prgJ;prgK;ratB;shdA;sicA;sicP;sifA;sifB;sinH;sipA/sspA;sipB/sspB;sipC/sspC;sipD;slrP;sodCI;sopA;sopB/sigD;sopD;sopD2;sopE2;spaO;spaP;spaQ;spaR;spaS;spiC/ssaB;spt…
20-SA00980-0	145	36;31;35;14;26;6;8	Choleraesuis	2	2	0	mdsA;mdsB	1	EFFLUX	1	EFFLUX	2	COPPER/GOLD;GOLD	0		0	0	0	None found	1	49530	0	2	IncFIB(S)_1;IncFII(S)_1	112	csgA;csgB;csgC;csgD;csgE;csgF;csgG;entA;entB;fepC;fepG;fimC;fimD;fimF;fimH;fimI;gogB;invA;invB;invC;invE;invF;invG;invH;invI;invJ;lpfA;lpfB;lpfC;lpfD;lpfE;mgtB;mgtC;mig-14;misL;ompA;orgA;orgB;orgC;pefA;pefB;pefC;pefD;pipB;pipB2;prgH;prgI;prgJ;prgK;ratB;shdA;sicA;sicP;sifA;sifB;sinH;sipA/sspA;sipB/sspB;sipC/sspC;sipD;slrP;sodCI;sopA;sopB/sigD;sopD;sopD2;sopE2;spaO;spaP;spaQ;spaR;spaS;spiC/ssaB;spt…
20-SA00981-0	145	36;31;35;14;26;6;8	Choleraesuis	2	2	0	mdsA;mdsB	1	EFFLUX	1	EFFLUX	2	COPPER/GOLD;GOLD	0		0	0	0	None found	1	49555	0	2	IncFIB(S)_1;IncFII(S)_1	112	csgA;csgB;csgC;csgD;csgE;csgF;csgG;entA;entB;fepC;fepG;fimC;fimD;fimF;fimH;fimI;gogB;invA;invB;invC;invE;invF;invG;invH;invI;invJ;lpfA;lpfB;lpfC;lpfD;lpfE;mgtB;mgtC;mig-14;misL;ompA;orgA;orgB;orgC;pefA;pefB;pefC;pefD;pipB;pipB2;prgH;prgI;prgJ;prgK;ratB;shdA;sicA;sicP;sifA;sifB;sinH;sipA/sspA;sipB/sspB;sipC/sspC;sipD;slrP;sodCI;sopA;sopB/sigD;sopD;sopD2;sopE2;spaO;spaP;spaQ;spaR;spaS;spiC/ssaB;spt…
20-SA00989-0	145	36;31;35;14;26;6;8	Choleraesuis	5	5	0	aph(3'')-Ib;aph(6)-Id;mdsA;mdsB;sul2	3	AMINOGLYCOSIDE;EFFLUX;SULFONAMIDE	3	EFFLUX;STREPTOMYCIN;SULFONAMIDE	6	ARSENIC;COPPER/GOLD;GOLD	0		0	0	3	aph(3'')-Ib;aph(6)-Id;sul2	2	58274	0	3	IncFIB(S)_1;IncFII(S)_1;IncQ1_1	112	csgA;csgB;csgC;csgD;csgE;csgF;csgG;entA;entB;fepC;fepG;fimC;fimD;fimF;fimH;fimI;gogB;invA;invB;invC;invE;invF;invG;invH;invI;invJ;lpfA;lpfB;lpfC;lpfD;lpfE;mgtB;mgtC;mig-14;misL;ompA;orgA;orgB;orgC;pefA;pefB;pefC;pefD;pipB;pipB2;prgH;prgI;prgJ;prgK;ratB;shdA;sicA;sicP;sifA;sifB;sinH;sipA/sspA;sipB/sspB;sipC/sspC;sipD;slrP;sodCI;sopA;sopB/sigD;sopD;sopD2;sopE2;spaO;spaP;spaQ;spaR;spaS;spiC/ssaB;spt…
20-SA01023-0	-	10;7;12;~9;5;9;46	Typhimurium	2	2	0	mdsA;mdsB	1	EFFLUX	1	EFFLUX	2	COPPER/GOLD;GOLD	0		0	0	0	None found	2	131862	0	3	IncFIB(S)_1;IncFII(S)_1;IncX4_2	116	avrA;csgA;csgB;csgC;csgD;csgE;csgF;csgG;entA;entB;fepC;fepG;fimC;fimD;fimF;fimH;fimI;gogB;grvA;invA;invB;invC;invE;invF;invG;invH;invI;invJ;lpfA;lpfB;lpfC;lpfD;lpfE;mgtB;mgtC;mig-14;misL;ompA;orgA;orgB;orgC;pefA;pefB;pefC;pefD;pipB;pipB2;prgH;prgI;prgJ;prgK;ratB;rck;sicA;sicP;sifA;sifB;sinH;sipA/sspA;sipB/sspB;sipC/sspC;sipD;slrP;sodCI;sopA;sopB/sigD;sopD;sopD2;sopE2;spaO;spaP;spaQ;spaR;spaS;spiC…
20-SA01024-0	19	10;7;12;9;5;9;2	Typhimurium	2	2	0	mdsA;mdsB	1	EFFLUX	1	EFFLUX	2	COPPER/GOLD;GOLD	0		0	0	0	None found	0	0	0	0		108	avrA;csgA;csgB;csgC;csgD;csgE;csgF;csgG;entA;entB;fepC;fepG;fimC;fimD;fimF;fimH;fimI;gogB;grvA;invA;invB;invC;invE;invF;invG;invH;invI;invJ;lpfA;lpfB;lpfC;lpfD;lpfE;mgtB;mgtC;mig-14;misL;ompA;orgA;orgB;orgC;pipB;pipB2;prgH;prgI;prgJ;prgK;ratB;sicA;sicP;sifA;sifB;sinH;sipA/sspA;sipB/sspB;sipC/sspC;sipD;slrP;sodCI;sopA;sopB/sigD;sopD;sopD2;sopE2;spaO;spaP;spaQ;spaR;spaS;spiC/ssaB;sptP;ssaC;ssaD;ssa…
20-SA01039-0	145	36;31;35;14;26;6;8	Choleraesuis	2	2	0	mdsA;mdsB	1	EFFLUX	1	EFFLUX	2	COPPER/GOLD;GOLD	0		0	0	0	None found	1	49545	0	2	IncFIB(S)_1;IncFII(S)_1	112	csgA;csgB;csgC;csgD;csgE;csgF;csgG;entA;entB;fepC;fepG;fimC;fimD;fimF;fimH;fimI;gogB;invA;invB;invC;invE;invF;invG;invH;invI;invJ;lpfA;lpfB;lpfC;lpfD;lpfE;mgtB;mgtC;mig-14;misL;ompA;orgA;orgB;orgC;pefA;pefB;pefC;pefD;pipB;pipB2;prgH;prgI;prgJ;prgK;ratB;shdA;sicA;sicP;sifA;sifB;sinH;sipA/sspA;sipB/sspB;sipC/sspC;sipD;slrP;sodCI;sopA;sopB/sigD;sopD;sopD2;sopE2;spaO;spaP;spaQ;spaR;spaS;spiC/ssaB;spt…
20-SA01154-0	128	10;7;12;9;5;55;2	Typhimurium	5	5	0	blaTEM-1;dfrA1;mdsA;mdsB;sul2	4	BETA-LACTAM;EFFLUX;SULFONAMIDE;TRIMETHOPRIM	4	BETA-LACTAM;EFFLUX;SULFONAMIDE;TRIMETHOPRIM	2	COPPER/GOLD;GOLD	0		0	0	3	blaTEM-1;dfrA1;sul2	2	202115	0	3	IncFIB(S)_1;IncFII(S)_1;IncI1_1_Alpha	115	avrA;csgA;csgB;csgC;csgD;csgE;csgF;csgG;entA;entB;fepC;fepG;fimC;fimD;fimF;fimH;fimI;gogB;grvA;invA;invB;invC;invE;invF;invG;invH;invI;invJ;lpfA;lpfB;lpfC;lpfD;lpfE;mgtB;mgtC;mig-14;misL;ompA;orgA;orgB;orgC;pefA;pefB;pefC;pefD;pipB;pipB2;prgH;prgI;prgJ;prgK;ratB;rck;sicA;sicP;sifA;sifB;sinH;sipA/sspA;sipB/sspB;sipC/sspC;sipD;slrP;sodCI;sopA;sopB/sigD;sopD;sopD2;sopE2;spaO;spaP;spaQ;spaR;spaS;spiC…
20-SA01162-0	313	10;7;12;9;112;9;2	Typhimurium	2	2	0	mdsA;mdsB	1	EFFLUX	1	EFFLUX	2	COPPER/GOLD;GOLD	0		0	0	0	None found	2	96458	0	3	Col440I_1;IncFIB(S)_1;IncFII(S)_1	116	avrA;csgA;csgB;csgC;csgD;csgE;csgF;csgG;entA;entB;fepC;fepG;fimC;fimD;fimF;fimH;fimI;gogB;grvA;invA;invB;invC;invE;invF;invG;invH;invI;invJ;lpfA;lpfB;lpfC;lpfD;lpfE;mgtB;mgtC;mig-14;misL;ompA;orgA;orgB;orgC;pefA;pefB;pefC;pefD;pipB;pipB2;prgH;prgI;prgJ;prgK;ratB;rck;sicA;sicP;sifA;sifB;sinH;sipA/sspA;sipB/sspB;sipC/sspC;sipD;slrP;sodCI;sopA;sopB/sigD;sopD;sopD2;sopE2;spaO;spaP;spaQ;spaR;spaS;spiC…
20-SA01184-0	3502	5;21;18;561;36;12;12	Ball	2	2	0	mdsA;mdsB	1	EFFLUX	1	EFFLUX	2	COPPER/GOLD;GOLD	0		0	0	0	None found	0	0	0	0		105	avrA;csgA;csgB;csgC;csgD;csgE;csgF;csgG;entA;entB;faeC;faeD;faeE;fepC;fepG;fimC;fimD;fimF;fimH;fimI;invA;invB;invC;invE;invF;invG;invH;invI;invJ;lpfA;lpfB;lpfC;lpfD;lpfE;mgtB;mgtC;mig-14;misL;ompA;orgA;orgB;orgC;pipB;pipB2;prgH;prgI;prgJ;prgK;sicA;sicP;sifA;sifB;sinH;sipA/sspA;sipB/sspB;sipC/sspC;sipD;slrP;sopA;sopB/sigD;sopD;sopD2;sopE2;spaO;spaP;spaQ;spaR;spaS;spiC/ssaB;sptP;ssaC;ssaD;ssaE;ssaG…
20-SA01185-0	3502	5;21;18;561;36;12;12	Ball	2	2	0	mdsA;mdsB	1	EFFLUX	1	EFFLUX	2	COPPER/GOLD;GOLD	0		0	0	0	None found	0	0	0	0		105	avrA;csgA;csgB;csgC;csgD;csgE;csgF;csgG;entA;entB;faeC;faeD;faeE;fepC;fepG;fimC;fimD;fimF;fimH;fimI;invA;invB;invC;invE;invF;invG;invH;invI;invJ;lpfA;lpfB;lpfC;lpfD;lpfE;mgtB;mgtC;mig-14;misL;ompA;orgA;orgB;orgC;pipB;pipB2;prgH;prgI;prgJ;prgK;sicA;sicP;sifA;sifB;sinH;sipA/sspA;sipB/sspB;sipC/sspC;sipD;slrP;sopA;sopB/sigD;sopD;sopD2;sopE2;spaO;spaP;spaQ;spaR;spaS;spiC/ssaB;sptP;ssaC;ssaD;ssaE;ssaG…
20-SA01186-0	128	10;7;12;9;5;55;2	Typhimurium	2	2	0	mdsA;mdsB	1	EFFLUX	1	EFFLUX	2	COPPER/GOLD;GOLD	0		0	0	0	None found	2	93495	0	2	IncFIB(S)_1;IncFII(S)_1	116	avrA;csgA;csgB;csgC;csgD;csgE;csgF;csgG;entA;entB;fepC;fepG;fimC;fimD;fimF;fimH;fimI;gogB;grvA;invA;invB;invC;invE;invF;invG;invH;invI;invJ;lpfA;lpfB;lpfC;lpfD;lpfE;mgtB;mgtC;mig-14;misL;ompA;orgA;orgB;orgC;pefA;pefB;pefC;pefD;pipB;pipB2;prgH;prgI;prgJ;prgK;ratB;rck;sicA;sicP;sifA;sifB;sinH;sipA/sspA;sipB/sspB;sipC/sspC;sipD;slrP;sodCI;sopA;sopB/sigD;sopD;sopD2;sopE2;spaO;spaP;spaQ;spaR;spaS;spiC…
20-SA01211-0	183	5;2;3;7;60;6;11	Enteritidis	2	2	0	mdsA;mdsB	1	EFFLUX	1	EFFLUX	2	COPPER/GOLD;GOLD	0		0	0	0	None found	1	87191	0	1	IncFII(S)_1	109	avrA;csgA;csgB;csgC;csgD;csgE;csgF;csgG;entA;entB;fepG;fimC;fimD;fimF;fimH;fimI;gogB;grvA;invA;invB;invC;invE;invF;invG;invH;invI;invJ;lpfA;lpfB;lpfC;lpfD;lpfE;mgtB;mgtC;mig-14;misL;ompA;orgA;orgB;orgC;pipB;pipB2;prgH;prgI;prgJ;prgK;ratB;sicA;sicP;sifA;sifB;sinH;sipA/sspA;sipB/sspB;sipC/sspC;sipD;slrP;sodCI;sopA;sopB/sigD;sopD;sopD2;sopE2;spaO;spaP;spaQ;spaR;spaS;spiC/ssaB;sptP;spvB;spvC;spvR;ssa…
20-SA01288-0	11	5;2;3;7;6;6;11	Enteritidis	2	2	0	mdsA;mdsB	1	EFFLUX	1	EFFLUX	2	COPPER/GOLD;GOLD	0		0	0	0	None found	7	184208	0	5	ColRNAI_1;IncFIB(S)_1;IncFII(S)_1;IncI1_1_Alpha;IncX4_2	112	avrA;csgA;csgB;csgC;csgD;csgE;csgF;csgG;entA;entB;fepG;fimC;fimD;fimF;fimH;fimI;invA;invB;invC;invE;invF;invG;invH;invI;invJ;lpfA;lpfB;lpfC;lpfD;lpfE;mgtB;mgtC;mig-14;misL;ompA;orgA;orgB;orgC;pefA;pefB;pefC;pefD;pipB;pipB2;prgH;prgI;prgJ;prgK;ratB;rck;sicA;sicP;sifA;sifB;sinH;sipA/sspA;sipB/sspB;sipC/sspC;sipD;slrP;sodCI;sopA;sopB/sigD;sopD;sopD2;sopE2;spaO;spaP;spaQ;spaR;spaS;spiC/ssaB;sptP;spvB…
20-SA01308-0	145	36;31;35;14;26;6;8	Choleraesuis	5	5	0	aph(3'')-Ib;aph(6)-Id;mdsA;mdsB;sul2	3	AMINOGLYCOSIDE;EFFLUX;SULFONAMIDE	3	EFFLUX;STREPTOMYCIN;SULFONAMIDE	6	ARSENIC;COPPER/GOLD;GOLD	0		0	0	3	aph(3'')-Ib;aph(6)-Id;sul2	2	58317	0	3	IncFIB(S)_1;IncFII(S)_1;IncQ1_1	112	csgA;csgB;csgC;csgD;csgE;csgF;csgG;entA;entB;fepC;fepG;fimC;fimD;fimF;fimH;fimI;gogB;invA;invB;invC;invE;invF;invG;invH;invI;invJ;lpfA;lpfB;lpfC;lpfD;lpfE;mgtB;mgtC;mig-14;misL;ompA;orgA;orgB;orgC;pefA;pefB;pefC;pefD;pipB;pipB2;prgH;prgI;prgJ;prgK;ratB;shdA;sicA;sicP;sifA;sifB;sinH;sipA/sspA;sipB/sspB;sipC/sspC;sipD;slrP;sodCI;sopA;sopB/sigD;sopD;sopD2;sopE2;spaO;spaP;spaQ;spaR;spaS;spiC/ssaB;spt…
20-SA01313-0	145	36;31;35;14;26;6;8	Choleraesuis	2	2	0	mdsA;mdsB	1	EFFLUX	1	EFFLUX	2	COPPER/GOLD;GOLD	0		0	0	0	None found	1	49614	0	2	IncFIB(S)_1;IncFII(S)_1	112	csgA;csgB;csgC;csgD;csgE;csgF;csgG;entA;entB;fepC;fepG;fimC;fimD;fimF;fimH;fimI;gogB;invA;invB;invC;invE;invF;invG;invH;invI;invJ;lpfA;lpfB;lpfC;lpfD;lpfE;mgtB;mgtC;mig-14;misL;ompA;orgA;orgB;orgC;pefA;pefB;pefC;pefD;pipB;pipB2;prgH;prgI;prgJ;prgK;ratB;shdA;sicA;sicP;sifA;sifB;sinH;sipA/sspA;sipB/sspB;sipC/sspC;sipD;slrP;sodCI;sopA;sopB/sigD;sopD;sopD2;sopE2;spaO;spaP;spaQ;spaR;spaS;spiC/ssaB;spt…
20-SA01314-0	145	36;31;35;14;26;6;8	Choleraesuis	2	2	0	mdsA;mdsB	1	EFFLUX	1	EFFLUX	2	COPPER/GOLD;GOLD	0		0	0	0	None found	1	49544	0	2	IncFIB(S)_1;IncFII(S)_1	112	csgA;csgB;csgC;csgD;csgE;csgF;csgG;entA;entB;fepC;fepG;fimC;fimD;fimF;fimH;fimI;gogB;invA;invB;invC;invE;invF;invG;invH;invI;invJ;lpfA;lpfB;lpfC;lpfD;lpfE;mgtB;mgtC;mig-14;misL;ompA;orgA;orgB;orgC;pefA;pefB;pefC;pefD;pipB;pipB2;prgH;prgI;prgJ;prgK;ratB;shdA;sicA;sicP;sifA;sifB;sinH;sipA/sspA;sipB/sspB;sipC/sspC;sipD;slrP;sodCI;sopA;sopB/sigD;sopD;sopD2;sopE2;spaO;spaP;spaQ;spaR;spaS;spiC/ssaB;spt…
20-SA01323-0	145	36;31;35;14;26;6;8	Choleraesuis	2	2	0	mdsA;mdsB	1	EFFLUX	1	EFFLUX	2	COPPER/GOLD;GOLD	0		0	0	0	None found	1	49587	0	2	IncFIB(S)_1;IncFII(S)_1	112	csgA;csgB;csgC;csgD;csgE;csgF;csgG;entA;entB;fepC;fepG;fimC;fimD;fimF;fimH;fimI;gogB;invA;invB;invC;invE;invF;invG;invH;invI;invJ;lpfA;lpfB;lpfC;lpfD;lpfE;mgtB;mgtC;mig-14;misL;ompA;orgA;orgB;orgC;pefA;pefB;pefC;pefD;pipB;pipB2;prgH;prgI;prgJ;prgK;ratB;shdA;sicA;sicP;sifA;sifB;sinH;sipA/sspA;sipB/sspB;sipC/sspC;sipD;slrP;sodCI;sopA;sopB/sigD;sopD;sopD2;sopE2;spaO;spaP;spaQ;spaR;spaS;spiC/ssaB;spt…
20-SA01324-0	145	36;31;35;14;26;6;8	Choleraesuis	2	2	0	mdsA;mdsB	1	EFFLUX	1	EFFLUX	2	COPPER/GOLD;GOLD	0		0	0	0	None found	1	49582	0	2	IncFIB(S)_1;IncFII(S)_1	112	csgA;csgB;csgC;csgD;csgE;csgF;csgG;entA;entB;fepC;fepG;fimC;fimD;fimF;fimH;fimI;gogB;invA;invB;invC;invE;invF;invG;invH;invI;invJ;lpfA;lpfB;lpfC;lpfD;lpfE;mgtB;mgtC;mig-14;misL;ompA;orgA;orgB;orgC;pefA;pefB;pefC;pefD;pipB;pipB2;prgH;prgI;prgJ;prgK;ratB;shdA;sicA;sicP;sifA;sifB;sinH;sipA/sspA;sipB/sspB;sipC/sspC;sipD;slrP;sodCI;sopA;sopB/sigD;sopD;sopD2;sopE2;spaO;spaP;spaQ;spaR;spaS;spiC/ssaB;spt…
20-SA01325-0	145	36;31;35;14;26;6;8	Choleraesuis	2	2	0	mdsA;mdsB	1	EFFLUX	1	EFFLUX	2	COPPER/GOLD;GOLD	0		0	0	0	None found	1	49693	0	2	IncFIB(S)_1;IncFII(S)_1	112	csgA;csgB;csgC;csgD;csgE;csgF;csgG;entA;entB;fepC;fepG;fimC;fimD;fimF;fimH;fimI;gogB;invA;invB;invC;invE;invF;invG;invH;invI;invJ;lpfA;lpfB;lpfC;lpfD;lpfE;mgtB;mgtC;mig-14;misL;ompA;orgA;orgB;orgC;pefA;pefB;pefC;pefD;pipB;pipB2;prgH;prgI;prgJ;prgK;ratB;shdA;sicA;sicP;sifA;sifB;sinH;sipA/sspA;sipB/sspB;sipC/sspC;sipD;slrP;sodCI;sopA;sopB/sigD;sopD;sopD2;sopE2;spaO;spaP;spaQ;spaR;spaS;spiC/ssaB;spt…
20-SA01343-0	128	10;7;12;9;5;55;2	Typhimurium	2	2	0	mdsA;mdsB	1	EFFLUX	1	EFFLUX	2	COPPER/GOLD;GOLD	0		0	0	0	None found	1	93831	0	2	IncFIB(S)_1;IncFII(S)_1	115	avrA;csgA;csgB;csgC;csgD;csgE;csgF;csgG;entA;entB;fepC;fepG;fimC;fimD;fimF;fimH;fimI;gogB;grvA;invA;invB;invC;invE;invF;invG;invH;invI;invJ;lpfA;lpfB;lpfC;lpfD;lpfE;mgtB;mgtC;mig-14;misL;ompA;orgA;orgB;orgC;pefA;pefB;pefC;pefD;pipB;pipB2;prgH;prgI;prgJ;prgK;ratB;rck;sicA;sicP;sifA;sifB;sinH;sipA/sspA;sipB/sspB;sipC/sspC;sipD;slrP;sodCI;sopA;sopB/sigD;sopD;sopD2;sopE2;spaO;spaP;spaQ;spaR;spaS;spiC…
20-SA01356-0	11	5;2;3;7;6;6;11	Enteritidis	2	2	0	mdsA;mdsB	1	EFFLUX	1	EFFLUX	2	COPPER/GOLD;GOLD	0		0	0	0	None found	3	57166	0	2	IncFIB(S)_1;IncFII(S)_1	112	avrA;csgA;csgB;csgC;csgD;csgE;csgF;csgG;entA;entB;fepG;fimC;fimD;fimF;fimH;fimI;invA;invB;invC;invE;invF;invG;invH;invI;invJ;lpfA;lpfB;lpfC;lpfD;lpfE;mgtB;mgtC;mig-14;misL;ompA;orgA;orgB;orgC;pefA;pefB;pefC;pefD;pipB;pipB2;prgH;prgI;prgJ;prgK;ratB;rck;sicA;sicP;sifA;sifB;sinH;sipA/sspA;sipB/sspB;sipC/sspC;sipD;slrP;sodCI;sopA;sopB/sigD;sopD;sopD2;sopE2;spaO;spaP;spaQ;spaR;spaS;spiC/ssaB;sptP;spvB…
20-SA01424-0	128	10;7;12;9;5;55;2	Typhimurium	2	2	0	mdsA;mdsB	1	EFFLUX	1	EFFLUX	2	COPPER/GOLD;GOLD	0		0	0	0	None found	1	93864	0	2	IncFIB(S)_1;IncFII(S)_1	116	avrA;csgA;csgB;csgC;csgD;csgE;csgF;csgG;entA;entB;fepC;fepG;fimC;fimD;fimF;fimH;fimI;gogB;grvA;invA;invB;invC;invE;invF;invG;invH;invI;invJ;lpfA;lpfB;lpfC;lpfD;lpfE;mgtB;mgtC;mig-14;misL;ompA;orgA;orgB;orgC;pefA;pefB;pefC;pefD;pipB;pipB2;prgH;prgI;prgJ;prgK;ratB;rck;sicA;sicP;sifA;sifB;sinH;sipA/sspA;sipB/sspB;sipC/sspC;sipD;slrP;sodCI;sopA;sopB/sigD;sopD;sopD2;sopE2;spaO;spaP;spaQ;spaR;spaS;spiC…
20-SA01464-0	3502	5;21;18;561;36;12;12	Ball	2	2	0	mdsA;mdsB	1	EFFLUX	1	EFFLUX	2	COPPER/GOLD;GOLD	0		0	0	0	None found	0	0	0	0		105	avrA;csgA;csgB;csgC;csgD;csgE;csgF;csgG;entA;entB;faeC;faeD;faeE;fepC;fepG;fimC;fimD;fimF;fimH;fimI;invA;invB;invC;invE;invF;invG;invH;invI;invJ;lpfA;lpfB;lpfC;lpfD;lpfE;mgtB;mgtC;mig-14;misL;ompA;orgA;orgB;orgC;pipB;pipB2;prgH;prgI;prgJ;prgK;sicA;sicP;sifA;sifB;sinH;sipA/sspA;sipB/sspB;sipC/sspC;sipD;slrP;sopA;sopB/sigD;sopD;sopD2;sopE2;spaO;spaP;spaQ;spaR;spaS;spiC/ssaB;sptP;ssaC;ssaD;ssaE;ssaG…
20-SA01575-0	145	36;31;35;14;26;6;8	Choleraesuis	2	2	0	mdsA;mdsB	1	EFFLUX	1	EFFLUX	2	COPPER/GOLD;GOLD	0		0	0	0	None found	1	49547	0	2	IncFIB(S)_1;IncFII(S)_1	112	csgA;csgB;csgC;csgD;csgE;csgF;csgG;entA;entB;fepC;fepG;fimC;fimD;fimF;fimH;fimI;gogB;invA;invB;invC;invE;invF;invG;invH;invI;invJ;lpfA;lpfB;lpfC;lpfD;lpfE;mgtB;mgtC;mig-14;misL;ompA;orgA;orgB;orgC;pefA;pefB;pefC;pefD;pipB;pipB2;prgH;prgI;prgJ;prgK;ratB;shdA;sicA;sicP;sifA;sifB;sinH;sipA/sspA;sipB/sspB;sipC/sspC;sipD;slrP;sodCI;sopA;sopB/sigD;sopD;sopD2;sopE2;spaO;spaP;spaQ;spaR;spaS;spiC/ssaB;spt…
20-SA01576-0	145	36;31;35;14;26;6;8	Choleraesuis	3	2	1	gyrA_S83F;mdsA;mdsB	2	EFFLUX;QUINOLONE/TRICLOSAN	2	EFFLUX;QUINOLONE/TRICLOSAN	2	COPPER/GOLD;GOLD	0		0	0	0	None found	1	49643	0	2	IncFIB(S)_1;IncFII(S)_1	112	csgA;csgB;csgC;csgD;csgE;csgF;csgG;entA;entB;fepC;fepG;fimC;fimD;fimF;fimH;fimI;gogB;invA;invB;invC;invE;invF;invG;invH;invI;invJ;lpfA;lpfB;lpfC;lpfD;lpfE;mgtB;mgtC;mig-14;misL;ompA;orgA;orgB;orgC;pefA;pefB;pefC;pefD;pipB;pipB2;prgH;prgI;prgJ;prgK;ratB;shdA;sicA;sicP;sifA;sifB;sinH;sipA/sspA;sipB/sspB;sipC/sspC;sipD;slrP;sodCI;sopA;sopB/sigD;sopD;sopD2;sopE2;spaO;spaP;spaQ;spaR;spaS;spiC/ssaB;spt…
20-SA01577-0	145	36;31;35;14;26;6;8	Choleraesuis	2	2	0	mdsA;mdsB	1	EFFLUX	1	EFFLUX	2	COPPER/GOLD;GOLD	0		0	0	0	None found	1	49865	0	2	IncFIB(S)_1;IncFII(S)_1	112	csgA;csgB;csgC;csgD;csgE;csgF;csgG;entA;entB;fepC;fepG;fimC;fimD;fimF;fimH;fimI;gogB;invA;invB;invC;invE;invF;invG;invH;invI;invJ;lpfA;lpfB;lpfC;lpfD;lpfE;mgtB;mgtC;mig-14;misL;ompA;orgA;orgB;orgC;pefA;pefB;pefC;pefD;pipB;pipB2;prgH;prgI;prgJ;prgK;ratB;shdA;sicA;sicP;sifA;sifB;sinH;sipA/sspA;sipB/sspB;sipC/sspC;sipD;slrP;sodCI;sopA;sopB/sigD;sopD;sopD2;sopE2;spaO;spaP;spaQ;spaR;spaS;spiC/ssaB;spt…
20-SA01578-0	145	36;31;35;14;26;6;8	Choleraesuis	2	2	0	mdsA;mdsB	1	EFFLUX	1	EFFLUX	2	COPPER/GOLD;GOLD	0		0	0	0	None found	1	49904	0	2	IncFIB(S)_1;IncFII(S)_1	112	csgA;csgB;csgC;csgD;csgE;csgF;csgG;entA;entB;fepC;fepG;fimC;fimD;fimF;fimH;fimI;gogB;invA;invB;invC;invE;invF;invG;invH;invI;invJ;lpfA;lpfB;lpfC;lpfD;lpfE;mgtB;mgtC;mig-14;misL;ompA;orgA;orgB;orgC;pefA;pefB;pefC;pefD;pipB;pipB2;prgH;prgI;prgJ;prgK;ratB;shdA;sicA;sicP;sifA;sifB;sinH;sipA/sspA;sipB/sspB;sipC/sspC;sipD;slrP;sodCI;sopA;sopB/sigD;sopD;sopD2;sopE2;spaO;spaP;spaQ;spaR;spaS;spiC/ssaB;spt…
20-SA01617-0	1995	5;101;18;561;36;12;12	Coeln	2	2	0	mdsA;mdsB	1	EFFLUX	1	EFFLUX	2	COPPER/GOLD;GOLD	0		0	0	0	None found	0	0	0	0		108	avrA;csgA;csgB;csgC;csgD;csgE;csgF;csgG;entA;entB;faeC;faeD;faeE;fepC;fepG;fimC;fimD;fimF;fimH;fimI;grvA;invA;invB;invC;invE;invF;invG;invH;invI;invJ;lpfA;lpfB;lpfC;lpfD;lpfE;mgtB;mgtC;mig-14;misL;ompA;orgA;orgB;orgC;pipB;pipB2;prgH;prgI;prgJ;prgK;sicA;sicP;sifA;sifB;sinH;sipA/sspA;sipB/sspB;sipC/sspC;sipD;slrP;sodCI;sopA;sopB/sigD;sopD;sopD2;sopE2;spaO;spaP;spaQ;spaR;spaS;spiC/ssaB;sptP;ssaC;ssa…
20-SA01658-0	128	10;7;12;9;5;55;2	Typhimurium	2	2	0	mdsA;mdsB	1	EFFLUX	1	EFFLUX	2	COPPER/GOLD;GOLD	0		0	0	0	None found	1	93849	0	2	IncFIB(S)_1;IncFII(S)_1	116	avrA;csgA;csgB;csgC;csgD;csgE;csgF;csgG;entA;entB;fepC;fepG;fimC;fimD;fimF;fimH;fimI;gogB;grvA;invA;invB;invC;invE;invF;invG;invH;invI;invJ;lpfA;lpfB;lpfC;lpfD;lpfE;mgtB;mgtC;mig-14;misL;ompA;orgA;orgB;orgC;pefA;pefB;pefC;pefD;pipB;pipB2;prgH;prgI;prgJ;prgK;ratB;rck;sicA;sicP;sifA;sifB;sinH;sipA/sspA;sipB/sspB;sipC/sspC;sipD;slrP;sodCI;sopA;sopB/sigD;sopD;sopD2;sopE2;spaO;spaP;spaQ;spaR;spaS;spiC…
20-SA01665-0	19	10;7;12;9;5;9;2	Typhimurium	2	2	0	mdsA;mdsB	1	EFFLUX	1	EFFLUX	2	COPPER/GOLD;GOLD	0		0	0	0	None found	2	93488	0	2	IncFIB(S)_1;IncFII(S)_1	116	avrA;csgA;csgB;csgC;csgD;csgE;csgF;csgG;entA;entB;fepC;fepG;fimC;fimD;fimF;fimH;fimI;gogB;grvA;invA;invB;invC;invE;invF;invG;invH;invI;invJ;lpfA;lpfB;lpfC;lpfD;lpfE;mgtB;mgtC;mig-14;misL;ompA;orgA;orgB;orgC;pefA;pefB;pefC;pefD;pipB;pipB2;prgH;prgI;prgJ;prgK;ratB;rck;sicA;sicP;sifA;sifB;sinH;sipA/sspA;sipB/sspB;sipC/sspC;sipD;slrP;sodCI;sopA;sopB/sigD;sopD;sopD2;sopE2;spaO;spaP;spaQ;spaR;spaS;spiC…
20-SA01694-0	11	5;2;3;7;6;6;11	Enteritidis	2	2	0	mdsA;mdsB	1	EFFLUX	1	EFFLUX	2	COPPER/GOLD;GOLD	0		0	0	0	None found	3	57154	0	2	IncFIB(S)_1;IncFII(S)_1	112	avrA;csgA;csgB;csgC;csgD;csgE;csgF;csgG;entA;entB;fepG;fimC;fimD;fimF;fimH;fimI;invA;invB;invC;invE;invF;invG;invH;invI;invJ;lpfA;lpfB;lpfC;lpfD;lpfE;mgtB;mgtC;mig-14;misL;ompA;orgA;orgB;orgC;pefA;pefB;pefC;pefD;pipB;pipB2;prgH;prgI;prgJ;prgK;ratB;rck;sicA;sicP;sifA;sifB;sinH;sipA/sspA;sipB/sspB;sipC/sspC;sipD;slrP;sodCI;sopA;sopB/sigD;sopD;sopD2;sopE2;spaO;spaP;spaQ;spaR;spaS;spiC/ssaB;sptP;spvB…
20-SA01743-0	145	36;31;35;14;26;6;8	Choleraesuis	2	2	0	mdsA;mdsB	1	EFFLUX	1	EFFLUX	2	COPPER/GOLD;GOLD	0		0	0	0	None found	1	49578	0	2	IncFIB(S)_1;IncFII(S)_1	112	csgA;csgB;csgC;csgD;csgE;csgF;csgG;entA;entB;fepC;fepG;fimC;fimD;fimF;fimH;fimI;gogB;invA;invB;invC;invE;invF;invG;invH;invI;invJ;lpfA;lpfB;lpfC;lpfD;lpfE;mgtB;mgtC;mig-14;misL;ompA;orgA;orgB;orgC;pefA;pefB;pefC;pefD;pipB;pipB2;prgH;prgI;prgJ;prgK;ratB;shdA;sicA;sicP;sifA;sifB;sinH;sipA/sspA;sipB/sspB;sipC/sspC;sipD;slrP;sodCI;sopA;sopB/sigD;sopD;sopD2;sopE2;spaO;spaP;spaQ;spaR;spaS;spiC/ssaB;spt…
20-SA01744-0	145	36;31;35;14;26;6;8	Choleraesuis	2	2	0	mdsA;mdsB	1	EFFLUX	1	EFFLUX	2	COPPER/GOLD;GOLD	0		0	0	0	None found	1	49519	0	2	IncFIB(S)_1;IncFII(S)_1	112	csgA;csgB;csgC;csgD;csgE;csgF;csgG;entA;entB;fepC;fepG;fimC;fimD;fimF;fimH;fimI;gogB;invA;invB;invC;invE;invF;invG;invH;invI;invJ;lpfA;lpfB;lpfC;lpfD;lpfE;mgtB;mgtC;mig-14;misL;ompA;orgA;orgB;orgC;pefA;pefB;pefC;pefD;pipB;pipB2;prgH;prgI;prgJ;prgK;ratB;shdA;sicA;sicP;sifA;sifB;sinH;sipA/sspA;sipB/sspB;sipC/sspC;sipD;slrP;sodCI;sopA;sopB/sigD;sopD;sopD2;sopE2;spaO;spaP;spaQ;spaR;spaS;spiC/ssaB;spt…
20-SA01745-0	145	36;31;35;14;26;6;8	Choleraesuis	2	2	0	mdsA;mdsB	1	EFFLUX	1	EFFLUX	2	COPPER/GOLD;GOLD	0		0	0	0	None found	1	49869	0	2	IncFIB(S)_1;IncFII(S)_1	112	csgA;csgB;csgC;csgD;csgE;csgF;csgG;entA;entB;fepC;fepG;fimC;fimD;fimF;fimH;fimI;gogB;invA;invB;invC;invE;invF;invG;invH;invI;invJ;lpfA;lpfB;lpfC;lpfD;lpfE;mgtB;mgtC;mig-14;misL;ompA;orgA;orgB;orgC;pefA;pefB;pefC;pefD;pipB;pipB2;prgH;prgI;prgJ;prgK;ratB;shdA;sicA;sicP;sifA;sifB;sinH;sipA/sspA;sipB/sspB;sipC/sspC;sipD;slrP;sodCI;sopA;sopB/sigD;sopD;sopD2;sopE2;spaO;spaP;spaQ;spaR;spaS;spiC/ssaB;spt…
20-SA01746-0	145	36;31;35;14;26;6;8	Choleraesuis	2	2	0	mdsA;mdsB	1	EFFLUX	1	EFFLUX	2	COPPER/GOLD;GOLD	0		0	0	0	None found	1	49746	0	2	IncFIB(S)_1;IncFII(S)_1	112	csgA;csgB;csgC;csgD;csgE;csgF;csgG;entA;entB;fepC;fepG;fimC;fimD;fimF;fimH;fimI;gogB;invA;invB;invC;invE;invF;invG;invH;invI;invJ;lpfA;lpfB;lpfC;lpfD;lpfE;mgtB;mgtC;mig-14;misL;ompA;orgA;orgB;orgC;pefA;pefB;pefC;pefD;pipB;pipB2;prgH;prgI;prgJ;prgK;ratB;shdA;sicA;sicP;sifA;sifB;sinH;sipA/sspA;sipB/sspB;sipC/sspC;sipD;slrP;sodCI;sopA;sopB/sigD;sopD;sopD2;sopE2;spaO;spaP;spaQ;spaR;spaS;spiC/ssaB;spt…
20-SA01784-0	128	10;7;12;9;5;55;2	Typhimurium	2	2	0	mdsA;mdsB	1	EFFLUX	1	EFFLUX	2	COPPER/GOLD;GOLD	0		0	0	0	None found	2	93489	0	2	IncFIB(S)_1;IncFII(S)_1	116	avrA;csgA;csgB;csgC;csgD;csgE;csgF;csgG;entA;entB;fepC;fepG;fimC;fimD;fimF;fimH;fimI;gogB;grvA;invA;invB;invC;invE;invF;invG;invH;invI;invJ;lpfA;lpfB;lpfC;lpfD;lpfE;mgtB;mgtC;mig-14;misL;ompA;orgA;orgB;orgC;pefA;pefB;pefC;pefD;pipB;pipB2;prgH;prgI;prgJ;prgK;ratB;rck;sicA;sicP;sifA;sifB;sinH;sipA/sspA;sipB/sspB;sipC/sspC;sipD;slrP;sodCI;sopA;sopB/sigD;sopD;sopD2;sopE2;spaO;spaP;spaQ;spaR;spaS;spiC…
20-SA01785-0	145	36;31;35;14;26;6;8	Choleraesuis	2	2	0	mdsA;mdsB	1	EFFLUX	1	EFFLUX	2	COPPER/GOLD;GOLD	0		0	0	0	None found	1	49524	0	2	IncFIB(S)_1;IncFII(S)_1	112	csgA;csgB;csgC;csgD;csgE;csgF;csgG;entA;entB;fepC;fepG;fimC;fimD;fimF;fimH;fimI;gogB;invA;invB;invC;invE;invF;invG;invH;invI;invJ;lpfA;lpfB;lpfC;lpfD;lpfE;mgtB;mgtC;mig-14;misL;ompA;orgA;orgB;orgC;pefA;pefB;pefC;pefD;pipB;pipB2;prgH;prgI;prgJ;prgK;ratB;shdA;sicA;sicP;sifA;sifB;sinH;sipA/sspA;sipB/sspB;sipC/sspC;sipD;slrP;sodCI;sopA;sopB/sigD;sopD;sopD2;sopE2;spaO;spaP;spaQ;spaR;spaS;spiC/ssaB;spt…
20-SA01897-0	145	36;31;35;14;26;6;8	Choleraesuis	2	2	0	mdsA;mdsB	1	EFFLUX	1	EFFLUX	2	COPPER/GOLD;GOLD	0		0	0	0	None found	2	134519	0	3	IncFIB(S)_1;IncFII(S)_1;IncI_Gamma_1	112	csgA;csgB;csgC;csgD;csgE;csgF;csgG;entA;entB;fepC;fepG;fimC;fimD;fimF;fimH;fimI;gogB;invA;invB;invC;invE;invF;invG;invH;invI;invJ;lpfA;lpfB;lpfC;lpfD;lpfE;mgtB;mgtC;mig-14;misL;ompA;orgA;orgB;orgC;pefA;pefB;pefC;pefD;pipB;pipB2;prgH;prgI;prgJ;prgK;ratB;shdA;sicA;sicP;sifA;sifB;sinH;sipA/sspA;sipB/sspB;sipC/sspC;sipD;slrP;sodCI;sopA;sopB/sigD;sopD;sopD2;sopE2;spaO;spaP;spaQ;spaR;spaS;spiC/ssaB;spt…
20-SA02017-0	145	36;31;35;14;26;6;8	Choleraesuis	2	2	0	mdsA;mdsB	1	EFFLUX	1	EFFLUX	2	COPPER/GOLD;GOLD	0		0	0	0	None found	1	49536	0	2	IncFIB(S)_1;IncFII(S)_1	112	csgA;csgB;csgC;csgD;csgE;csgF;csgG;entA;entB;fepC;fepG;fimC;fimD;fimF;fimH;fimI;gogB;invA;invB;invC;invE;invF;invG;invH;invI;invJ;lpfA;lpfB;lpfC;lpfD;lpfE;mgtB;mgtC;mig-14;misL;ompA;orgA;orgB;orgC;pefA;pefB;pefC;pefD;pipB;pipB2;prgH;prgI;prgJ;prgK;ratB;shdA;sicA;sicP;sifA;sifB;sinH;sipA/sspA;sipB/sspB;sipC/sspC;sipD;slrP;sodCI;sopA;sopB/sigD;sopD;sopD2;sopE2;spaO;spaP;spaQ;spaR;spaS;spiC/ssaB;spt…
20-SA02033-0	145	36;31;35;14;26;6;8	Choleraesuis	2	2	0	mdsA;mdsB	1	EFFLUX	1	EFFLUX	2	COPPER/GOLD;GOLD	0		0	0	0	None found	1	49528	0	2	IncFIB(S)_1;IncFII(S)_1	112	csgA;csgB;csgC;csgD;csgE;csgF;csgG;entA;entB;fepC;fepG;fimC;fimD;fimF;fimH;fimI;gogB;invA;invB;invC;invE;invF;invG;invH;invI;invJ;lpfA;lpfB;lpfC;lpfD;lpfE;mgtB;mgtC;mig-14;misL;ompA;orgA;orgB;orgC;pefA;pefB;pefC;pefD;pipB;pipB2;prgH;prgI;prgJ;prgK;ratB;shdA;sicA;sicP;sifA;sifB;sinH;sipA/sspA;sipB/sspB;sipC/sspC;sipD;slrP;sodCI;sopA;sopB/sigD;sopD;sopD2;sopE2;spaO;spaP;spaQ;spaR;spaS;spiC/ssaB;spt…
20-SA02093-0	145	36;31;35;14;26;6;8	Choleraesuis	5	5	0	aph(3'')-Ib;aph(6)-Id;mdsA;mdsB;sul2	3	AMINOGLYCOSIDE;EFFLUX;SULFONAMIDE	3	EFFLUX;STREPTOMYCIN;SULFONAMIDE	2	COPPER/GOLD;GOLD	0		0	0	3	aph(3'')-Ib;aph(6)-Id;sul2	2	58272	0	3	IncFIB(S)_1;IncFII(S)_1;IncQ1_1	112	csgA;csgB;csgC;csgD;csgE;csgF;csgG;entA;entB;fepC;fepG;fimC;fimD;fimF;fimH;fimI;gogB;invA;invB;invC;invE;invF;invG;invH;invI;invJ;lpfA;lpfB;lpfC;lpfD;lpfE;mgtB;mgtC;mig-14;misL;ompA;orgA;orgB;orgC;pefA;pefB;pefC;pefD;pipB;pipB2;prgH;prgI;prgJ;prgK;ratB;shdA;sicA;sicP;sifA;sifB;sinH;sipA/sspA;sipB/sspB;sipC/sspC;sipD;slrP;sodCI;sopA;sopB/sigD;sopD;sopD2;sopE2;spaO;spaP;spaQ;spaR;spaS;spiC/ssaB;spt…
20-SA02101-0	145	36;31;35;14;26;6;8	Choleraesuis	2	2	0	mdsA;mdsB	1	EFFLUX	1	EFFLUX	2	COPPER/GOLD;GOLD	0		0	0	0	None found	1	49592	0	2	IncFIB(S)_1;IncFII(S)_1	112	csgA;csgB;csgC;csgD;csgE;csgF;csgG;entA;entB;fepC;fepG;fimC;fimD;fimF;fimH;fimI;gogB;invA;invB;invC;invE;invF;invG;invH;invI;invJ;lpfA;lpfB;lpfC;lpfD;lpfE;mgtB;mgtC;mig-14;misL;ompA;orgA;orgB;orgC;pefA;pefB;pefC;pefD;pipB;pipB2;prgH;prgI;prgJ;prgK;ratB;shdA;sicA;sicP;sifA;sifB;sinH;sipA/sspA;sipB/sspB;sipC/sspC;sipD;slrP;sodCI;sopA;sopB/sigD;sopD;sopD2;sopE2;spaO;spaP;spaQ;spaR;spaS;spiC/ssaB;spt…
20-SA02102-0	145	36;31;35;14;26;6;8	Choleraesuis	2	2	0	mdsA;mdsB	1	EFFLUX	1	EFFLUX	2	COPPER/GOLD;GOLD	0		0	0	0	None found	1	49534	0	2	IncFIB(S)_1;IncFII(S)_1	111	csgA;csgB;csgC;csgD;csgE;csgF;csgG;entA;entB;fepC;fepG;fimC;fimD;fimF;fimH;fimI;gogB;invA;invB;invC;invE;invF;invG;invH;invI;invJ;lpfA;lpfB;lpfC;lpfD;lpfE;mgtB;mgtC;mig-14;misL;ompA;orgA;orgB;orgC;pefA;pefB;pefC;pefD;pipB;pipB2;prgH;prgI;prgJ;prgK;ratB;sicA;sicP;sifA;sifB;sinH;sipA/sspA;sipB/sspB;sipC/sspC;sipD;slrP;sodCI;sopA;sopB/sigD;sopD;sopD2;sopE2;spaO;spaP;spaQ;spaR;spaS;spiC/ssaB;sptP;spv…
20-SA02103-0	145	36;31;35;14;26;6;8	Choleraesuis	2	2	0	mdsA;mdsB	1	EFFLUX	1	EFFLUX	2	COPPER/GOLD;GOLD	0		0	0	0	None found	1	49536	0	2	IncFIB(S)_1;IncFII(S)_1	111	csgA;csgB;csgC;csgD;csgE;csgF;csgG;entA;entB;fepC;fepG;fimC;fimD;fimF;fimH;fimI;gogB;invA;invB;invC;invE;invF;invG;invH;invI;invJ;lpfA;lpfB;lpfC;lpfD;lpfE;mgtB;mgtC;mig-14;misL;ompA;orgA;orgB;orgC;pefA;pefB;pefC;pefD;pipB;pipB2;prgH;prgI;prgJ;prgK;ratB;sicA;sicP;sifA;sifB;sinH;sipA/sspA;sipB/sspB;sipC/sspC;sipD;slrP;sodCI;sopA;sopB/sigD;sopD;sopD2;sopE2;spaO;spaP;spaQ;spaR;spaS;spiC/ssaB;sptP;spv…
20-SA02105-0	145	36;31;35;14;26;6;8	Choleraesuis	2	2	0	mdsA;mdsB	1	EFFLUX	1	EFFLUX	2	COPPER/GOLD;GOLD	0		0	0	0	None found	1	49585	0	2	IncFIB(S)_1;IncFII(S)_1	112	csgA;csgB;csgC;csgD;csgE;csgF;csgG;entA;entB;fepC;fepG;fimC;fimD;fimF;fimH;fimI;gogB;invA;invB;invC;invE;invF;invG;invH;invI;invJ;lpfA;lpfB;lpfC;lpfD;lpfE;mgtB;mgtC;mig-14;misL;ompA;orgA;orgB;orgC;pefA;pefB;pefC;pefD;pipB;pipB2;prgH;prgI;prgJ;prgK;ratB;shdA;sicA;sicP;sifA;sifB;sinH;sipA/sspA;sipB/sspB;sipC/sspC;sipD;slrP;sodCI;sopA;sopB/sigD;sopD;sopD2;sopE2;spaO;spaP;spaQ;spaR;spaS;spiC/ssaB;spt…
20-SA02106-0	145	36;31;35;14;26;6;8	Choleraesuis	2	2	0	mdsA;mdsB	1	EFFLUX	1	EFFLUX	2	COPPER/GOLD;GOLD	0		0	0	0	None found	1	49570	0	2	IncFIB(S)_1;IncFII(S)_1	112	csgA;csgB;csgC;csgD;csgE;csgF;csgG;entA;entB;fepC;fepG;fimC;fimD;fimF;fimH;fimI;gogB;invA;invB;invC;invE;invF;invG;invH;invI;invJ;lpfA;lpfB;lpfC;lpfD;lpfE;mgtB;mgtC;mig-14;misL;ompA;orgA;orgB;orgC;pefA;pefB;pefC;pefD;pipB;pipB2;prgH;prgI;prgJ;prgK;ratB;shdA;sicA;sicP;sifA;sifB;sinH;sipA/sspA;sipB/sspB;sipC/sspC;sipD;slrP;sodCI;sopA;sopB/sigD;sopD;sopD2;sopE2;spaO;spaP;spaQ;spaR;spaS;spiC/ssaB;spt…
20-SA02108-0	145	36;31;35;14;26;6;8	Choleraesuis	2	2	0	mdsA;mdsB	1	EFFLUX	1	EFFLUX	2	COPPER/GOLD;GOLD	0		0	0	0	None found	1	49617	0	2	IncFIB(S)_1;IncFII(S)_1	112	csgA;csgB;csgC;csgD;csgE;csgF;csgG;entA;entB;fepC;fepG;fimC;fimD;fimF;fimH;fimI;gogB;invA;invB;invC;invE;invF;invG;invH;invI;invJ;lpfA;lpfB;lpfC;lpfD;lpfE;mgtB;mgtC;mig-14;misL;ompA;orgA;orgB;orgC;pefA;pefB;pefC;pefD;pipB;pipB2;prgH;prgI;prgJ;prgK;ratB;shdA;sicA;sicP;sifA;sifB;sinH;sipA/sspA;sipB/sspB;sipC/sspC;sipD;slrP;sodCI;sopA;sopB/sigD;sopD;sopD2;sopE2;spaO;spaP;spaQ;spaR;spaS;spiC/ssaB;spt…
20-SA02111-0	183	5;2;3;7;60;6;11	Enteritidis	2	2	0	mdsA;mdsB	1	EFFLUX	1	EFFLUX	2	COPPER/GOLD;GOLD	0		0	0	0	None found	2	87210	0	1	IncFII(S)_1	109	avrA;csgA;csgB;csgC;csgD;csgE;csgF;csgG;entA;entB;fepG;fimC;fimD;fimF;fimH;fimI;gogB;grvA;invA;invB;invC;invE;invF;invG;invH;invI;invJ;lpfA;lpfB;lpfC;lpfD;lpfE;mgtB;mgtC;mig-14;misL;ompA;orgA;orgB;orgC;pipB;pipB2;prgH;prgI;prgJ;prgK;ratB;sicA;sicP;sifA;sifB;sinH;sipA/sspA;sipB/sspB;sipC/sspC;sipD;slrP;sodCI;sopA;sopB/sigD;sopD;sopD2;sopE2;spaO;spaP;spaQ;spaR;spaS;spiC/ssaB;sptP;spvB;spvC;spvR;ssa…
20-SA02123-0	145	36;31;35;14;26;6;8	Choleraesuis	2	2	0	mdsA;mdsB	1	EFFLUX	1	EFFLUX	2	COPPER/GOLD;GOLD	0		0	0	0	None found	1	49600	0	2	IncFIB(S)_1;IncFII(S)_1	112	csgA;csgB;csgC;csgD;csgE;csgF;csgG;entA;entB;fepC;fepG;fimC;fimD;fimF;fimH;fimI;gogB;invA;invB;invC;invE;invF;invG;invH;invI;invJ;lpfA;lpfB;lpfC;lpfD;lpfE;mgtB;mgtC;mig-14;misL;ompA;orgA;orgB;orgC;pefA;pefB;pefC;pefD;pipB;pipB2;prgH;prgI;prgJ;prgK;ratB;shdA;sicA;sicP;sifA;sifB;sinH;sipA/sspA;sipB/sspB;sipC/sspC;sipD;slrP;sodCI;sopA;sopB/sigD;sopD;sopD2;sopE2;spaO;spaP;spaQ;spaR;spaS;spiC/ssaB;spt…
20-SA02177-0	183	5;2;3;7;60;6;11	Enteritidis	2	2	0	mdsA;mdsB	1	EFFLUX	1	EFFLUX	2	COPPER/GOLD;GOLD	0		0	0	0	None found	1	87349	0	1	IncFII(S)_1	108	avrA;csgA;csgB;csgC;csgD;csgE;csgF;csgG;entA;entB;fepG;fimC;fimD;fimF;fimH;fimI;gogB;grvA;invA;invB;invC;invE;invF;invG;invH;invI;invJ;lpfA;lpfB;lpfC;lpfD;lpfE;mgtB;mgtC;mig-14;misL;ompA;orgA;orgB;orgC;pipB;pipB2;prgH;prgI;prgJ;prgK;ratB;sicA;sicP;sifA;sifB;sinH;sipA/sspA;sipB/sspB;sipC/sspC;sipD;slrP;sodCI;sopA;sopB/sigD;sopD;sopD2;sopE2;spaO;spaP;spaQ;spaR;spaS;spiC/ssaB;sptP;spvB;spvC;spvR;ssa…
20-SA02182-0	11	5;2;3;7;6;6;11	Enteritidis	2	2	0	mdsA;mdsB	1	EFFLUX	1	EFFLUX	2	COPPER/GOLD;GOLD	0		0	0	0	None found	4	61979	0	3	Col440I_1;IncFIB(S)_1;IncFII(S)_1	113	avrA;csgA;csgB;csgC;csgD;csgE;csgF;csgG;entA;entB;fepG;fimC;fimD;fimF;fimH;fimI;gogB;invA;invB;invC;invE;invF;invG;invH;invI;invJ;lpfA;lpfB;lpfC;lpfD;lpfE;mgtB;mgtC;mig-14;misL;ompA;orgA;orgB;orgC;pefA;pefB;pefC;pefD;pipB;pipB2;prgH;prgI;prgJ;prgK;ratB;rck;sicA;sicP;sifA;sifB;sinH;sipA/sspA;sipB/sspB;sipC/sspC;sipD;slrP;sodCI;sopA;sopB/sigD;sopD;sopD2;sopE2;spaO;spaP;spaQ;spaR;spaS;spiC/ssaB;sptP…
20-SA02205-0	-	10;7;~12;9;5;55;2	Typhimurium	2	2	0	mdsA;mdsB	1	EFFLUX	1	EFFLUX	2	COPPER/GOLD;GOLD	0		0	0	0	None found	1	93844	0	2	IncFIB(S)_1;IncFII(S)_1	116	avrA;csgA;csgB;csgC;csgD;csgE;csgF;csgG;entA;entB;fepC;fepG;fimC;fimD;fimF;fimH;fimI;gogB;grvA;invA;invB;invC;invE;invF;invG;invH;invI;invJ;lpfA;lpfB;lpfC;lpfD;lpfE;mgtB;mgtC;mig-14;misL;ompA;orgA;orgB;orgC;pefA;pefB;pefC;pefD;pipB;pipB2;prgH;prgI;prgJ;prgK;ratB;rck;sicA;sicP;sifA;sifB;sinH;sipA/sspA;sipB/sspB;sipC/sspC;sipD;slrP;sodCI;sopA;sopB/sigD;sopD;sopD2;sopE2;spaO;spaP;spaQ;spaR;spaS;spiC…
20-SA02233-0	11	5;2;3;7;6;6;11	Enteritidis	2	2	0	mdsA;mdsB	1	EFFLUX	1	EFFLUX	2	COPPER/GOLD;GOLD	0		0	0	0	None found	3	57042	0	2	IncFIB(S)_1;IncFII(S)_1	112	avrA;csgA;csgB;csgC;csgD;csgE;csgF;csgG;entA;entB;fepG;fimC;fimD;fimF;fimH;fimI;invA;invB;invC;invE;invF;invG;invH;invI;invJ;lpfA;lpfB;lpfC;lpfD;lpfE;mgtB;mgtC;mig-14;misL;ompA;orgA;orgB;orgC;pefA;pefB;pefC;pefD;pipB;pipB2;prgH;prgI;prgJ;prgK;ratB;rck;sicA;sicP;sifA;sifB;sinH;sipA/sspA;sipB/sspB;sipC/sspC;sipD;slrP;sodCI;sopA;sopB/sigD;sopD;sopD2;sopE2;spaO;spaP;spaQ;spaR;spaS;spiC/ssaB;sptP;spvB…
20-SA02240-0	145	36;31;35;14;26;6;8	Choleraesuis	2	2	0	mdsA;mdsB	1	EFFLUX	1	EFFLUX	2	COPPER/GOLD;GOLD	0		0	0	0	None found	1	49516	0	2	IncFIB(S)_1;IncFII(S)_1	111	csgA;csgB;csgC;csgD;csgE;csgF;csgG;entA;entB;fepC;fepG;fimC;fimD;fimF;fimH;fimI;gogB;invA;invB;invC;invE;invF;invG;invH;invI;invJ;lpfA;lpfB;lpfC;lpfD;lpfE;mgtB;mgtC;mig-14;misL;ompA;orgA;orgB;orgC;pefA;pefB;pefC;pefD;pipB;pipB2;prgH;prgI;prgJ;prgK;ratB;sicA;sicP;sifA;sifB;sinH;sipA/sspA;sipB/sspB;sipC/sspC;sipD;slrP;sodCI;sopA;sopB/sigD;sopD;sopD2;sopE2;spaO;spaP;spaQ;spaR;spaS;spiC/ssaB;sptP;spv…
20-SA02243-0	145	36;31;35;14;26;6;8	Choleraesuis	2	2	0	mdsA;mdsB	1	EFFLUX	1	EFFLUX	2	COPPER/GOLD;GOLD	0		0	0	0	None found	1	49594	0	2	IncFIB(S)_1;IncFII(S)_1	112	csgA;csgB;csgC;csgD;csgE;csgF;csgG;entA;entB;fepC;fepG;fimC;fimD;fimF;fimH;fimI;gogB;invA;invB;invC;invE;invF;invG;invH;invI;invJ;lpfA;lpfB;lpfC;lpfD;lpfE;mgtB;mgtC;mig-14;misL;ompA;orgA;orgB;orgC;pefA;pefB;pefC;pefD;pipB;pipB2;prgH;prgI;prgJ;prgK;ratB;shdA;sicA;sicP;sifA;sifB;sinH;sipA/sspA;sipB/sspB;sipC/sspC;sipD;slrP;sodCI;sopA;sopB/sigD;sopD;sopD2;sopE2;spaO;spaP;spaQ;spaR;spaS;spiC/ssaB;spt…
20-SA02245-0	128	10;7;12;9;5;55;2	Typhimurium	2	2	0	mdsA;mdsB	1	EFFLUX	1	EFFLUX	2	COPPER/GOLD;GOLD	0		0	0	0	None found	1	93836	0	2	IncFIB(S)_1;IncFII(S)_1	116	avrA;csgA;csgB;csgC;csgD;csgE;csgF;csgG;entA;entB;fepC;fepG;fimC;fimD;fimF;fimH;fimI;gogB;grvA;invA;invB;invC;invE;invF;invG;invH;invI;invJ;lpfA;lpfB;lpfC;lpfD;lpfE;mgtB;mgtC;mig-14;misL;ompA;orgA;orgB;orgC;pefA;pefB;pefC;pefD;pipB;pipB2;prgH;prgI;prgJ;prgK;ratB;rck;sicA;sicP;sifA;sifB;sinH;sipA/sspA;sipB/sspB;sipC/sspC;sipD;slrP;sodCI;sopA;sopB/sigD;sopD;sopD2;sopE2;spaO;spaP;spaQ;spaR;spaS;spiC…
20-SA02246-0	183	5;2;3;7;60;6;11	Enteritidis	2	2	0	mdsA;mdsB	1	EFFLUX	1	EFFLUX	2	COPPER/GOLD;GOLD	0		0	0	0	None found	2	87298	0	1	IncFII(S)_1	109	avrA;csgA;csgB;csgC;csgD;csgE;csgF;csgG;entA;entB;fepG;fimC;fimD;fimF;fimH;fimI;gogB;grvA;invA;invB;invC;invE;invF;invG;invH;invI;invJ;lpfA;lpfB;lpfC;lpfD;lpfE;mgtB;mgtC;mig-14;misL;ompA;orgA;orgB;orgC;pipB;pipB2;prgH;prgI;prgJ;prgK;ratB;sicA;sicP;sifA;sifB;sinH;sipA/sspA;sipB/sspB;sipC/sspC;sipD;slrP;sodCI;sopA;sopB/sigD;sopD;sopD2;sopE2;spaO;spaP;spaQ;spaR;spaS;spiC/ssaB;sptP;spvB;spvC;spvR;ssa…
20-SA02268-0	183	5;2;3;7;60;6;11	Enteritidis	2	2	0	mdsA;mdsB	1	EFFLUX	1	EFFLUX	2	COPPER/GOLD;GOLD	0		0	0	0	None found	2	87334	0	1	IncFII(S)_1	109	avrA;csgA;csgB;csgC;csgD;csgE;csgF;csgG;entA;entB;fepG;fimC;fimD;fimF;fimH;fimI;gogB;grvA;invA;invB;invC;invE;invF;invG;invH;invI;invJ;lpfA;lpfB;lpfC;lpfD;lpfE;mgtB;mgtC;mig-14;misL;ompA;orgA;orgB;orgC;pipB;pipB2;prgH;prgI;prgJ;prgK;ratB;sicA;sicP;sifA;sifB;sinH;sipA/sspA;sipB/sspB;sipC/sspC;sipD;slrP;sodCI;sopA;sopB/sigD;sopD;sopD2;sopE2;spaO;spaP;spaQ;spaR;spaS;spiC/ssaB;sptP;spvB;spvC;spvR;ssa…
20-SA02315-0	183	5;2;3;7;60;6;11	Enteritidis	2	2	0	mdsA;mdsB	1	EFFLUX	1	EFFLUX	2	COPPER/GOLD;GOLD	0		0	0	0	None found	1	87216	0	1	IncFII(S)_1	109	avrA;csgA;csgB;csgC;csgD;csgE;csgF;csgG;entA;entB;fepG;fimC;fimD;fimF;fimH;fimI;gogB;grvA;invA;invB;invC;invE;invF;invG;invH;invI;invJ;lpfA;lpfB;lpfC;lpfD;lpfE;mgtB;mgtC;mig-14;misL;ompA;orgA;orgB;orgC;pipB;pipB2;prgH;prgI;prgJ;prgK;ratB;sicA;sicP;sifA;sifB;sinH;sipA/sspA;sipB/sspB;sipC/sspC;sipD;slrP;sodCI;sopA;sopB/sigD;sopD;sopD2;sopE2;spaO;spaP;spaQ;spaR;spaS;spiC/ssaB;sptP;spvB;spvC;spvR;ssa…
20-SA02382-0	11	5;2;3;7;6;6;11	Enteritidis	3	2	1	gyrA_S83Y;mdsA;mdsB	2	EFFLUX;QUINOLONE	2	EFFLUX;QUINOLONE	2	COPPER/GOLD;GOLD	0		0	0	0	None found	3	58277	0	2	IncFIB(S)_1;IncFII(S)_1	112	avrA;csgA;csgB;csgC;csgD;csgE;csgF;csgG;entA;entB;fepG;fimC;fimD;fimF;fimH;fimI;invA;invB;invC;invE;invF;invG;invH;invI;invJ;lpfA;lpfB;lpfC;lpfD;lpfE;mgtB;mgtC;mig-14;misL;ompA;orgA;orgB;orgC;pefA;pefB;pefC;pefD;pipB;pipB2;prgH;prgI;prgJ;prgK;ratB;rck;sicA;sicP;sifA;sifB;sinH;sipA/sspA;sipB/sspB;sipC/sspC;sipD;slrP;sodCI;sopA;sopB/sigD;sopD;sopD2;sopE2;spaO;spaP;spaQ;spaR;spaS;spiC/ssaB;sptP;spvB…
20-SA02402-0	183	5;2;3;7;60;6;11	Enteritidis	2	2	0	mdsA;mdsB	1	EFFLUX	1	EFFLUX	2	COPPER/GOLD;GOLD	0		0	0	0	None found	1	87261	0	1	IncFII(S)_1	109	avrA;csgA;csgB;csgC;csgD;csgE;csgF;csgG;entA;entB;fepG;fimC;fimD;fimF;fimH;fimI;gogB;grvA;invA;invB;invC;invE;invF;invG;invH;invI;invJ;lpfA;lpfB;lpfC;lpfD;lpfE;mgtB;mgtC;mig-14;misL;ompA;orgA;orgB;orgC;pipB;pipB2;prgH;prgI;prgJ;prgK;ratB;sicA;sicP;sifA;sifB;sinH;sipA/sspA;sipB/sspB;sipC/sspC;sipD;slrP;sodCI;sopA;sopB/sigD;sopD;sopD2;sopE2;spaO;spaP;spaQ;spaR;spaS;spiC/ssaB;sptP;spvB;spvC;spvR;ssa…
