# Supplementary material for: What WGS Reveals about Salmonella enterica subsp. enterica in Wildlife in Germany
Source: Microorganisms. 2021 Sep 9;9(9):1911. doi: 10.3390/microorganisms9091911 (PMC8471515; doi:10.3390/microorganisms9091911)
Supplement: Supplementary file 1 [file microorganisms-09-01911-s001.zip › microorganisms-1356581-supplementary/Supplementary File S5.xlsx]

## Sheet: Choleraesuis_ST145
snp-dists 0.6.3	09-00524-0	13-SA00682-0	13-SA01070-0	14-SA00476-0	14-SA00489-0	14-SA00490-0	15-SA00024-0	15-SA00056-0	15-SA00069-0	15-SA00088-0-S2	16-SA01162-0	16-SA01752-0	16-SA01945-0	16-SA02034-0	16-SA02866-0	17-SA00098-0	17-SA00099-0	17-SA00575-0	17-SA01249-0	17-SA01665-0	17-SA02676-0	17-SA03089-0	18-SA00001-0	18-SA00283-0	18-SA00360-0	18-SA00641-0	18-SA04235-0	19-SA00297-0	19-SA00298-0	19-SA00298-1	20-SA00037-0	20-SA00051-0	20-SA00076-0	20-SA00092-0	20-SA00096-0	20-SA00097-0	20-SA00098-0	20-SA00100-0	20-SA00101-0	20-SA00107-0	20-SA00144-0	20-SA00161-0	20-SA00162-0	20-SA00163-0	20-SA00164-0	20-SA00165-0	20-SA00175-0	20-SA00179-0	20-SA00180-0
09-00524-0	0	57	10	318	307	304	291	14	10	9	286	312	11	10	276	12	11	12	18	14	306	16	277	290	292	291	315	277	277	277	305	291	286	277	307	14	283	12	281	308	9	306	17	289	289	292	9	291	16
13-SA00682-0	57	0	59	345	334	331	318	61	61	60	313	339	60	61	303	63	62	59	67	63	333	67	304	317	319	318	342	304	304	304	332	318	313	304	334	65	310	61	308	335	56	333	66	316	316	319	60	318	67
13-SA01070-0	10	59	0	320	309	306	293	16	14	13	288	314	9	14	278	16	15	14	20	10	308	20	279	292	294	293	317	279	279	279	307	293	288	279	309	18	285	8	283	310	11	308	15	291	291	294	13	293	20
14-SA00476-0	318	345	320	0	275	272	259	322	322	321	254	24	321	322	212	324	323	320	328	324	272	328	213	258	260	259	281	245	245	245	273	259	254	213	273	326	251	322	249	274	317	274	327	257	257	260	321	259	328
14-SA00489-0	307	334	309	275	0	7	140	311	311	310	215	269	310	311	233	313	312	309	317	313	19	317	234	219	221	220	28	214	214	214	16	220	215	234	20	315	212	311	210	21	306	19	316	218	218	221	310	220	317
14-SA00490-0	304	331	306	272	7	0	137	308	308	307	212	266	307	308	230	310	309	306	314	310	16	314	231	216	218	217	25	211	211	211	13	217	212	231	17	312	209	308	207	18	303	16	313	215	215	218	307	217	314
15-SA00024-0	291	318	293	259	140	137	0	295	295	294	199	253	294	295	217	297	296	293	301	297	139	301	218	203	205	204	148	198	198	198	138	204	199	218	140	299	196	295	194	141	290	139	300	202	202	205	294	204	301
15-SA00056-0	14	61	16	322	311	308	295	0	18	17	290	316	17	18	280	20	19	16	24	20	310	24	281	294	296	295	319	281	281	281	309	295	290	281	311	22	287	18	285	312	13	310	23	293	293	296	17	295	24
15-SA00069-0	10	61	14	322	311	308	295	18	0	13	290	316	15	14	280	16	15	16	22	18	310	20	281	294	296	295	319	281	281	281	309	295	290	281	311	18	287	16	285	312	13	310	21	293	293	296	13	295	20
15-SA00088-0-S2	9	60	13	321	310	307	294	17	13	0	289	315	14	13	279	15	14	15	21	17	309	11	280	293	295	294	318	280	280	280	308	294	289	280	310	17	286	15	284	311	12	309	20	292	292	295	4	294	19
16-SA01162-0	286	313	288	254	215	212	199	290	290	289	0	248	289	290	212	292	291	288	296	292	214	296	213	16	18	15	223	193	193	193	213	17	12	213	215	294	27	290	25	216	285	214	295	7	15	36	289	17	296
16-SA01752-0	312	339	314	24	269	266	253	316	316	315	248	0	315	316	206	318	317	314	322	318	266	322	207	252	254	253	275	239	239	239	267	253	248	207	267	320	245	316	243	268	311	268	321	251	251	254	315	253	322
16-SA01945-0	11	60	9	321	310	307	294	17	15	14	289	315	0	15	279	17	16	15	21	13	309	21	280	293	295	294	318	280	280	280	308	294	289	280	310	19	286	11	284	311	12	309	6	292	292	295	14	294	21
16-SA02034-0	10	61	14	322	311	308	295	18	14	13	290	316	15	0	280	16	15	16	22	18	310	20	281	294	296	295	319	281	281	281	309	295	290	281	311	18	287	16	285	312	13	310	21	293	293	296	13	295	12
16-SA02866-0	276	303	278	212	233	230	217	280	280	279	212	206	279	280	0	282	281	278	286	282	230	286	3	216	218	217	239	203	203	203	231	217	212	3	231	284	209	280	207	232	275	232	285	215	215	218	279	217	286
17-SA00098-0	12	63	16	324	313	310	297	20	16	15	292	318	17	16	282	0	1	18	24	20	312	22	283	296	298	297	321	283	283	283	311	297	292	283	313	12	289	18	287	314	15	312	23	295	295	298	15	297	22
17-SA00099-0	11	62	15	323	312	309	296	19	15	14	291	317	16	15	281	1	0	17	23	19	311	21	282	295	297	296	320	282	282	282	310	296	291	282	312	11	288	17	286	313	14	311	22	294	294	297	14	296	21
17-SA00575-0	12	59	14	320	309	306	293	16	16	15	288	314	15	16	278	18	17	0	22	18	308	22	279	292	294	293	317	279	279	279	307	293	288	279	309	20	285	16	283	310	9	308	21	291	291	294	15	293	22
17-SA01249-0	18	67	20	328	317	314	301	24	22	21	296	322	21	22	286	24	23	22	0	24	314	28	287	300	302	301	323	287	287	287	315	301	296	287	315	26	293	22	291	316	19	316	27	299	299	302	21	301	28
17-SA01665-0	14	63	10	324	313	310	297	20	18	17	292	318	13	18	282	20	19	18	24	0	312	24	283	296	298	297	321	283	283	283	311	297	292	283	313	22	289	12	287	314	15	312	19	295	295	298	17	297	24
17-SA02676-0	306	333	308	272	19	16	139	310	310	309	214	266	309	310	230	312	311	308	314	312	0	316	231	218	220	219	13	213	213	213	17	219	214	231	5	314	211	310	209	4	305	18	315	217	217	220	309	219	316
17-SA03089-0	16	67	20	328	317	314	301	24	20	11	296	322	21	20	286	22	21	22	28	24	316	0	287	300	302	301	325	287	287	287	315	301	296	287	317	24	293	22	291	318	19	316	27	299	299	302	11	301	26
18-SA00001-0	277	304	279	213	234	231	218	281	281	280	213	207	280	281	3	283	282	279	287	283	231	287	0	217	219	218	240	204	204	204	232	218	213	4	232	285	210	281	208	233	276	233	286	216	216	219	280	218	287
18-SA00283-0	290	317	292	258	219	216	203	294	294	293	16	252	293	294	216	296	295	292	300	296	218	300	217	0	4	21	227	197	197	197	217	21	16	217	219	298	31	294	29	220	289	218	299	19	5	40	293	21	300
18-SA00360-0	292	319	294	260	221	218	205	296	296	295	18	254	295	296	218	298	297	294	302	298	220	302	219	4	0	23	229	199	199	199	219	23	18	219	221	300	33	296	31	222	291	220	301	21	7	42	295	23	302
18-SA00641-0	291	318	293	259	220	217	204	295	295	294	15	253	294	295	217	297	296	293	301	297	219	301	218	21	23	0	228	198	198	198	218	22	17	218	220	299	32	295	30	221	290	219	300	18	20	41	294	22	301
18-SA04235-0	315	342	317	281	28	25	148	319	319	318	223	275	318	319	239	321	320	317	323	321	13	325	240	227	229	228	0	222	222	222	26	228	223	240	12	323	220	319	218	15	314	27	324	226	226	229	318	228	325
19-SA00297-0	277	304	279	245	214	211	198	281	281	280	193	239	280	281	203	283	282	279	287	283	213	287	204	197	199	198	222	0	0	0	212	198	193	204	214	285	190	281	188	215	276	213	286	196	196	199	280	198	287
19-SA00298-0	277	304	279	245	214	211	198	281	281	280	193	239	280	281	203	283	282	279	287	283	213	287	204	197	199	198	222	0	0	0	212	198	193	204	214	285	190	281	188	215	276	213	286	196	196	199	280	198	287
19-SA00298-1	277	304	279	245	214	211	198	281	281	280	193	239	280	281	203	283	282	279	287	283	213	287	204	197	199	198	222	0	0	0	212	198	193	204	214	285	190	281	188	215	276	213	286	196	196	199	280	198	287
20-SA00037-0	305	332	307	273	16	13	138	309	309	308	213	267	308	309	231	311	310	307	315	311	17	315	232	217	219	218	26	212	212	212	0	218	213	232	18	313	210	309	208	19	304	17	314	216	216	219	308	218	315
20-SA00051-0	291	318	293	259	220	217	204	295	295	294	17	253	294	295	217	297	296	293	301	297	219	301	218	21	23	22	228	198	198	198	218	0	13	218	220	299	32	295	30	221	290	219	300	20	20	41	294	14	301
20-SA00076-0	286	313	288	254	215	212	199	290	290	289	12	248	289	290	212	292	291	288	296	292	214	296	213	16	18	17	223	193	193	193	213	13	0	213	215	294	27	290	25	216	285	214	295	15	15	36	289	13	296
20-SA00092-0	277	304	279	213	234	231	218	281	281	280	213	207	280	281	3	283	282	279	287	283	231	287	4	217	219	218	240	204	204	204	232	218	213	0	232	285	210	281	208	233	276	233	286	216	216	219	280	218	287
20-SA00096-0	307	334	309	273	20	17	140	311	311	310	215	267	310	311	231	313	312	309	315	313	5	317	232	219	221	220	12	214	214	214	18	220	215	232	0	315	212	311	210	7	306	19	316	218	218	221	310	220	317
20-SA00097-0	14	65	18	326	315	312	299	22	18	17	294	320	19	18	284	12	11	20	26	22	314	24	285	298	300	299	323	285	285	285	313	299	294	285	315	0	291	20	289	316	17	314	25	297	297	300	17	299	24
20-SA00098-0	283	310	285	251	212	209	196	287	287	286	27	245	286	287	209	289	288	285	293	289	211	293	210	31	33	32	220	190	190	190	210	32	27	210	212	291	0	287	4	213	282	211	292	30	30	19	286	32	293
20-SA00100-0	12	61	8	322	311	308	295	18	16	15	290	316	11	16	280	18	17	16	22	12	310	22	281	294	296	295	319	281	281	281	309	295	290	281	311	20	287	0	285	312	13	310	17	293	293	296	15	295	22
20-SA00101-0	281	308	283	249	210	207	194	285	285	284	25	243	284	285	207	287	286	283	291	287	209	291	208	29	31	30	218	188	188	188	208	30	25	208	210	289	4	285	0	211	280	209	290	28	28	17	284	30	291
20-SA00107-0	308	335	310	274	21	18	141	312	312	311	216	268	311	312	232	314	313	310	316	314	4	318	233	220	222	221	15	215	215	215	19	221	216	233	7	316	213	312	211	0	307	20	317	219	219	222	311	221	318
20-SA00144-0	9	56	11	317	306	303	290	13	13	12	285	311	12	13	275	15	14	9	19	15	305	19	276	289	291	290	314	276	276	276	304	290	285	276	306	17	282	13	280	307	0	305	18	288	288	291	12	290	19
20-SA00161-0	306	333	308	274	19	16	139	310	310	309	214	268	309	310	232	312	311	308	316	312	18	316	233	218	220	219	27	213	213	213	17	219	214	233	19	314	211	310	209	20	305	0	315	217	217	220	309	219	316
20-SA00162-0	17	66	15	327	316	313	300	23	21	20	295	321	6	21	285	23	22	21	27	19	315	27	286	299	301	300	324	286	286	286	314	300	295	286	316	25	292	17	290	317	18	315	0	298	298	301	20	300	27
20-SA00163-0	289	316	291	257	218	215	202	293	293	292	7	251	292	293	215	295	294	291	299	295	217	299	216	19	21	18	226	196	196	196	216	20	15	216	218	297	30	293	28	219	288	217	298	0	18	39	292	20	299
20-SA00164-0	289	316	291	257	218	215	202	293	293	292	15	251	292	293	215	295	294	291	299	295	217	299	216	5	7	20	226	196	196	196	216	20	15	216	218	297	30	293	28	219	288	217	298	18	0	39	292	20	299
20-SA00165-0	292	319	294	260	221	218	205	296	296	295	36	254	295	296	218	298	297	294	302	298	220	302	219	40	42	41	229	199	199	199	219	41	36	219	221	300	19	296	17	222	291	220	301	39	39	0	295	41	302
20-SA00175-0	9	60	13	321	310	307	294	17	13	4	289	315	14	13	279	15	14	15	21	17	309	11	280	293	295	294	318	280	280	280	308	294	289	280	310	17	286	15	284	311	12	309	20	292	292	295	0	294	19
20-SA00179-0	291	318	293	259	220	217	204	295	295	294	17	253	294	295	217	297	296	293	301	297	219	301	218	21	23	22	228	198	198	198	218	14	13	218	220	299	32	295	30	221	290	219	300	20	20	41	294	0	301
20-SA00180-0	16	67	20	328	317	314	301	24	20	19	296	322	21	12	286	22	21	22	28	24	316	26	287	300	302	301	325	287	287	287	315	301	296	287	317	24	293	22	291	318	19	316	27	299	299	302	19	301	0
20-SA00211-0	66	49	68	354	343	340	327	70	70	69	322	348	69	70	312	72	71	68	76	72	342	76	313	326	328	327	351	313	313	313	341	327	322	313	343	74	319	70	317	344	65	342	75	325	325	328	69	327	76
20-SA00215-0	282	309	284	250	211	208	195	286	286	285	26	244	285	286	208	288	287	284	292	288	210	292	209	30	32	31	219	189	189	189	209	31	26	209	211	290	5	286	3	212	281	210	291	29	29	18	285	31	292
20-SA00229-0	306	333	308	274	15	12	139	310	310	309	214	268	309	310	232	312	311	308	316	312	18	316	233	218	220	219	27	213	213	213	15	219	214	233	19	314	211	310	209	20	305	18	315	217	217	220	309	219	316
20-SA00267-0	14	63	10	324	313	310	297	20	18	17	292	318	13	18	282	20	19	18	24	14	312	24	283	296	298	297	321	283	283	283	311	297	292	283	313	22	289	6	287	314	15	312	19	295	295	298	17	297	24
20-SA00269-0	286	313	288	254	215	212	199	290	290	289	30	248	289	290	212	292	291	288	296	292	214	296	213	34	36	35	223	193	193	193	213	35	30	213	215	294	13	290	11	216	285	214	295	33	33	20	289	35	296
20-SA00270-0	285	312	287	253	214	211	198	289	289	288	29	247	288	289	211	291	290	287	295	291	213	295	212	33	35	34	222	192	192	192	212	34	29	212	214	293	12	289	10	215	284	213	294	32	32	19	288	34	295
20-SA00272-0	282	309	284	250	219	216	203	286	286	285	198	244	285	286	208	288	287	284	292	288	218	292	209	202	204	203	227	65	65	65	217	203	198	209	219	290	195	286	193	220	281	218	291	201	201	204	285	203	292
20-SA00356-0	306	333	308	274	17	14	139	310	310	309	214	268	309	310	232	312	311	308	316	312	18	316	233	218	220	219	27	213	213	213	13	219	214	233	19	314	211	310	209	20	305	18	315	217	217	220	309	219	316
20-SA00387-0	278	305	280	214	235	232	219	282	282	281	214	208	281	282	4	284	283	280	288	284	232	288	5	218	220	219	241	205	205	205	233	219	214	3	233	286	211	282	209	234	277	234	287	217	217	220	281	219	288
20-SA00419-0	11	66	19	327	316	313	300	23	19	18	295	321	20	19	285	21	20	21	27	23	315	25	286	299	301	300	324	286	286	286	314	300	295	286	316	23	292	21	290	317	18	315	26	298	298	301	18	300	25
20-SA00428-0	10	65	18	326	315	312	299	22	18	17	294	320	19	18	284	20	19	20	26	22	314	24	285	298	300	299	323	285	285	285	313	299	294	285	315	22	291	20	289	316	17	314	25	297	297	300	17	299	24
20-SA00459-0	304	331	306	272	13	10	137	308	308	307	212	266	307	308	230	310	309	306	314	310	16	314	231	216	218	217	25	211	211	211	13	217	212	231	17	312	209	308	207	18	303	16	313	215	215	218	307	217	314
20-SA00474-0	279	306	281	215	236	233	220	283	283	282	215	209	282	283	5	285	284	281	289	285	233	289	6	219	221	220	242	206	206	206	234	220	215	6	234	287	212	283	210	235	278	235	288	218	218	221	282	220	289
20-SA00476-0	13	62	11	323	312	309	296	19	17	16	291	317	2	17	281	19	18	17	23	15	311	23	282	295	297	296	320	282	282	282	310	296	291	282	312	21	288	13	286	313	14	311	8	294	294	297	16	296	23
20-SA00479-0	17	68	21	329	318	315	302	25	21	20	297	323	22	13	287	23	22	23	29	25	317	27	288	301	303	302	326	288	288	288	316	302	297	288	318	25	294	23	292	319	20	317	28	300	300	303	20	302	19
20-SA00503-0	283	310	285	251	220	217	204	287	287	286	199	245	286	287	209	289	288	285	293	289	219	293	210	203	205	204	228	66	66	66	218	204	199	210	220	291	196	287	194	221	282	219	292	202	202	205	286	204	293
20-SA00504-0	292	319	294	260	221	218	205	296	296	295	6	254	295	296	218	298	297	294	302	298	220	302	219	22	24	21	229	199	199	199	219	23	18	219	221	300	33	296	31	222	291	220	301	13	21	42	295	23	302
20-SA00505-0	16	65	14	326	315	312	299	22	20	19	294	320	5	20	284	22	21	20	26	18	314	26	285	298	300	299	323	285	285	285	313	299	294	285	315	24	291	16	289	316	17	314	1	297	297	300	19	299	26
20-SA00506-0	307	334	309	275	20	17	140	311	311	310	215	269	310	311	233	313	312	309	317	313	19	317	234	219	221	220	28	214	214	214	18	220	215	234	20	315	212	311	210	21	306	3	316	218	218	221	310	220	317
20-SA00507-0	16	67	20	328	317	314	301	24	20	19	296	322	21	20	286	8	7	22	28	24	316	26	287	300	302	301	325	287	287	287	315	301	296	287	317	16	293	22	291	318	19	316	27	299	299	302	19	301	26
20-SA00508-0	289	316	291	257	218	215	202	293	293	292	15	251	292	293	215	295	294	291	299	295	217	299	216	5	7	20	226	196	196	196	216	20	15	216	218	297	30	293	28	219	288	217	298	18	0	39	292	20	299
20-SA00509-0	18	69	22	330	319	316	303	26	22	21	298	324	23	22	288	24	23	24	30	26	318	28	289	302	304	303	327	289	289	289	317	303	298	289	319	26	295	24	293	320	21	318	29	301	301	304	21	303	28
20-SA00531-0	278	305	280	214	235	232	219	282	282	281	214	208	281	282	4	284	283	280	288	284	232	288	5	218	220	219	241	205	205	205	233	219	214	5	233	286	211	282	209	234	277	234	287	217	217	220	281	219	288
20-SA00630-0	278	305	280	214	235	232	219	282	282	281	214	208	281	282	2	284	283	280	288	284	232	288	5	218	220	219	241	205	205	205	233	219	214	5	233	286	211	282	209	234	277	234	287	217	217	220	281	219	288
20-SA00694-0	10	65	18	326	315	312	299	22	18	17	294	320	19	18	284	20	19	20	26	22	314	24	285	298	300	299	323	285	285	285	313	299	294	285	315	22	291	20	289	316	17	314	25	297	297	300	17	299	24
20-SA00696-0	11	66	19	327	316	313	300	23	19	18	295	321	20	19	285	21	20	21	27	23	315	25	286	299	301	300	324	286	286	286	314	300	295	286	316	23	292	21	290	317	18	315	26	298	298	301	18	300	25
20-SA00698-0	10	65	18	326	315	312	299	22	18	17	294	320	19	18	284	20	19	20	26	22	314	24	285	298	300	299	323	285	285	285	313	299	294	285	315	22	291	20	289	316	17	314	25	297	297	300	17	299	24
20-SA00706-0	11	62	15	323	312	309	296	19	15	6	291	317	16	15	281	17	16	17	23	19	311	13	282	295	297	296	320	282	282	282	310	296	291	282	312	19	288	17	286	313	14	311	22	294	294	297	4	296	21
20-SA00709-0	9	60	13	321	310	307	294	17	13	4	289	315	14	13	279	15	14	15	21	17	309	11	280	293	295	294	318	280	280	280	308	294	289	280	310	17	286	15	284	311	12	309	20	292	292	295	0	294	19
20-SA00772-0	10	59	12	320	309	306	293	16	14	13	288	314	13	14	278	16	15	14	20	16	308	20	279	292	294	293	317	279	279	279	307	293	288	279	309	18	285	14	283	310	11	308	19	291	291	294	13	293	20
20-SA00826-0	311	338	313	277	24	21	144	315	315	314	219	271	314	315	235	317	316	313	319	317	15	321	236	223	225	224	24	218	218	218	22	224	219	236	16	319	216	315	214	17	310	23	320	222	222	225	314	224	321
20-SA00977-0	311	338	313	279	20	17	144	315	315	314	219	273	314	315	237	317	316	313	321	317	23	321	238	223	225	224	32	218	218	218	20	224	219	238	24	319	216	315	214	25	310	23	320	222	222	225	314	224	321
20-SA00980-0	12	61	8	322	311	308	295	18	16	15	290	316	11	16	280	18	17	16	22	12	310	22	281	294	296	295	319	281	281	281	309	295	290	281	311	20	287	4	285	312	13	310	17	293	293	296	15	295	22
20-SA00981-0	12	61	8	322	311	308	295	18	16	15	290	316	11	16	280	18	17	16	22	12	310	22	281	294	296	295	319	281	281	281	309	295	290	281	311	20	287	4	285	312	13	310	17	293	293	296	15	295	22
20-SA00989-0	284	311	286	220	241	238	225	288	288	287	220	214	287	288	10	290	289	286	294	290	238	294	11	224	226	225	247	211	211	211	239	225	220	11	239	292	217	288	215	240	283	240	293	223	223	226	287	225	294
20-SA01039-0	14	65	18	326	315	312	299	22	18	9	294	320	19	18	284	20	19	20	26	22	314	16	285	298	300	299	323	285	285	285	313	299	294	285	315	22	291	20	289	316	17	314	25	297	297	300	7	299	24
20-SA01080-0	308	335	310	274	21	18	141	312	312	311	216	268	311	312	232	314	313	310	316	314	4	318	233	220	222	221	15	215	215	215	19	221	216	233	7	316	213	312	211	2	307	20	317	219	219	222	311	221	318
20-SA01081-0	308	335	310	274	21	18	141	312	312	311	216	268	311	312	232	314	313	310	316	314	4	318	233	220	222	221	15	215	215	215	19	221	216	233	7	316	213	312	211	2	307	20	317	219	219	222	311	221	318
20-SA01191-0	308	335	310	276	17	14	141	312	312	311	216	270	311	312	234	314	313	310	318	314	20	318	235	220	222	221	29	215	215	215	17	221	216	235	21	316	213	312	211	22	307	20	317	219	219	222	311	221	318
20-SA01271-0	308	335	310	274	21	18	141	312	312	311	216	268	311	312	232	314	313	310	316	314	4	318	233	220	222	221	15	215	215	215	19	221	216	233	7	316	213	312	211	0	307	20	317	219	219	222	311	221	318
20-SA01308-0	275	302	277	211	232	229	216	279	279	278	211	205	278	279	1	281	280	277	285	281	229	285	2	215	217	216	238	202	202	202	230	216	211	2	230	283	208	279	206	231	274	231	284	214	214	217	278	216	285
20-SA01313-0	381	408	383	349	312	309	296	385	385	384	109	343	384	385	307	387	386	383	391	387	311	391	308	113	115	114	320	288	288	288	310	110	99	308	312	389	124	385	122	313	380	311	390	112	112	133	384	110	391
20-SA01314-0	11	62	15	323	312	309	296	19	15	6	291	317	16	15	281	17	16	17	23	19	311	13	282	295	297	296	320	282	282	282	310	296	291	282	312	19	288	17	286	313	14	309	22	294	294	297	4	296	21
20-SA01323-0	295	322	297	263	224	221	208	299	299	298	21	257	298	299	221	301	300	297	305	301	223	305	222	25	27	26	232	202	202	202	222	18	17	222	224	303	36	299	34	225	294	223	304	24	24	45	298	12	305
20-SA01324-0	285	312	287	253	214	211	198	289	289	288	29	247	288	289	211	291	290	287	295	291	213	295	212	33	35	34	222	192	192	192	212	34	29	212	214	293	12	289	10	215	284	213	294	32	32	19	288	34	295
20-SA01325-0	311	338	313	279	20	17	144	315	315	314	219	273	314	315	237	317	316	313	321	317	23	321	238	223	225	224	32	218	218	218	20	224	219	238	24	319	216	315	214	25	310	23	320	222	222	225	314	224	321
20-SA01413-0	67	50	69	355	344	341	328	71	71	70	323	349	70	71	313	73	72	69	77	73	343	77	314	327	329	328	352	314	314	314	342	328	323	314	344	75	320	71	318	345	66	343	76	326	326	329	70	328	77
20-SA01440-0	16	67	20	328	317	314	301	24	20	19	296	322	21	12	286	22	21	22	28	24	316	26	287	300	302	301	325	287	287	287	315	301	296	287	317	24	293	22	291	318	19	316	27	299	299	302	19	301	18
20-SA01444-0	16	67	20	328	317	314	301	24	20	19	296	322	21	12	286	22	21	22	28	24	316	26	287	300	302	301	325	287	287	287	315	301	296	287	317	24	293	22	291	318	19	316	27	299	299	302	19	301	18
20-SA01575-0	284	311	286	252	213	210	197	288	288	287	28	246	287	288	210	290	289	286	294	290	212	294	211	32	34	33	221	191	191	191	211	33	28	211	213	292	19	288	17	214	283	212	293	31	31	28	287	33	294
20-SA01576-0	16	67	20	328	317	314	301	24	20	19	296	322	21	20	286	8	7	22	28	24	316	26	287	300	302	301	325	287	287	287	315	301	296	287	317	16	293	22	291	318	19	316	27	299	299	302	19	301	26
20-SA01577-0	314	341	316	282	23	20	147	318	318	317	222	276	317	318	240	320	319	316	324	320	26	324	241	226	228	227	35	221	221	221	23	227	222	241	27	322	219	318	217	28	313	26	323	225	225	228	317	227	324
20-SA01578-0	165	192	167	337	326	323	310	169	169	168	305	331	168	169	295	171	170	167	175	171	325	175	296	309	311	310	334	296	296	296	324	310	305	296	326	173	302	169	300	327	164	325	174	308	308	311	168	310	175
20-SA01723-0	68	51	70	356	345	342	329	72	72	71	324	350	71	72	314	74	73	70	78	74	344	78	315	328	330	329	353	315	315	315	343	329	324	315	345	76	321	72	319	346	67	344	77	327	327	330	71	329	78
20-SA01743-0	13	62	11	323	312	309	296	19	17	16	291	317	2	17	281	19	18	17	23	15	311	23	282	295	297	296	320	282	282	282	310	296	291	282	312	21	288	13	286	313	14	311	8	294	294	297	16	296	23
20-SA01744-0	15	64	11	325	314	311	298	21	19	18	293	319	14	19	283	21	20	19	25	15	313	25	284	297	299	298	322	284	284	284	312	298	293	284	314	23	290	7	288	315	16	313	20	296	296	299	18	298	25
20-SA01745-0	293	320	295	261	222	219	206	297	297	296	7	255	296	297	219	299	298	295	303	299	221	303	220	23	25	22	230	200	200	200	220	24	19	220	222	301	34	297	32	223	292	221	302	14	22	43	296	24	303
20-SA01746-0	310	337	312	276	23	20	143	314	314	313	218	270	313	314	234	316	315	312	318	316	8	320	235	222	224	223	15	217	217	217	21	223	218	235	7	318	215	314	213	10	309	22	319	221	221	224	313	223	320
20-SA01763-0	309	336	311	277	18	15	142	313	313	312	217	271	312	313	235	315	314	311	319	315	21	319	236	221	223	222	30	216	216	216	18	222	217	236	22	317	214	313	212	23	308	21	318	220	220	223	312	222	319
20-SA01769-0	67	50	69	355	344	341	328	71	71	70	323	349	70	71	313	73	72	69	77	73	343	77	314	327	329	328	352	314	314	314	342	328	323	314	344	75	320	71	318	345	66	343	76	326	326	329	70	328	77
20-SA01785-0	13	62	9	323	312	309	296	19	17	16	291	317	12	17	281	19	18	17	23	13	311	23	282	295	297	296	320	282	282	282	310	296	291	282	312	21	288	5	286	313	14	311	18	294	294	297	16	296	23
20-SA01807-0	307	334	309	129	264	261	248	311	311	310	243	123	310	311	201	313	312	309	317	313	261	317	202	247	249	248	270	234	234	234	262	248	243	202	262	315	240	311	238	263	306	263	316	246	246	249	310	248	317
20-SA01850-0	12	61	14	322	311	308	295	18	16	15	290	316	15	16	280	18	17	16	22	18	310	22	281	294	296	295	319	281	281	281	309	295	290	281	311	20	287	16	285	312	13	310	21	293	293	296	15	295	22
20-SA01897-0	308	335	310	274	21	18	141	312	312	311	216	268	311	312	232	314	313	310	316	314	6	318	233	220	222	221	13	215	215	215	19	221	216	233	5	316	213	312	211	8	307	20	317	219	219	222	311	221	318
20-SA01958-0	10	59	12	320	309	306	293	16	14	13	288	314	13	14	278	16	15	14	20	16	308	20	279	292	294	293	317	279	279	279	307	293	288	279	309	18	285	14	283	310	11	308	19	291	291	294	13	293	20
20-SA01959-0	10	59	12	320	309	306	293	16	14	13	288	314	13	14	278	16	15	14	20	16	308	20	279	292	294	293	317	279	279	279	307	293	288	279	309	18	285	14	283	310	11	308	19	291	291	294	13	293	20
20-SA01960-0	10	59	12	320	309	306	293	16	14	13	288	314	13	14	278	16	15	14	20	16	308	20	279	292	294	293	317	279	279	279	307	293	288	279	309	18	285	14	283	310	11	308	19	291	291	294	13	293	20
20-SA01997-0	17	68	21	329	318	315	302	25	21	12	297	323	22	21	287	23	22	23	29	25	317	17	288	301	303	302	326	288	288	288	316	302	297	288	318	25	294	23	292	319	20	317	28	300	300	303	12	302	27
20-SA02017-0	14	63	10	324	313	310	297	20	18	17	292	318	13	18	282	20	19	18	24	14	312	24	283	296	298	297	321	283	283	283	311	297	292	283	313	22	289	6	287	314	15	312	19	295	295	298	17	297	24
20-SA02033-0	8	57	10	318	307	304	291	14	12	11	286	312	11	12	276	14	13	12	18	14	306	18	277	290	292	291	315	277	277	277	305	291	286	277	307	16	283	12	281	308	9	306	17	289	289	292	11	291	18
20-SA02093-0	322	349	324	6	279	276	263	326	326	325	258	28	325	326	216	328	327	324	332	328	276	332	217	262	264	263	285	249	249	249	277	263	258	217	277	330	255	326	253	278	321	278	331	261	261	264	325	263	332
20-SA02101-0	303	330	305	271	12	9	136	307	307	306	211	265	306	307	229	309	308	305	313	309	15	313	230	215	217	216	24	210	210	210	12	216	211	230	16	311	208	307	206	17	302	15	312	214	214	217	306	216	313
20-SA02102-0	308	335	310	274	21	18	141	312	312	311	216	268	311	312	232	314	313	310	316	314	6	318	233	220	222	221	13	215	215	215	19	221	216	233	5	316	213	312	211	8	307	20	317	219	219	222	311	221	318
20-SA02103-0	307	334	309	273	20	17	140	311	311	310	215	267	310	311	231	313	312	309	315	313	3	317	232	219	221	220	14	214	214	214	18	220	215	232	6	315	212	311	210	5	306	19	316	218	218	221	310	220	317
20-SA02105-0	308	335	310	274	21	18	141	312	312	311	216	268	311	312	232	314	313	310	316	314	6	318	233	220	222	221	13	215	215	215	19	221	216	233	5	316	213	312	211	8	307	20	317	219	219	222	311	221	318
20-SA02106-0	292	319	294	260	221	218	205	296	296	295	6	254	295	296	218	298	297	294	302	298	220	302	219	22	24	21	229	199	199	199	219	23	18	219	221	300	33	296	31	222	291	220	301	13	21	42	295	23	302
20-SA02108-0	310	337	312	278	19	16	143	314	314	313	218	272	313	314	236	316	315	312	320	316	22	320	237	222	224	223	31	217	217	217	19	223	218	237	23	318	215	314	213	24	309	22	319	221	221	224	313	223	320
20-SA02123-0	307	334	309	273	20	17	140	311	311	310	215	267	310	311	231	313	312	309	315	313	5	317	232	219	221	220	12	214	214	214	18	220	215	232	4	315	212	311	210	7	306	19	316	218	218	221	310	220	317
20-SA02137-0	277	304	279	245	214	211	198	281	281	280	193	239	280	281	203	283	282	279	287	283	213	287	204	197	199	198	222	12	12	12	212	198	193	204	214	285	190	281	188	215	276	213	286	196	196	199	280	198	287
20-SA02152-0	306	333	308	128	263	260	247	310	310	309	242	122	309	310	200	312	311	308	316	312	260	316	201	246	248	247	269	233	233	233	261	247	242	201	261	314	239	310	237	262	305	262	315	245	245	248	309	247	316
20-SA02240-0	73	100	75	337	324	321	310	77	77	76	305	331	76	77	295	79	78	75	83	79	323	83	296	309	311	310	332	296	296	296	322	310	305	296	324	81	302	77	300	325	72	323	82	308	308	311	76	310	83
20-SA02241-0	299	326	301	267	28	25	132	303	303	302	207	261	302	303	225	305	304	301	309	305	27	309	226	211	213	212	36	206	206	206	26	212	207	226	28	307	204	303	202	29	298	27	308	210	210	213	302	212	309
20-SA02243-0	299	326	301	267	28	25	132	303	303	302	207	261	302	303	225	305	304	301	309	305	27	309	226	211	213	212	36	206	206	206	26	212	207	226	28	307	204	303	202	29	298	27	308	210	210	213	302	212	309
20-SA02388-0	313	340	315	281	22	19	146	317	317	316	221	275	316	317	239	319	318	315	323	319	25	323	240	225	227	226	34	220	220	220	22	226	221	240	26	321	218	317	216	27	312	25	322	224	224	227	316	226	323
20-SA02594-1	309	336	311	277	18	15	142	313	313	312	217	271	312	313	235	315	314	311	319	315	21	319	236	221	223	222	30	216	216	216	18	222	217	236	22	317	214	313	212	23	308	21	318	220	220	223	312	222	319
20-SA02641-0	296	323	298	198	253	250	237	300	300	299	232	192	299	300	190	302	301	298	306	302	250	306	191	236	238	237	259	223	223	223	251	237	232	191	251	304	229	300	227	252	295	252	305	235	235	238	299	237	306
20-SA02650-0	325	352	327	9	282	279	266	329	329	328	261	31	328	329	219	331	330	327	335	331	279	335	220	265	267	266	288	252	252	252	280	266	261	220	280	333	258	329	256	281	324	281	334	264	264	267	328	266	335
20-SA02651-0	324	351	326	8	281	278	265	328	328	327	260	30	327	328	218	330	329	326	334	330	278	334	219	264	266	265	287	251	251	251	279	265	260	219	279	332	257	328	255	280	323	280	333	263	263	266	327	265	334
20-SA02698-0	15	66	19	327	314	311	298	23	19	18	295	321	20	11	285	21	20	21	27	23	313	25	286	299	301	300	322	286	286	286	312	300	295	286	314	23	292	21	290	315	18	313	26	298	298	301	18	300	17
20-SA02945-0	13	62	9	323	312	309	296	19	17	16	291	317	12	17	281	19	18	17	23	13	311	23	282	295	297	296	320	282	282	282	310	296	291	282	312	21	288	5	286	313	14	311	18	294	294	297	16	296	23
ERR2714266	269	296	271	237	206	203	190	273	273	272	185	231	272	273	195	275	274	271	279	275	205	279	196	189	191	190	214	126	126	126	204	190	185	196	206	277	182	273	180	207	268	205	278	188	188	191	272	190	279
ERR2714267	273	300	275	241	210	207	186	277	277	276	189	235	276	277	199	279	278	275	283	279	209	283	200	193	195	194	218	130	130	130	208	194	189	200	210	281	186	277	184	211	272	209	282	192	192	195	276	194	283
ERR2714268	268	295	270	236	205	202	189	272	272	271	184	230	271	272	194	274	273	270	278	274	204	278	195	188	190	189	213	125	125	125	203	189	184	195	205	276	181	272	179	206	267	204	277	187	187	190	271	189	278
ERR2714269	271	298	273	239	208	205	192	275	275	274	187	233	274	275	197	277	276	273	281	277	207	281	198	191	193	192	216	128	128	128	206	192	187	198	208	279	184	275	182	209	270	207	280	190	190	193	274	192	281
ERR2714270	269	296	271	237	206	203	190	273	273	272	185	231	272	273	195	275	274	271	279	275	205	279	196	189	191	190	214	126	126	126	204	190	185	196	206	277	182	273	180	207	268	205	278	188	188	191	272	190	279
ERR2714271	271	298	273	239	208	205	192	275	275	274	187	233	274	275	197	277	276	273	281	277	207	281	198	191	193	192	216	128	128	128	206	192	187	198	208	279	184	275	182	209	270	207	280	190	190	193	274	192	281
ERR2714272	270	297	272	238	207	204	191	274	274	273	186	232	273	274	196	276	275	272	280	276	206	280	197	190	192	191	215	127	127	127	205	191	186	197	207	278	183	274	181	208	269	206	279	189	189	192	273	191	280
ERR2714273	268	295	270	236	205	202	189	272	272	271	184	230	271	272	194	274	273	270	278	274	204	278	195	188	190	189	213	125	125	125	203	189	184	195	205	276	181	272	179	206	267	204	277	187	187	190	271	189	278
ERR2714274	268	295	270	236	205	202	189	272	272	271	184	230	271	272	194	274	273	270	278	274	204	278	195	188	190	189	213	125	125	125	203	189	184	195	205	276	181	272	179	206	267	204	277	187	187	190	271	189	278
ERR2714275	269	296	271	237	206	203	190	273	273	272	185	231	272	273	195	275	274	271	279	275	205	279	196	189	191	190	214	126	126	126	204	190	185	196	206	277	182	273	180	207	268	205	278	188	188	191	272	190	279
ERR2714276	269	296	271	237	206	203	190	273	273	272	185	231	272	273	195	275	274	271	279	275	205	279	196	189	191	190	214	126	126	126	204	190	185	196	206	277	182	273	180	207	268	205	278	188	188	191	272	190	279
ERR2714277	268	295	270	236	205	202	189	272	272	271	184	230	271	272	194	274	273	270	278	274	204	278	195	188	190	189	213	125	125	125	203	189	184	195	205	276	181	272	179	206	267	204	277	187	187	190	271	189	278
ERR2714278	268	295	270	236	205	202	189	272	272	271	184	230	271	272	194	274	273	270	278	274	204	278	195	188	190	189	213	125	125	125	203	189	184	195	205	276	181	272	179	206	267	204	277	187	187	190	271	189	278
ERR2714279	268	295	270	236	205	202	189	272	272	271	184	230	271	272	194	274	273	270	278	274	204	278	195	188	190	189	213	125	125	125	203	189	184	195	205	276	181	272	179	206	267	204	277	187	187	190	271	189	278
ERR2714280	272	299	274	240	209	206	193	276	276	275	188	234	275	276	198	278	277	274	282	278	208	282	199	192	194	193	217	129	129	129	207	193	188	199	209	280	185	276	183	210	271	208	281	191	191	194	275	193	282
ERR2714281	272	299	274	240	209	206	193	276	276	275	188	234	275	276	198	278	277	274	282	278	208	282	199	192	194	193	217	129	129	129	207	193	188	199	209	280	185	276	183	210	271	208	281	191	191	194	275	193	282
ERR2714282	273	300	275	241	210	207	194	277	277	276	189	235	276	277	199	279	278	275	283	279	209	283	200	193	195	194	218	130	130	130	208	194	189	200	210	281	186	277	184	211	272	209	282	192	192	195	276	194	283
ERR2714283	270	297	272	238	207	204	191	274	274	273	186	232	273	274	196	276	275	272	280	276	206	280	197	190	192	191	215	127	127	127	205	191	186	197	207	278	183	274	181	208	269	204	279	189	189	192	273	191	280
ERR2714284	268	295	270	236	205	202	189	272	272	271	184	230	271	272	194	274	273	270	278	274	204	278	195	188	190	189	213	125	125	125	203	189	184	195	205	276	181	272	179	206	267	204	277	187	187	190	271	189	278
ERR2714285	270	297	272	238	207	204	191	274	274	273	186	232	273	274	196	276	275	272	280	276	206	280	197	190	192	191	215	127	127	127	205	191	186	197	207	278	183	274	181	208	269	206	279	189	189	192	273	191	280
ERR2714286	268	295	270	236	205	202	189	272	272	271	184	230	271	272	194	274	273	270	278	274	204	278	195	188	190	189	213	125	125	125	203	189	184	195	205	276	181	272	179	206	267	204	277	187	187	190	271	189	278
ERR2714287	269	296	271	237	206	203	190	273	273	272	185	231	272	273	195	275	274	271	279	275	205	279	196	189	191	190	214	126	126	126	204	190	185	196	206	277	182	273	180	207	268	205	278	188	188	191	272	190	279
ERR2714288	269	296	271	237	206	203	190	273	273	272	185	231	272	273	195	275	274	271	279	275	205	279	196	189	191	190	214	126	126	126	204	190	185	196	206	277	182	273	180	207	268	205	278	188	188	191	272	190	279
ERR2714289	272	299	274	240	209	206	193	276	276	275	188	234	275	276	198	278	277	274	282	278	208	282	199	192	194	193	217	129	129	129	207	193	188	199	209	280	185	276	183	210	271	208	281	191	191	194	275	193	282
ERR2714290	268	295	270	236	205	202	189	272	272	271	184	230	271	272	194	274	273	270	278	274	204	278	195	188	190	189	213	125	125	125	203	189	184	195	205	276	181	272	179	206	267	204	277	187	187	190	271	189	278
ERR2714291	273	300	275	241	210	207	194	277	277	276	189	235	276	277	199	279	278	275	283	279	209	283	200	193	195	194	218	130	130	130	208	194	189	200	210	281	186	277	184	211	272	209	282	192	192	195	276	194	283
ERR2714292	272	299	274	240	209	206	193	276	276	275	188	234	275	276	198	278	277	274	282	278	208	282	199	192	194	193	217	129	129	129	207	193	188	199	209	280	185	276	183	210	271	206	281	191	191	194	275	193	282
ERR2714293	268	295	270	236	205	202	189	272	272	271	184	230	271	272	194	274	273	270	278	274	204	278	195	188	190	189	213	125	125	125	203	189	184	195	205	276	181	272	179	206	267	204	277	187	187	190	271	189	278
ERR2714294	268	295	270	236	205	202	189	272	272	271	184	230	271	272	194	274	273	270	278	274	204	278	195	188	190	189	213	125	125	125	203	189	184	195	205	276	181	272	179	206	267	204	277	187	187	190	271	189	278
ERR2714295	268	295	270	236	205	202	189	272	272	271	184	230	271	272	194	274	273	270	278	274	204	278	195	188	190	189	213	125	125	125	203	189	184	195	205	276	181	272	179	206	267	204	277	187	187	190	271	189	278
ERS1496855	280	307	282	102	237	234	221	284	284	283	216	96	283	284	174	286	285	282	290	286	234	290	175	220	222	221	243	207	207	207	235	221	216	175	235	288	213	284	211	236	279	236	289	219	219	222	283	221	290
ERS1496857	1	56	9	317	306	303	290	13	9	8	285	311	10	9	275	11	10	11	17	13	305	15	276	289	291	290	314	276	276	276	304	290	285	276	306	13	282	11	280	307	8	305	16	288	288	291	8	290	15
ERS1496859	271	298	273	239	208	205	192	275	275	274	187	233	274	275	197	277	276	273	281	277	207	281	198	191	193	192	216	6	6	6	206	192	187	198	208	279	184	275	182	209	270	207	280	190	190	193	274	192	281
ERS1496919	280	307	282	248	147	144	131	284	284	283	188	242	283	284	206	286	285	282	290	286	146	290	207	192	194	193	155	187	187	187	145	193	188	207	147	288	185	284	183	148	279	146	289	191	191	194	283	193	290
ERS1496920	283	310	285	251	150	147	134	287	287	286	191	245	286	287	209	289	288	285	293	289	149	293	210	195	197	196	158	190	190	190	148	196	191	210	150	291	188	287	186	151	282	149	292	194	194	197	286	196	293
ERS1496922	286	313	288	254	153	150	137	290	290	289	194	248	289	290	212	292	291	288	296	292	152	296	213	198	200	199	161	193	193	193	151	199	194	213	153	294	191	290	189	154	285	152	295	197	197	200	289	199	296
ERS1496923	285	312	287	253	152	149	136	289	289	288	193	247	288	289	211	291	290	287	295	291	151	295	212	197	199	198	160	192	192	192	150	198	193	212	152	293	190	289	188	153	284	151	294	196	196	199	288	198	295
ERS406698	262	289	264	230	199	196	183	266	266	265	178	224	265	266	188	268	267	264	272	268	198	272	189	182	184	183	207	119	119	119	197	183	178	189	199	270	175	266	173	200	261	198	271	181	181	184	265	183	272
Reference NZ_CM001062.1	153	180	155	321	310	307	294	157	157	156	289	315	156	157	279	159	158	155	163	159	309	163	280	293	295	294	318	280	280	280	308	294	289	280	310	161	286	157	284	311	152	309	162	292	292	295	156	294	163
[truncated: 129 more columns]

## Sheet: Enteritidis_ST183
snp-dists 0.6.3	07-03853-0	08-04195-0	08-04933-0	09-00076-0	09-00390-0	15-SA01420-0	16-SA02313-0	18-SA00214	18-SA00215	18-SA02603-0	18-SA02617-0	18-SA02797-0	18-SA03149-0	18-SA03168-0	18-SA03281-0	18-SA03342-0	18-SA03573	18-SA03935-0	18-SA03936-0	19-SA00087-0	19-SA00124-0	19-SA00908-0	19-SA02312-0	19-SA02454-0	19-SA02815-0	19-SA02875-0	19-SA03079-0	19-SA03305-0	19-SA03467-0	19-SA03541-0	20-SA01211-0	20-SA01614-0	20-SA01950-0	20-SA01996-0	20-SA02023-0	20-SA02111-0	20-SA02177-0	20-SA02246-0	20-SA02268-0	20-SA02315-0	20-SA02402-0	20-SA02494-0	Reference Draft Assembly 19-SA03305-0	SRR1958139	SRR1966154	SRR1966231	SRR1966855	SRR1969448	SRR1970181
07-03853-0	0	90	82	90	87	86	85	53	52	96	93	95	88	96	88	98	108	99	89	89	47	99	84	101	95	95	92	98	108	112	95	98	94	100	111	86	95	99	100	100	90	86	98	91	94	83	92	102	90
08-04195-0	90	0	22	98	95	46	41	113	112	104	53	103	48	104	48	106	116	67	49	49	107	107	24	69	103	103	60	66	116	120	63	106	102	68	119	26	103	67	108	108	50	46	66	81	84	73	82	92	80
08-04933-0	82	22	0	90	87	38	33	105	104	96	45	95	40	96	40	98	108	59	41	41	99	99	16	61	95	95	52	58	108	112	55	98	94	60	111	18	95	59	100	100	42	38	58	73	76	65	74	84	72
09-00076-0	90	98	90	0	27	94	93	113	112	104	101	103	96	104	96	106	116	107	97	97	107	107	92	109	33	33	100	106	116	120	103	106	102	108	119	94	33	107	38	38	98	94	106	99	102	91	100	110	98
09-00390-0	87	95	87	27	0	91	90	110	109	101	98	100	93	101	93	103	113	104	94	94	104	104	89	106	32	32	97	103	113	117	100	103	99	105	116	91	32	104	37	37	95	91	103	96	99	88	97	107	95
15-SA01420-0	86	46	38	94	91	0	41	109	108	100	49	99	44	100	10	102	112	63	45	45	103	103	40	65	99	99	56	62	112	116	59	102	98	64	115	42	99	63	104	104	46	32	62	77	80	69	78	88	76
16-SA02313-0	85	41	33	93	90	41	0	108	107	99	48	98	43	99	43	101	111	62	44	44	102	102	35	64	98	98	55	61	111	115	58	101	97	63	114	37	98	62	103	103	45	41	61	76	79	68	77	87	75
18-SA00214	53	113	105	113	110	109	108	0	1	119	116	118	111	119	111	121	131	122	112	112	54	122	107	124	118	118	115	121	131	135	118	121	117	123	134	109	118	122	123	123	113	109	121	114	117	106	115	125	113
18-SA00215	52	112	104	112	109	108	107	1	0	118	115	117	110	118	110	120	130	121	111	111	53	121	106	123	117	117	114	120	130	134	117	120	116	122	133	108	117	121	122	122	112	108	120	113	116	105	114	124	112
18-SA02603-0	96	104	96	104	101	100	99	119	118	0	107	11	102	12	102	16	48	113	103	103	113	113	98	115	109	109	106	112	48	126	109	24	32	114	51	100	109	113	114	114	104	100	112	105	108	97	106	116	104
18-SA02617-0	93	53	45	101	98	49	48	116	115	107	0	106	35	107	51	109	119	70	36	36	110	110	47	72	106	106	63	69	119	123	66	109	105	71	122	49	106	70	111	111	37	49	69	84	87	76	85	95	83
18-SA02797-0	95	103	95	103	100	99	98	118	117	11	106	0	101	11	101	15	47	112	102	102	112	112	97	114	108	108	105	111	47	125	108	23	31	113	50	99	108	112	113	113	103	99	111	104	107	96	105	115	103
18-SA03149-0	88	48	40	96	93	44	43	111	110	102	35	101	0	102	46	104	114	65	31	31	105	105	42	67	101	101	58	64	114	118	61	104	100	66	117	44	101	65	106	106	12	44	64	79	82	71	80	90	78
18-SA03168-0	96	104	96	104	101	100	99	119	118	12	107	11	102	0	102	16	48	113	103	103	113	113	98	115	109	109	106	112	48	126	109	24	32	114	51	100	109	113	114	114	104	100	112	105	108	97	106	116	104
18-SA03281-0	88	48	40	96	93	10	43	111	110	102	51	101	46	102	0	104	114	65	47	47	105	105	42	67	101	101	58	64	114	118	61	104	100	66	117	44	101	65	106	106	48	34	64	79	82	71	80	90	78
18-SA03342-0	98	106	98	106	103	102	101	121	120	16	109	15	104	16	104	0	50	115	105	105	115	115	100	117	111	111	108	114	50	128	111	26	34	116	53	102	111	115	116	116	106	102	114	107	110	99	108	118	106
18-SA03573	108	116	108	116	113	112	111	131	130	48	119	47	114	48	114	50	0	125	115	115	125	125	110	127	119	119	118	124	14	138	121	50	46	126	33	112	119	125	126	126	116	112	124	117	120	109	118	128	116
18-SA03935-0	99	67	59	107	104	63	62	122	121	113	70	112	65	113	65	115	125	0	66	66	116	116	61	66	112	112	57	63	125	129	60	115	111	65	128	63	112	64	117	117	67	63	63	90	93	82	91	101	89
18-SA03936-0	89	49	41	97	94	45	44	112	111	103	36	102	31	103	47	105	115	66	0	0	106	106	43	68	102	102	59	65	115	119	62	105	101	67	118	45	102	66	107	107	33	45	65	80	83	72	81	91	79
19-SA00087-0	89	49	41	97	94	45	44	112	111	103	36	102	31	103	47	105	115	66	0	0	106	106	43	68	102	102	59	65	115	119	62	105	101	67	118	45	102	66	107	107	33	45	65	80	83	72	81	91	79
19-SA00124-0	47	107	99	107	104	103	102	54	53	113	110	112	105	113	105	115	125	116	106	106	0	116	101	118	112	112	109	115	125	129	112	115	111	117	128	103	112	116	117	117	107	103	115	108	111	100	109	119	107
19-SA00908-0	99	107	99	107	104	103	102	122	121	113	110	112	105	113	105	115	125	116	106	106	116	0	101	118	112	112	109	115	125	95	112	115	111	117	128	103	112	116	117	117	107	103	115	108	111	100	109	119	107
19-SA02312-0	84	24	16	92	89	40	35	107	106	98	47	97	42	98	42	100	110	61	43	43	101	101	0	63	97	97	54	60	110	114	57	100	96	62	113	20	97	61	102	102	44	40	60	75	78	67	76	86	74
19-SA02454-0	101	69	61	109	106	65	64	124	123	115	72	114	67	115	67	117	127	66	68	68	118	118	63	0	114	114	35	41	127	131	38	117	113	43	130	65	114	42	119	119	69	65	41	92	95	84	93	103	91
19-SA02815-0	95	103	95	33	32	99	98	118	117	109	106	108	101	109	101	111	119	112	102	102	112	112	97	114	0	0	105	111	119	125	108	111	107	113	122	99	0	112	35	35	103	99	111	104	107	96	105	115	103
19-SA02875-0	95	103	95	33	32	99	98	118	117	109	106	108	101	109	101	111	119	112	102	102	112	112	97	114	0	0	105	111	119	125	108	111	107	113	122	99	0	112	35	35	103	99	111	104	107	96	105	115	103
19-SA03079-0	92	60	52	100	97	56	55	115	114	106	63	105	58	106	58	108	118	57	59	59	109	109	54	35	105	105	0	30	118	122	27	108	104	32	121	56	105	31	110	110	60	56	30	83	86	75	84	94	82
19-SA03305-0	98	66	58	106	103	62	61	121	120	112	69	111	64	112	64	114	124	63	65	65	115	115	60	41	111	111	30	0	124	128	33	114	110	4	127	62	111	37	116	116	66	62	0	89	92	81	90	100	88
19-SA03467-0	108	116	108	116	113	112	111	131	130	48	119	47	114	48	114	50	14	125	115	115	125	125	110	127	119	119	118	124	0	138	121	50	46	126	33	112	119	125	126	126	116	112	124	117	118	109	118	126	116
19-SA03541-0	112	120	112	120	117	116	115	135	134	126	123	125	118	126	118	128	138	129	119	119	129	95	114	131	125	125	122	128	138	0	125	128	124	130	141	116	125	129	130	130	120	116	128	121	124	113	122	132	120
20-SA01211-0	95	63	55	103	100	59	58	118	117	109	66	108	61	109	61	111	121	60	62	62	112	112	57	38	108	108	27	33	121	125	0	111	107	35	124	59	108	22	113	113	63	59	33	86	89	78	87	97	85
20-SA01614-0	98	106	98	106	103	102	101	121	120	24	109	23	104	24	104	26	50	115	105	105	115	115	100	117	111	111	108	114	50	128	111	0	34	116	53	102	111	115	116	116	106	102	114	107	110	99	108	118	106
20-SA01950-0	94	102	94	102	99	98	97	117	116	32	105	31	100	32	100	34	46	111	101	101	111	111	96	113	107	107	104	110	46	124	107	34	0	112	49	98	107	111	112	112	102	98	110	103	106	95	104	114	102
20-SA01996-0	100	68	60	108	105	64	63	123	122	114	71	113	66	114	66	116	126	65	67	67	117	117	62	43	113	113	32	4	126	130	35	116	112	0	129	64	113	39	118	118	68	64	4	91	94	83	92	102	90
20-SA02023-0	111	119	111	119	116	115	114	134	133	51	122	50	117	51	117	53	33	128	118	118	128	128	113	130	122	122	121	127	33	141	124	53	49	129	0	115	122	128	129	129	119	115	127	120	123	112	121	131	119
20-SA02111-0	86	26	18	94	91	42	37	109	108	100	49	99	44	100	44	102	112	63	45	45	103	103	20	65	99	99	56	62	112	116	59	102	98	64	115	0	99	63	104	104	46	42	62	77	80	69	78	88	76
20-SA02177-0	95	103	95	33	32	99	98	118	117	109	106	108	101	109	101	111	119	112	102	102	112	112	97	114	0	0	105	111	119	125	108	111	107	113	122	99	0	112	35	35	103	99	111	104	107	96	105	115	103
20-SA02246-0	99	67	59	107	104	63	62	122	121	113	70	112	65	113	65	115	125	64	66	66	116	116	61	42	112	112	31	37	125	129	22	115	111	39	128	63	112	0	117	117	67	63	37	90	93	82	91	101	89
20-SA02268-0	100	108	100	38	37	104	103	123	122	114	111	113	106	114	106	116	126	117	107	107	117	117	102	119	35	35	110	116	126	130	113	116	112	118	129	104	35	117	0	0	108	104	116	109	112	101	110	120	108
20-SA02315-0	100	108	100	38	37	104	103	123	122	114	111	113	106	114	106	116	126	117	107	107	117	117	102	119	35	35	110	116	126	130	113	116	112	118	129	104	35	117	0	0	108	104	116	109	112	101	110	120	108
20-SA02402-0	90	50	42	98	95	46	45	113	112	104	37	103	12	104	48	106	116	67	33	33	107	107	44	69	103	103	60	66	116	120	63	106	102	68	119	46	103	67	108	108	0	46	66	81	84	73	82	92	80
20-SA02494-0	86	46	38	94	91	32	41	109	108	100	49	99	44	100	34	102	112	63	45	45	103	103	40	65	99	99	56	62	112	116	59	102	98	64	115	42	99	63	104	104	46	0	62	77	80	69	78	88	76
Reference Draft Assembly 19-SA03305-0	98	66	58	106	103	62	61	121	120	112	69	111	64	112	64	114	124	63	65	65	115	115	60	41	111	111	30	0	124	128	33	114	110	4	127	62	111	37	116	116	66	62	0	89	92	81	90	100	88
SRR1958139	91	81	73	99	96	77	76	114	113	105	84	104	79	105	79	107	117	90	80	80	108	108	75	92	104	104	83	89	117	121	86	107	103	91	120	77	104	90	109	109	81	77	89	0	49	44	65	57	49
SRR1966154	94	84	76	102	99	80	79	117	116	108	87	107	82	108	82	110	120	93	83	83	111	111	78	95	107	107	86	92	118	124	89	110	106	94	123	80	107	93	112	112	84	80	92	49	0	47	68	24	52
SRR1966231	83	73	65	91	88	69	68	106	105	97	76	96	71	97	71	99	109	82	72	72	100	100	67	84	96	96	75	81	109	113	78	99	95	83	112	69	96	82	101	101	73	69	81	44	47	0	57	55	43
SRR1966855	92	82	74	100	97	78	77	115	114	106	85	105	80	106	80	108	118	91	81	81	109	109	76	93	105	105	84	90	118	122	87	108	104	92	121	78	105	91	110	110	82	78	90	65	68	57	0	76	64
SRR1969448	102	92	84	110	107	88	87	125	124	116	95	115	90	116	90	118	128	101	91	91	119	119	86	103	115	115	94	100	126	132	97	118	114	102	131	88	115	101	120	120	92	88	100	57	24	55	76	0	60
SRR1970181	90	80	72	98	95	76	75	113	112	104	83	103	78	104	78	106	116	89	79	79	107	107	74	91	103	103	82	88	116	120	85	106	102	90	119	76	103	89	108	108	80	76	88	49	52	43	64	60	0
SRR3322670	90	80	72	98	95	76	75	113	112	104	83	103	78	104	78	106	116	89	79	79	107	107	74	91	103	103	82	88	116	120	85	106	102	90	119	76	103	89	108	108	80	76	88	5	48	43	64	56	48
SRR5193311	81	71	63	89	86	67	66	104	103	95	74	94	69	95	69	97	107	80	70	70	98	98	65	82	94	94	73	79	107	111	76	97	93	81	110	67	94	80	99	99	71	67	79	54	57	46	51	65	53
SRR5193500	92	82	74	100	97	78	77	115	114	106	85	105	80	106	80	108	118	91	81	81	109	109	76	93	105	105	84	90	118	122	87	108	104	92	121	78	105	91	110	110	82	78	90	47	48	45	66	56	50
SRR5193740	102	92	84	110	107	88	87	125	124	116	95	115	90	116	90	118	128	101	91	91	117	119	86	103	115	115	94	100	128	132	97	118	114	102	131	88	115	101	120	120	92	88	100	75	78	67	72	86	74
SRR5216613	93	83	75	101	98	79	78	116	115	107	86	106	81	107	81	109	119	92	82	82	108	110	77	94	106	106	85	91	119	123	88	109	105	93	122	79	106	92	111	111	83	79	91	66	69	58	63	77	65
SRR5220155	97	87	79	105	102	83	82	120	119	111	90	110	85	111	85	113	123	96	86	86	112	114	81	98	110	110	89	95	123	127	92	113	109	97	126	83	110	96	115	115	87	83	95	70	73	62	67	81	69
SRR5220583	95	85	77	103	100	81	80	118	117	109	88	108	83	109	83	111	121	94	84	84	112	112	79	96	108	108	87	93	121	125	90	111	107	95	124	81	108	94	113	113	85	81	93	54	57	48	69	65	37
SRR5220842	93	83	75	101	98	79	78	116	115	107	86	106	81	107	81	109	119	92	82	82	108	110	77	94	106	106	85	91	119	123	88	109	105	93	122	79	106	92	111	111	83	79	91	66	69	58	63	77	65
SRR5220887	94	84	76	102	99	80	79	117	116	108	87	107	82	108	82	110	120	93	83	83	111	111	78	95	107	107	86	92	120	124	89	110	106	94	123	80	107	93	112	112	84	80	92	53	56	47	68	64	36
SRR5220891	101	91	83	109	106	87	86	124	123	115	94	114	89	115	89	117	127	100	90	90	116	118	85	102	114	114	93	99	127	131	96	117	113	101	130	87	114	100	119	119	91	87	99	74	77	66	71	85	73
SRR5220914	97	87	79	105	102	83	82	120	119	111	90	110	85	111	85	113	123	96	86	86	112	114	81	98	110	110	89	95	123	127	92	113	109	97	126	83	110	96	115	115	87	83	95	70	73	62	67	81	69
SRR5330440	92	100	92	100	97	96	95	115	114	106	103	105	98	106	98	108	118	109	99	99	109	105	94	111	105	105	102	108	118	118	105	108	104	110	121	96	105	109	110	110	100	96	108	101	104	93	102	112	100
SRR5757176	94	84	76	102	99	80	79	117	116	108	87	107	82	108	82	110	120	93	83	83	111	111	78	95	107	107	86	92	118	124	89	110	106	94	123	80	107	93	112	112	84	80	92	49	10	47	68	24	52
SRR5757178	88	78	70	96	93	74	73	111	110	102	81	101	76	102	76	104	114	87	77	77	105	105	72	89	101	101	80	86	114	118	83	102	100	88	117	74	101	87	106	106	78	74	86	61	64	53	62	72	60
SRR5757187	88	78	70	96	93	74	73	111	110	102	81	101	76	102	76	104	114	87	77	77	105	105	72	89	101	101	80	86	114	118	83	104	100	88	117	74	101	87	106	106	78	74	86	61	64	53	58	72	60
SRR5757189	93	83	75	101	98	79	78	116	115	107	86	106	81	107	81	109	119	92	82	82	110	110	77	94	106	106	85	91	117	123	88	109	105	93	122	79	106	92	111	111	83	79	91	48	9	46	67	23	51
SRR5757192	100	90	82	108	105	86	85	123	122	114	93	113	88	114	88	116	126	99	89	89	117	117	84	101	113	113	92	98	124	130	95	116	112	100	129	86	113	99	118	118	90	86	98	55	22	53	74	22	58
SRR5757200	84	74	66	92	89	70	69	107	106	98	77	97	72	98	72	100	110	83	73	73	101	101	68	85	97	97	76	82	110	114	79	100	96	84	113	70	97	83	102	102	74	70	82	27	42	37	58	50	42
SRR5757207	91	81	73	99	96	77	76	114	113	105	84	104	79	105	79	107	117	90	80	80	108	108	75	92	104	104	83	89	117	121	86	107	103	91	120	77	104	90	109	109	81	77	89	64	67	56	3	75	63
SRR5757213	87	77	69	95	92	73	72	110	109	101	80	100	75	101	75	103	113	86	76	76	104	104	71	88	100	100	79	85	113	117	82	103	99	87	116	73	100	86	105	105	77	73	85	58	61	50	61	69	57
SRR5813574	85	75	67	93	90	71	70	108	107	99	78	98	73	99	73	101	111	84	74	74	102	102	69	86	98	98	77	83	111	115	80	101	97	85	114	71	98	84	103	103	75	71	83	20	43	38	59	51	43
SRR5814207	95	85	77	103	100	81	80	118	117	109	88	108	83	109	83	111	121	94	84	84	112	112	79	96	108	108	87	93	121	125	90	111	107	95	124	81	108	94	113	113	85	81	93	54	57	48	69	65	51
[truncated: 22 more columns]

## Sheet: Ball_ST3502
snp-dists 0.6.3	19-SA02828-0	20-SA00321-0	20-SA00875-0	20-SA00883-0	20-SA01184-0	20-SA01185-0	20-SA01464-0	Reference AAONAJ010000001-AAONAJ010000017
19-SA02828-0	0	13	14	8	17	17	13	73
20-SA00321-0	13	0	17	11	20	20	16	76
20-SA00875-0	14	17	0	6	17	17	13	73
20-SA00883-0	8	11	6	0	11	11	7	67
20-SA01184-0	17	20	17	11	0	0	6	70
20-SA01185-0	17	20	17	11	0	0	6	70
20-SA01464-0	13	16	13	7	6	6	0	66
Reference AAONAJ010000001-AAONAJ010000017	73	76	73	67	70	70	66	0

## Sheet: Typhimurium_ST128
snp-dists 0.6.3	07-04265-0	10-03151-0	12-00474-0	14-SA00890-0	16-SA02427-0	17-SA00309-0	19-SA00476-0	19-SA00856-0	19-SA02615-0	20-SA01154-0	20-SA01186-0	20-SA01343-0	20-SA01424-0	20-SA01658-0	20-SA01784-0	20-SA02245-0	Reference NC_022544.1
07-04265-0	0	85	75	88	106	65	72	105	83	101	74	88	61	119	93	65	559
10-03151-0	85	0	22	131	147	92	99	146	110	142	101	115	88	64	40	106	600
12-00474-0	75	22	0	121	137	82	89	136	100	132	91	105	78	56	30	96	590
14-SA00890-0	88	131	121	0	152	111	118	151	129	147	120	134	107	165	139	111	605
16-SA02427-0	106	147	137	152	0	127	134	135	145	131	136	150	123	181	155	127	603
17-SA00309-0	65	92	82	111	127	0	79	126	90	122	81	95	68	126	100	86	580
19-SA00476-0	72	99	89	118	134	79	0	133	79	129	88	102	59	133	107	93	587
19-SA00856-0	105	146	136	151	135	126	133	0	144	114	135	149	122	180	154	126	602
19-SA02615-0	83	110	100	129	145	90	79	144	0	140	99	113	70	144	118	104	598
20-SA01154-0	101	142	132	147	131	122	129	114	140	0	131	145	118	176	150	122	598
20-SA01186-0	74	101	91	120	136	81	88	135	99	131	0	102	77	135	109	95	589
20-SA01343-0	88	115	105	134	150	95	102	149	113	145	102	0	91	149	123	109	603
20-SA01424-0	61	88	78	107	123	68	59	122	70	118	77	91	0	122	96	82	576
20-SA01658-0	119	64	56	165	181	126	133	180	144	176	135	149	122	0	74	140	634
20-SA01784-0	93	40	30	139	155	100	107	154	118	150	109	123	96	74	0	114	608
20-SA02245-0	65	106	96	111	127	86	93	126	104	122	95	109	82	140	114	0	580
Reference NC_022544.1	559	600	590	605	603	580	587	602	598	598	589	603	576	634	608	580	0

## Sheet: Enteritidis_ST11
snp-dists 0.6.3	07-03359-0	07-03409-0	07-03847-0	08-00775-0	08-03259-0	08-03260-0	08-03503-0	09-00090	09-00275-0	09-00599-0	09-00812	09-02538-0	10-00260-0	10-01314-0	10-01663-0	10-02488-0	10-02588-0	10-03483-0	10-03611-0	11-01979-0	11-03509-0	16-SA00990	16-SA00991	16-SA01013-0	16-SA02032-0	16-SA02476-0	16-SA02628-0	16-SA02810-0	16-SA03102-0	16-SA03105-0	17-SA00014-0	17-SA00682	17-SA00716-0	17-SA00885-0	17-SA00957-0	17-SA01061-0	17-SA01621-0	17-SA01623-0	17-SA01853	17-SA01857	17-SA01999	17-SA02496-0	17-SA03036-0	18-SA00118	18-SA00175	18-SA00369	18-SA00418	18-SA00731-S2	18-SA00968-S2
07-03359-0	0	156	413	420	402	401	403	405	41	417	424	407	165	426	406	42	421	59	402	27	54	20	20	552	131	402	156	165	47	325	57	67	421	54	419	20	65	66	428	431	50	23	166	317	568	168	433	566	566
07-03409-0	156	0	401	408	390	389	391	393	139	405	412	395	141	414	394	140	409	149	390	161	160	158	158	526	107	390	82	153	161	299	171	173	409	152	407	158	171	172	416	419	164	161	92	291	556	144	421	554	554
07-03847-0	413	401	0	77	59	58	62	62	396	74	81	64	410	83	63	397	76	406	59	418	416	415	415	569	376	59	401	410	418	430	428	429	78	409	72	415	427	428	85	88	421	418	411	422	223	413	90	221	221
08-00775-0	420	408	77	0	64	63	69	67	403	79	60	43	417	90	70	404	85	413	64	425	423	422	422	576	383	66	408	417	425	437	435	436	85	416	83	422	434	435	92	95	428	425	418	429	232	420	97	230	230
08-03259-0	402	390	59	64	0	5	51	29	385	41	68	51	399	72	52	386	67	395	26	407	405	404	404	558	365	48	390	399	407	419	417	418	67	398	65	404	416	417	74	77	410	407	400	411	214	402	79	212	212
08-03260-0	401	389	58	63	5	0	50	28	384	40	67	50	398	71	51	385	66	394	25	406	404	403	403	557	364	47	389	398	406	418	416	417	66	397	64	403	415	416	73	76	409	406	399	410	213	401	78	211	211
08-03503-0	403	391	62	69	51	50	0	54	386	66	73	56	400	75	55	387	70	396	51	408	406	405	405	561	366	29	391	400	408	422	418	419	52	399	68	405	417	418	77	80	411	408	401	414	217	403	82	215	215
09-00090	405	393	62	67	29	28	54	0	388	44	71	54	402	75	55	389	70	398	29	410	408	407	407	561	368	51	393	402	410	422	420	421	70	401	68	407	419	420	77	80	413	410	403	414	217	405	82	215	215
09-00275-0	41	139	396	403	385	384	386	388	0	400	407	390	148	409	389	25	404	42	385	46	45	43	43	535	114	385	139	148	46	308	56	58	404	21	402	43	56	57	411	414	49	46	149	300	551	151	416	549	549
09-00599-0	417	405	74	79	41	40	66	44	400	0	83	66	414	87	67	401	82	410	39	422	420	419	419	573	380	63	405	414	422	434	432	433	82	413	80	419	431	432	89	92	425	422	415	426	229	417	94	227	227
09-00812	424	412	81	60	68	67	73	71	407	83	0	47	421	94	74	408	89	417	68	429	427	426	426	580	387	70	412	421	429	441	439	440	89	420	87	426	438	439	96	99	432	429	422	433	236	424	101	234	234
09-02538-0	407	395	64	43	51	50	56	54	390	66	47	0	404	77	57	391	72	400	51	412	410	409	409	563	370	53	395	404	412	424	422	423	72	403	70	409	421	422	79	82	415	412	405	416	219	407	84	217	217
10-00260-0	165	141	410	417	399	398	400	402	148	414	421	404	0	421	403	149	418	158	399	170	169	167	167	547	114	399	141	162	170	322	180	182	418	161	416	167	180	181	425	428	173	170	151	314	565	17	428	563	563
10-01314-0	426	414	83	90	72	71	75	75	409	87	94	77	421	0	64	410	91	419	72	431	429	428	428	580	389	72	414	423	429	443	441	442	91	422	89	428	440	441	82	85	434	431	424	435	238	424	91	236	236
10-01663-0	406	394	63	70	52	51	55	55	389	67	74	57	403	64	0	390	71	399	52	411	409	408	408	562	369	52	394	403	411	423	421	422	71	402	69	408	420	421	66	69	414	411	404	415	218	406	71	216	216
10-02488-0	42	140	397	404	386	385	387	389	25	401	408	391	149	410	390	0	405	43	386	47	46	44	44	536	115	386	140	149	47	309	57	59	405	38	403	44	57	58	412	415	50	47	150	301	552	152	417	550	550
10-02588-0	421	409	76	85	67	66	70	70	404	82	89	72	418	91	71	405	0	414	67	426	424	423	423	577	384	67	409	418	426	438	436	437	86	417	82	423	435	436	93	96	429	426	419	430	229	421	98	227	227
10-03483-0	59	149	406	413	395	394	396	398	42	410	417	400	158	419	399	43	414	0	395	64	63	61	61	545	124	395	149	158	64	318	74	76	414	55	412	61	74	75	421	424	67	64	159	310	561	161	426	559	559
10-03611-0	402	390	59	64	26	25	51	29	385	39	68	51	399	72	52	386	67	395	0	407	405	404	404	558	365	48	390	399	407	419	417	418	67	398	65	404	416	417	74	77	410	407	400	411	214	402	79	212	212
11-01979-0	27	161	418	425	407	406	408	410	46	422	429	412	170	431	411	47	426	64	407	0	59	29	29	557	136	407	161	170	52	330	62	72	426	59	424	29	70	71	433	436	55	32	171	322	573	173	438	571	571
11-03509-0	54	160	416	423	405	404	406	408	45	420	427	410	169	429	409	46	424	63	405	59	0	56	56	555	135	405	160	169	59	328	69	65	424	58	422	56	63	64	431	434	62	59	170	320	571	172	436	569	569
16-SA00990	20	158	415	422	404	403	405	407	43	419	426	409	167	428	408	44	423	61	404	29	56	0	0	554	133	404	158	167	49	327	59	69	423	56	421	0	67	68	430	433	52	3	168	319	570	170	435	568	568
16-SA00991	20	158	415	422	404	403	405	407	43	419	426	409	167	428	408	44	423	61	404	29	56	0	0	554	133	404	158	167	49	327	59	69	423	56	421	0	67	68	430	433	52	3	168	319	570	170	435	568	568
16-SA01013-0	552	526	569	576	558	557	561	561	535	573	580	563	547	580	562	536	577	545	558	557	555	554	554	0	515	558	526	549	557	555	567	566	577	548	575	554	564	565	584	587	560	557	536	547	724	550	589	722	722
16-SA02032-0	131	107	376	383	365	364	366	368	114	380	387	370	114	389	369	115	384	124	365	136	135	133	133	515	0	365	107	128	136	288	146	146	384	127	382	133	144	145	391	394	139	136	117	280	531	117	396	529	529
16-SA02476-0	402	390	59	66	48	47	29	51	385	63	70	53	399	72	52	386	67	395	48	407	405	404	404	558	365	0	390	399	407	419	417	418	49	398	65	404	416	417	74	77	410	407	400	411	214	402	79	212	212
16-SA02628-0	156	82	401	408	390	389	391	393	139	405	412	395	141	414	394	140	409	149	390	161	160	158	158	526	107	390	0	153	161	299	171	173	409	152	407	158	171	172	416	419	164	161	20	291	556	144	421	554	554
16-SA02810-0	165	153	410	417	399	398	400	402	148	414	421	404	162	423	403	149	418	158	399	170	169	167	167	549	128	399	153	0	170	322	180	182	418	161	416	167	180	181	425	428	173	170	163	314	565	165	430	563	563
16-SA03102-0	47	161	418	425	407	406	408	410	46	422	429	412	170	429	411	47	426	64	407	52	59	49	49	557	136	407	161	170	0	330	62	72	426	59	424	49	70	71	433	436	47	52	171	322	573	173	436	571	571
16-SA03105-0	325	299	430	437	419	418	422	422	308	434	441	424	322	443	423	309	438	318	419	330	328	327	327	555	288	419	299	322	330	0	340	339	438	321	436	327	337	338	445	448	333	330	309	62	585	325	450	583	583
17-SA00014-0	57	171	428	435	417	416	418	420	56	432	439	422	180	441	421	57	436	74	417	62	69	59	59	567	146	417	171	180	62	340	0	82	436	67	434	59	80	81	443	446	65	62	181	332	583	183	448	581	581
17-SA00682	67	173	429	436	418	417	419	421	58	433	440	423	182	442	422	59	437	76	418	72	65	69	69	566	146	418	173	182	72	339	82	0	437	71	435	69	2	3	444	447	75	72	183	331	584	185	449	582	582
17-SA00716-0	421	409	78	85	67	66	52	70	404	82	89	72	418	91	71	405	86	414	67	426	424	423	423	577	384	49	409	418	426	438	436	437	0	417	84	423	435	436	93	96	429	426	419	430	233	421	98	231	231
17-SA00885-0	54	152	409	416	398	397	399	401	21	413	420	403	161	422	402	38	417	55	398	59	58	56	56	548	127	398	152	161	59	321	67	71	417	0	415	56	69	70	424	427	62	59	162	313	564	164	429	562	562
17-SA00957-0	419	407	72	83	65	64	68	68	402	80	87	70	416	89	69	403	82	412	65	424	422	421	421	575	382	65	407	416	424	436	434	435	84	415	0	421	433	434	91	94	427	424	417	428	229	419	96	227	227
17-SA01061-0	20	158	415	422	404	403	405	407	43	419	426	409	167	428	408	44	423	61	404	29	56	0	0	554	133	404	158	167	49	327	59	69	423	56	421	0	67	68	430	433	52	3	168	319	570	170	435	568	568
17-SA01621-0	65	171	427	434	416	415	417	419	56	431	438	421	180	440	420	57	435	74	416	70	63	67	67	564	144	416	171	180	70	337	80	2	435	69	433	67	0	1	442	445	73	70	181	329	582	183	447	580	580
17-SA01623-0	66	172	428	435	417	416	418	420	57	432	439	422	181	441	421	58	436	75	417	71	64	68	68	565	145	417	172	181	71	338	81	3	436	70	434	68	1	0	443	446	74	71	182	330	583	184	448	581	581
17-SA01853	428	416	85	92	74	73	77	77	411	89	96	79	425	82	66	412	93	421	74	433	431	430	430	584	391	74	416	425	433	445	443	444	93	424	91	430	442	443	0	7	436	433	426	437	240	428	93	238	238
17-SA01857	431	419	88	95	77	76	80	80	414	92	99	82	428	85	69	415	96	424	77	436	434	433	433	587	394	77	419	428	436	448	446	447	96	427	94	433	445	446	7	0	439	436	429	440	243	431	96	241	241
17-SA01999	50	164	421	428	410	409	411	413	49	425	432	415	173	434	414	50	429	67	410	55	62	52	52	560	139	410	164	173	47	333	65	75	429	62	427	52	73	74	436	439	0	55	174	325	576	176	441	574	574
17-SA02496-0	23	161	418	425	407	406	408	410	46	422	429	412	170	431	411	47	426	64	407	32	59	3	3	557	136	407	161	170	52	330	62	72	426	59	424	3	70	71	433	436	55	0	171	322	573	173	438	571	571
17-SA03036-0	166	92	411	418	400	399	401	403	149	415	422	405	151	424	404	150	419	159	400	171	170	168	168	536	117	400	20	163	171	309	181	183	419	162	417	168	181	182	426	429	174	171	0	301	566	154	431	564	564
18-SA00118	317	291	422	429	411	410	414	414	300	426	433	416	314	435	415	301	430	310	411	322	320	319	319	547	280	411	291	314	322	62	332	331	430	313	428	319	329	330	437	440	325	322	301	0	577	317	442	575	575
18-SA00175	568	556	223	232	214	213	217	217	551	229	236	219	565	238	218	552	229	561	214	573	571	570	570	724	531	214	556	565	573	585	583	584	233	564	229	570	582	583	240	243	576	573	566	577	0	568	245	2	2
18-SA00369	168	144	413	420	402	401	403	405	151	417	424	407	17	424	406	152	421	161	402	173	172	170	170	550	117	402	144	165	173	325	183	185	421	164	419	170	183	184	428	431	176	173	154	317	568	0	431	566	566
18-SA00418	433	421	90	97	79	78	82	82	416	94	101	84	428	91	71	417	98	426	79	438	436	435	435	589	396	79	421	430	436	450	448	449	98	429	96	435	447	448	93	96	441	438	431	442	245	431	0	243	243
18-SA00731-S2	566	554	221	230	212	211	215	215	549	227	234	217	563	236	216	550	227	559	212	571	569	568	568	722	529	212	554	563	571	583	581	582	231	562	227	568	580	581	238	241	574	571	564	575	2	566	243	0	0
18-SA00968-S2	566	554	221	230	212	211	215	215	549	227	234	217	563	236	216	550	227	559	212	571	569	568	568	722	529	212	554	563	571	583	581	582	231	562	227	568	580	581	238	241	574	571	564	575	2	566	243	0	0
18-SA01628-0	417	405	74	81	63	62	48	66	400	78	85	68	414	87	67	401	82	410	63	422	420	419	419	573	380	45	405	414	422	434	432	433	64	413	80	419	431	432	89	92	425	422	415	426	229	417	94	227	227
18-SA01904	333	321	438	445	427	426	430	430	316	442	449	432	330	451	431	317	446	326	427	338	336	335	335	573	296	427	321	330	338	258	348	345	446	329	444	335	343	344	453	456	341	338	331	250	593	333	458	591	591
18-SA01966	55	169	426	433	415	414	416	418	54	430	437	420	178	439	419	55	434	72	415	60	67	57	57	565	144	415	169	178	52	338	70	80	434	67	432	57	78	79	441	444	17	60	179	330	581	181	446	579	579
18-SA02055-S2	192	180	437	444	426	425	427	429	175	441	448	431	189	450	430	176	445	185	426	197	196	194	194	576	155	426	180	63	197	349	207	209	445	188	443	194	207	208	452	455	200	197	190	341	592	192	457	590	590
18-SA02090	334	322	439	446	428	427	431	431	317	443	450	433	331	452	432	318	447	327	428	339	337	336	336	574	297	428	322	331	339	259	349	346	447	330	445	336	344	345	454	457	342	339	332	251	594	334	459	592	592
18-SA02307	568	556	223	232	214	213	217	217	551	229	236	219	565	238	218	552	229	561	214	573	571	570	570	724	531	214	556	565	573	585	583	584	233	564	229	570	582	583	240	243	576	573	566	577	4	568	245	2	2
18-SA02347	65	171	427	434	416	415	417	419	56	431	438	421	180	440	420	57	435	74	416	70	63	67	67	564	144	416	171	180	70	337	80	8	435	69	433	67	6	7	442	445	73	70	181	329	582	183	447	580	580
18-SA02369-3	425	413	80	89	71	70	74	74	408	86	93	76	422	95	75	409	80	418	71	430	428	427	427	581	388	71	413	422	430	442	440	441	90	421	86	427	439	440	97	100	433	430	423	434	233	425	102	231	231
18-SA02407	423	411	78	87	69	68	72	72	406	84	91	74	420	93	73	407	78	416	69	428	426	425	425	579	386	69	411	420	428	440	438	439	88	419	84	425	437	438	95	98	431	428	421	432	231	423	100	229	229
18-SA02674-0	417	405	74	81	63	62	48	66	400	78	85	68	414	87	67	401	82	410	63	422	420	419	419	573	380	45	405	414	422	434	432	433	64	413	80	419	431	432	89	92	425	422	415	426	229	417	94	227	227
18-SA02799-0	40	174	431	438	420	419	421	423	59	435	442	425	183	444	424	60	439	77	420	23	72	42	42	570	149	420	174	183	65	343	73	85	439	70	437	42	83	84	446	449	68	45	184	335	586	186	451	584	584
18-SA03084-0	338	326	443	450	432	431	435	435	321	447	454	437	335	456	436	322	451	331	432	343	341	340	340	578	301	432	326	335	343	263	353	350	451	334	449	340	348	349	458	461	346	343	336	255	598	338	463	596	596
18-SA03282-0	138	114	383	390	372	371	373	375	121	387	394	377	121	396	376	122	391	131	372	143	142	140	140	522	19	372	114	135	143	295	153	153	391	134	389	140	151	152	398	401	146	143	124	287	538	124	403	536	536
18-SA03289-0	70	176	432	439	421	420	422	424	61	436	443	426	185	445	425	62	440	79	421	75	68	72	72	569	149	421	176	185	75	342	85	13	440	74	438	72	11	12	447	450	78	75	186	334	587	188	452	585	585
18-SA03745	326	300	431	438	420	419	423	423	309	435	442	425	323	444	424	310	439	319	420	331	329	328	328	556	289	420	300	323	331	71	341	340	439	322	437	328	338	339	446	449	334	331	310	55	586	326	451	584	584
18-SA03934-0	566	554	221	230	212	211	215	215	549	227	234	217	563	236	216	550	227	559	212	571	569	568	568	722	529	212	554	563	571	583	581	582	231	562	227	568	580	581	238	241	574	571	564	575	2	566	243	0	0
18-SA03984-0	67	153	410	417	399	398	400	402	50	414	421	404	162	423	403	51	418	60	399	72	71	69	69	549	128	399	153	162	72	322	82	84	418	63	416	69	82	83	425	428	75	72	163	314	565	165	430	563	563
18-SA04047-0	335	309	440	447	429	428	432	432	318	444	451	434	332	451	433	319	448	328	429	340	338	337	337	565	298	429	309	332	338	108	350	349	448	329	446	337	347	348	455	458	343	340	319	100	595	335	460	593	593
18-SA04068-0	52	166	423	430	412	411	413	415	51	427	434	417	175	436	416	52	431	69	412	57	64	54	54	562	141	412	166	175	49	335	67	77	431	64	429	54	75	76	438	441	14	57	176	327	578	178	443	576	576
18-SA04070-0	65	171	427	434	416	415	417	419	56	431	438	421	180	440	420	57	435	74	416	70	63	67	67	564	144	416	171	180	70	337	80	2	435	69	433	67	0	1	442	445	73	70	181	329	582	183	447	580	580
18-SA04110-0	52	166	423	430	412	411	413	415	51	427	434	417	175	436	416	52	431	69	412	57	64	54	54	562	141	412	166	175	49	335	67	77	431	64	429	54	75	76	438	441	14	57	176	327	578	178	443	576	576
18-SA04115	56	170	427	434	416	415	417	419	55	431	438	421	179	440	420	56	435	73	416	61	68	58	58	566	145	416	170	179	53	339	71	81	435	68	433	58	79	80	442	445	18	61	180	331	582	182	447	580	580
18-SA04154	37	149	406	413	395	394	396	398	34	410	417	400	158	419	399	35	414	52	395	42	47	39	39	545	122	395	149	158	42	318	52	58	414	47	412	39	56	57	421	424	45	42	159	310	561	161	426	559	559
18-SA04180	22	160	417	424	406	405	407	409	45	421	428	411	169	430	410	46	425	63	406	31	58	2	2	556	135	406	160	169	51	329	61	71	425	58	423	2	69	70	432	435	54	5	170	321	572	172	437	570	570
18-SA04180-1	22	160	417	424	406	405	407	409	45	421	428	411	169	430	410	46	425	63	406	31	58	2	2	556	135	406	160	169	51	329	61	71	425	58	423	2	69	70	432	435	54	5	170	321	572	172	437	570	570
19-SA00301-0	25	163	420	427	409	408	410	412	48	424	431	414	172	433	413	49	428	66	409	34	61	5	5	559	138	409	163	172	54	332	64	74	428	61	426	5	72	73	435	438	57	8	173	324	575	175	440	573	573
19-SA00302-0	24	162	419	426	408	407	409	411	47	423	430	413	171	432	412	48	427	65	408	33	60	4	4	558	137	408	162	171	53	331	63	73	427	60	425	4	71	72	434	437	56	7	172	323	574	174	439	572	572
19-SA00302-2	24	162	419	426	408	407	409	411	47	423	430	413	171	432	412	48	427	65	408	33	60	4	4	558	137	408	162	171	53	331	63	73	427	60	425	4	71	72	434	437	56	7	172	323	574	174	439	572	572
19-SA00467-0	52	138	395	402	384	383	385	387	35	399	406	389	147	408	388	36	403	45	384	57	56	54	54	534	113	384	138	147	57	307	67	69	403	48	401	54	67	68	410	413	60	57	148	299	550	150	415	548	548
19-SA00520-0	419	407	76	81	43	42	68	46	402	56	85	68	416	89	69	403	84	412	33	424	422	421	421	575	382	65	407	416	424	436	434	435	84	415	82	421	433	434	91	94	427	424	417	428	231	419	96	229	229
19-SA00540-0	22	160	417	424	406	405	407	409	45	421	428	411	169	430	410	46	425	63	406	31	58	2	2	556	135	406	160	169	51	329	61	71	425	58	423	2	69	70	432	435	54	5	170	321	572	172	437	570	570
19-SA00541-0	22	160	417	424	406	405	407	409	45	421	428	411	169	430	410	46	425	63	406	31	58	2	2	556	135	406	160	169	51	329	61	71	425	58	423	2	69	70	432	435	54	5	170	321	572	172	437	570	570
19-SA00542-0	25	163	420	427	409	408	410	412	48	424	431	414	172	433	413	49	428	66	409	34	61	5	5	559	138	409	163	172	54	332	62	74	428	59	426	5	72	73	435	438	57	8	173	324	575	175	440	573	573
19-SA00591-0	22	160	417	424	406	405	407	409	45	421	428	411	169	430	410	46	425	63	406	31	58	2	2	556	135	406	160	169	51	329	61	71	425	58	423	2	69	70	432	435	54	5	170	321	572	172	437	570	570
19-SA00604-0	22	160	417	424	406	405	407	409	45	421	428	411	169	430	410	46	425	63	406	31	58	2	2	556	135	406	160	169	51	329	61	71	425	58	423	2	69	70	432	435	54	5	170	321	572	172	437	570	570
19-SA00964-3	40	154	410	417	399	398	400	402	39	414	421	404	163	423	403	40	418	57	399	45	50	42	42	547	129	399	154	163	45	322	55	61	418	52	416	42	59	60	425	428	48	45	164	314	565	166	430	563	563
19-SA01169-0	26	164	421	428	410	409	411	413	49	425	432	415	173	434	414	50	429	67	410	35	62	6	6	560	139	410	164	173	55	333	65	75	429	62	427	6	73	74	436	439	58	9	174	325	576	176	441	574	574
19-SA01666-0	24	162	418	425	407	406	408	410	47	422	429	412	171	431	411	48	426	65	407	33	58	4	4	557	137	407	162	171	53	330	63	71	426	60	424	4	69	70	433	436	56	7	172	322	573	174	438	571	571
19-SA01753-0	31	165	422	429	411	410	412	414	50	426	433	416	174	435	415	51	430	68	411	6	63	33	33	561	140	411	165	174	56	334	66	76	430	63	428	33	74	75	437	440	59	36	175	326	577	177	442	575	575
19-SA02046-0	24	162	419	426	408	407	409	411	47	423	430	413	171	432	412	48	427	65	408	33	60	4	4	558	137	408	162	171	53	331	63	73	427	60	425	4	71	72	434	437	56	7	172	323	574	174	439	572	572
19-SA02173-0	176	152	421	428	410	409	411	413	159	425	432	415	159	434	414	160	429	169	410	181	180	178	178	560	111	410	152	173	181	333	191	193	429	172	427	178	191	192	436	439	184	181	162	325	576	162	441	574	574
19-SA02201-0	52	138	395	402	384	383	385	387	35	399	406	389	147	408	388	36	403	45	384	57	56	54	54	534	113	384	138	147	57	307	67	69	403	48	401	54	67	68	410	413	60	57	148	299	550	150	415	548	548
19-SA02265-0	53	139	396	403	385	384	386	388	36	400	407	390	148	409	389	37	404	46	385	58	57	55	55	535	114	385	139	148	58	308	68	70	404	49	402	55	68	69	411	414	61	58	149	300	551	151	416	549	549
19-SA02290-0	53	139	396	403	385	384	386	388	36	400	407	390	148	409	389	37	404	46	385	58	57	55	55	535	114	385	139	148	58	308	68	70	404	49	402	55	68	69	411	414	61	58	149	300	551	151	416	549	549
19-SA02367-0	64	170	426	433	415	414	416	418	55	430	437	420	179	439	419	56	434	73	415	69	62	66	66	563	143	415	170	179	69	336	79	7	434	68	432	66	5	6	441	444	72	69	180	328	581	182	446	579	579
19-SA02534-0	26	164	421	428	410	409	411	413	49	425	432	415	173	434	414	50	429	67	410	35	62	6	6	560	139	410	164	173	55	333	65	75	429	62	427	6	73	74	436	439	58	9	174	325	576	176	441	574	574
19-SA02631-0	439	427	48	103	85	84	88	88	422	100	107	90	436	109	89	423	102	432	85	444	442	441	441	595	402	85	427	436	444	456	454	455	104	435	98	441	453	454	111	114	447	444	437	448	249	439	116	247	247
19-SA02856-0	399	387	56	63	45	44	24	48	382	60	67	50	396	69	49	383	64	392	45	404	402	401	401	555	362	23	387	396	404	416	414	415	46	395	62	401	413	414	71	74	407	404	397	408	211	399	76	209	209
19-SA02956-0	53	139	396	403	385	384	386	388	36	400	407	390	148	409	389	37	404	46	385	58	57	55	55	535	114	385	139	148	58	308	68	70	404	49	402	55	68	69	411	414	61	58	149	300	551	151	416	549	549
19-SA03019-0	405	393	62	69	51	50	32	54	388	66	73	56	402	75	55	389	70	398	51	410	408	407	407	561	368	21	393	402	410	422	420	421	52	401	68	407	419	420	77	80	413	410	403	414	217	405	82	215	215
19-SA03022-0	405	393	62	69	51	50	32	54	388	66	73	56	402	75	55	389	70	398	51	410	408	407	407	561	368	21	393	402	410	422	420	421	52	401	68	407	419	420	77	80	413	410	403	414	217	405	82	215	215
19-SA03386-0	24	162	419	426	408	407	409	411	47	423	430	413	171	432	412	48	427	65	408	33	60	4	4	558	137	408	162	171	53	331	63	73	427	60	425	4	71	72	434	437	56	7	172	323	574	174	439	572	572
19-SA03389-0	52	138	395	402	384	383	385	387	35	399	406	389	147	408	388	36	403	45	384	57	56	54	54	534	113	384	138	147	57	307	67	69	403	48	401	54	67	68	410	413	60	57	148	299	550	150	415	548	548
19-SA03512-0	136	112	381	388	370	369	371	373	119	385	392	375	119	394	374	120	389	129	370	141	140	138	138	520	15	370	112	133	141	293	151	151	389	132	387	138	149	150	396	399	144	141	122	285	536	122	401	534	534
19-SA03558-0	169	145	414	421	403	402	404	406	152	418	425	408	18	425	407	153	422	162	403	174	173	171	171	551	118	403	145	166	174	326	184	186	422	165	420	171	184	185	429	432	177	174	155	318	569	17	432	567	567
19-SA03585-0	566	554	221	230	212	211	215	215	549	227	234	217	563	236	216	550	227	559	212	571	569	568	568	722	529	212	554	563	571	583	581	582	231	562	227	568	580	581	238	241	574	571	564	575	2	566	243	0	0
20-SA00529-0	567	555	222	231	213	212	216	216	550	228	235	218	564	237	217	551	228	560	213	572	570	569	569	723	530	213	555	564	572	584	582	583	232	563	228	569	581	582	239	242	575	572	565	576	3	567	244	1	1
20-SA00887-0	42	156	412	419	401	400	402	404	41	416	423	406	165	425	405	42	420	59	401	47	52	44	44	549	131	401	156	165	47	324	57	63	420	54	418	44	61	62	427	430	50	47	166	316	567	168	432	565	565
20-SA01288-0	424	412	81	88	70	69	55	73	407	85	92	75	421	94	74	408	89	417	70	429	427	426	426	580	387	52	412	421	429	441	439	440	71	420	87	426	438	439	96	99	432	429	422	433	236	424	101	234	234
20-SA01356-0	75	173	430	437	419	418	420	422	42	434	441	424	182	443	423	59	438	76	419	80	79	77	77	569	148	419	173	182	80	342	90	92	438	55	436	77	90	91	445	448	83	80	183	334	585	185	450	583	583
20-SA01443-0	342	316	447	454	436	435	439	439	325	451	458	441	339	460	440	326	455	335	436	347	345	344	344	572	305	436	316	339	347	69	357	356	455	338	453	344	354	355	462	465	350	347	326	79	602	342	467	600	600
20-SA01632-0	151	159	416	423	405	404	406	408	134	420	427	410	168	429	409	135	424	144	405	156	155	153	153	555	134	405	159	168	156	326	166	168	424	147	422	153	166	167	431	434	159	156	169	320	571	171	436	569	569
20-SA01694-0	140	116	385	392	374	373	375	377	123	389	396	379	123	398	378	124	393	133	374	145	144	142	142	524	27	374	116	137	145	297	155	157	393	136	391	142	155	156	400	403	148	145	126	289	540	126	405	538	538
20-SA02182-0	340	314	445	452	434	433	437	437	323	449	456	439	337	458	438	324	453	333	434	345	343	342	342	570	303	434	314	337	345	67	355	354	453	336	451	342	352	353	460	463	348	345	324	77	600	340	465	598	598
20-SA02233-0	155	143	400	407	389	388	390	392	138	404	411	394	152	413	393	139	408	148	389	160	159	157	157	539	118	389	143	26	160	312	170	172	408	151	406	157	170	171	415	418	163	160	153	304	555	155	420	553	553
20-SA02382-0	417	405	74	81	63	62	48	66	400	78	85	68	414	87	67	401	82	410	63	422	420	419	419	573	380	45	405	414	422	434	432	433	64	413	80	419	431	432	89	92	425	422	415	426	229	417	94	227	227
Reference NZ_CP025554.1	176	164	421	428	410	409	411	413	159	425	432	415	173	434	414	160	429	169	410	181	180	178	178	560	137	410	164	152	181	333	191	191	429	172	427	178	189	190	436	439	184	181	174	325	576	176	441	574	574
SRR5387492	154	130	399	406	388	387	389	391	137	403	410	393	137	412	392	138	407	147	388	159	158	156	156	538	89	388	130	151	159	311	169	171	407	150	405	156	169	170	414	417	162	159	140	303	554	140	419	552	552
SRR5387496	168	144	411	420	402	401	403	405	151	417	424	407	151	426	406	152	421	161	402	173	172	170	170	552	103	402	144	165	173	325	183	185	421	164	419	170	183	184	428	431	176	173	154	317	568	154	433	566	566
[truncated: 69 more columns]
