# Supplementary material for: What WGS Reveals about Salmonella enterica subsp. enterica in Wildlife in Germany
Source: Microorganisms. 2021 Sep 9;9(9):1911. doi: 10.3390/microorganisms9091911 (PMC8471515; doi:10.3390/microorganisms9091911)
Supplement: Supplementary file 1 [file microorganisms-09-01911-s001.zip › microorganisms-1356581-supplementary/Supplementary File S6.xlsx]

## Sheet: Tm_Radegund
snp dm	18-SA03346-0	SA20-04607	SA20-04630	SA20-04631	SA20-04729	SA20-04996	SA20-04998	SA20-05002	SA20-05136	SA20-05155	Reference NZ_CP020922.1
18-SA03346-0	0	4	8	8	4	4	5	5	4	5	844
SA20-04607	4	0	4	4	0	0	1	1	0	1	840
SA20-04630	8	4	0	6	4	4	3	3	4	3	844
SA20-04631	8	4	6	0	4	4	3	3	4	3	842
SA20-04729	4	0	4	4	0	0	1	1	0	1	840
SA20-04996	4	0	4	4	0	0	1	1	0	1	840
SA20-04998	5	1	3	3	1	1	0	0	1	0	841
SA20-05002	5	1	3	3	1	1	0	0	1	0	841
SA20-05136	4	0	4	4	0	0	1	1	0	1	840
SA20-05155	5	1	3	3	1	1	0	0	1	0	841
Reference NZ_CP020922.1	844	840	844	842	840	840	841	841	840	841	0
cgmlst dm	SA20-05155	SA20-05002	SA20-04607	SA20-04631	SA20-04998	SA20-04729	SA20-04996	SA20-05136	SA20-04630	18-SA03346-0
SA20-05155	0	0	2	1	0	1	1	1	1	3
SA20-05002	0	0	2	1	0	1	1	1	1	3
SA20-04607	2	2	0	3	2	1	1	1	3	3
SA20-04631	1	1	3	0	1	2	2	2	2	4
SA20-04998	0	0	2	1	0	1	1	1	1	3
SA20-04729	1	1	1	2	1	0	0	0	2	2
SA20-04996	1	1	1	2	1	0	0	0	2	2
SA20-05136	1	1	1	2	1	0	0	0	2	2
SA20-04630	1	1	3	2	1	2	2	2	0	4
18-SA03346-0	3	3	3	4	3	2	2	2	4	0
sample	matrix	state	year	BioProject	BioSample	Run
18-SA03346-0	wild boar	Brandenburg	2018	PRJNA742494	SAMN19958327	SRR14998857
SA20-04607	human	Brandenburg	2020	PRJEB31846	SAMEA8947667	ERS6630440
SA20-04630	human	Berlin	2020	PRJEB31846	SAMEA8947668	ERS6630441
SA20-04631	human	Berlin	2020	PRJEB31846	SAMEA8947669	ERS6630442
SA20-04729	human	Berlin	2020	PRJEB31846	SAMEA8947670	ERS6630443
SA20-04996	human	Berlin	2020	PRJEB31846	SAMEA8947671	ERS6630444
SA20-04998	human	Berlin	2020	PRJEB31846	SAMEA8947672	ERS6630445
SA20-05002	human	Berlin	2020	PRJEB31846	SAMEA8947673	ERS6630446
SA20-05136	human	Berlin	2020	PRJEB31846	SAMEA8947674	ERS6630447
SA20-05155	human	Berlin	2020	PRJEB31846	SAMEA8947675	ERS6630448

## Sheet: Tm_Serenus
snp dm	17-SA02600-0-S2	19-SA02251-0	SA20-03336	SA20-03441	SA20-03471	SA20-03492	SA20-04285	SA20-04675	SA20-04964	SA20-05082	Reference NZ_CP020922.1
17-SA02600-0-S2	0	9	11	7	7	6	8	9	8	7	826
19-SA02251-0	9	0	14	4	4	3	5	8	5	4	827
SA20-03336	11	14	0	12	12	11	13	14	13	12	831
SA20-03441	7	4	12	0	2	1	3	6	1	2	825
SA20-03471	7	4	12	2	0	1	3	6	3	2	825
SA20-03492	6	3	11	1	1	0	2	5	2	1	824
SA20-04285	8	5	13	3	3	2	0	7	4	3	826
SA20-04675	9	8	14	6	6	5	7	0	7	6	827
SA20-04964	8	5	13	1	3	2	4	7	0	3	826
SA20-05082	7	4	12	2	2	1	3	6	3	0	825
Reference NZ_CP020922.1	826	827	831	825	825	824	826	827	826	825	0
cgmlst dm	SA20-05082	SA20-04964	SA20-03471	SA20-04285	SA20-03492	SA20-03336	SA20-03441	SA20-04675	19-SA02251-0	17-SA02600-0-S2
SA20-05082	0	1	1	0	0	2	1	3	3	3
SA20-04964	1	0	2	1	1	3	0	4	3	4
SA20-03471	1	2	0	1	1	3	2	4	4	4
SA20-04285	0	1	1	0	0	2	1	3	2	3
SA20-03492	0	1	1	0	0	2	1	3	3	3
SA20-03336	2	3	3	2	2	0	3	3	4	1
SA20-03441	1	0	2	1	1	3	0	4	3	4
SA20-04675	3	4	4	3	3	3	4	0	5	4
19-SA02251-0	3	3	4	2	3	4	3	5	0	6
17-SA02600-0-S2	3	4	4	3	3	1	4	4	6	0
sample	matrix	state	year	BioProject	BioSample	Run
19-SA02251-0	fox	Brandenburg	2019	PRJNA742494	SAMN19958338	SRR14998843
17-SA02600-0-S2	wild boar	Saxony	2017	PRJNA742494	SAMN19958317	SRR14998868
SA20-03336	human	Berlin	2020	PRJEB31846	SAMEA8947676	ERS6630449
SA20-03441	human	Bavaria	2020	PRJEB31846	SAMEA8947677	ERS6630450
SA20-03471	human	Hesse	2020	PRJEB31846	SAMEA8947678	ERS6630451
SA20-03492	human	Saxony	2020	PRJEB31846	SAMEA8947679	ERS6630452
SA20-04285	human	Baden-Württemberg	2020	PRJEB31846	SAMEA8947680	ERS6630453
SA20-04675	human	Thuringia	2020	PRJEB31846	SAMEA8947681	ERS6630454
SA20-04964	human	Baden-Württemberg	2020	PRJEB31846	SAMEA8947682	ERS6630455
SA20-05082	human	Schleswig-Holstein	2020	PRJEB31846	SAMEA8947683	ERS6630456

## Sheet: E_Agathocles Antidamas
snp dm	18-SA02674-0	19-SA02024-0	19-SA02037-0	19-SA02038-0	19-SA02039-0	19-SA02040-0	20-SA01282-0	20-SA01283-0	20-SA02382-0	SA20-01739	SA20-03589	Reference NZ_CP025554.1
18-SA02674-0	0	5	5	5	5	5	4	3	4	4	4	488
19-SA02024-0	5	0	0	0	0	0	5	4	5	5	5	489
19-SA02037-0	5	0	0	0	0	0	5	4	5	5	5	489
19-SA02038-0	5	0	0	0	0	0	5	4	5	5	5	489
19-SA02039-0	5	0	0	0	0	0	5	4	5	5	5	489
19-SA02040-0	5	0	0	0	0	0	5	4	5	5	5	489
20-SA01282-0	4	5	5	5	5	5	0	3	4	4	4	488
20-SA01283-0	3	4	4	4	4	4	3	0	3	3	3	487
20-SA02382-0	4	5	5	5	5	5	4	3	0	4	4	488
SA20-01739	4	5	5	5	5	5	4	3	4	0	4	488
SA20-03589	4	5	5	5	5	5	4	3	4	4	0	488
Reference NZ_CP025554.1	488	489	489	489	489	489	488	487	488	488	488	0
cgmlst dm	SA20-03589	SA20-01739	19-SA02037-0	19-SA02039-0	19-SA02024-0	19-SA02040-0	20-SA02382-0	19-SA02038-0	20-SA01283-0	20-SA01282-0	18-SA02674-0
SA20-03589	0	2	2	2	2	2	3	2	2	2	3
SA20-01739	2	0	2	2	2	3	3	2	3	3	3
19-SA02037-0	2	2	0	0	0	1	3	0	3	3	3
19-SA02039-0	2	2	0	0	0	1	3	0	3	3	3
19-SA02024-0	2	2	0	0	0	1	3	0	3	3	3
19-SA02040-0	2	3	1	1	1	0	3	1	3	3	4
20-SA02382-0	3	3	3	3	3	3	0	3	3	3	4
19-SA02038-0	2	2	0	0	0	1	3	0	3	3	3
20-SA01283-0	2	3	3	3	3	3	3	3	0	3	4
20-SA01282-0	2	3	3	3	3	3	3	3	3	0	4
18-SA02674-0	3	3	3	3	3	4	4	3	4	4	0
sample	matrix	state	year	BioProject	BioSample	Run
20-SA02382-0	fox	Brandenburg	2020	PRJNA742494	SAMN19958458	SRR14998940
18-SA02674-0	fox	Brandenburg	2018	PRJEB31846	SAMEA6057783	ERR3581118
19-SA02024-0	animal, chicken, laying hen	North Rhine-Westphalia	2019	PRJEB31846	SAMEA8947651	ERS6630424
19-SA02037-0	animal, chicken, laying hen	North Rhine-Westphalia	2019	PRJEB31846	SAMEA8947652	ERS6630425
19-SA02038-0	animal, chicken, laying hen	North Rhine-Westphalia	2019	PRJEB31846	SAMEA8947653	ERS6630426
19-SA02039-0	animal, chicken, laying hen	North Rhine-Westphalia	2019	PRJEB31846	SAMEA8947654	ERS6630427
19-SA02040-0	animal, chicken, laying hen	North Rhine-Westphalia	2019	PRJEB31846	SAMEA8947655	ERS6630428
SA20-01739	human	Rhineland-Palatinate	2020	PRJEB31846	SAMEA8947664	ERS6630437
SA20-03589	human	Bavaria	2020	PRJEB31846	SAMEA8947665	ERS6630438
20-SA01282-0	animal, poultry	Berlin	2020	PRJEB31846	SAMEA8947656	ERS6630429
20-SA01283-0	animal, poultry	Berlin	2020	PRJEB31846	SAMEA8947657	ERS6630430

## Sheet: E_Pedanius
snp dm	18-SA02208	19-SA00467-0	19-SA02201-0	19-SA02265-0	19-SA02290-0	19-SA02956-0	19-SA02956-1	19-SA03037-0	19-SA03389-0	SA20-03841	Reference NZ_CP025554.1
18-SA02208	0	2	2	3	3	3	3	3	2	2	252
19-SA00467-0	2	0	0	1	1	1	1	1	0	0	250
19-SA02201-0	2	0	0	1	1	1	1	1	0	0	250
19-SA02265-0	3	1	1	0	2	2	2	2	1	1	251
19-SA02290-0	3	1	1	2	0	0	0	0	1	1	251
19-SA02956-0	3	1	1	2	0	0	0	0	1	1	251
19-SA02956-1	3	1	1	2	0	0	0	0	1	1	251
19-SA03037-0	3	1	1	2	0	0	0	0	1	1	251
19-SA03389-0	2	0	0	1	1	1	1	1	0	0	250
SA20-03841	2	0	0	1	1	1	1	1	0	0	250
Reference NZ_CP025554.1	252	250	250	251	251	251	251	251	250	250	0
cgmlst dm	SA20-03841	19-SA03037-0	18-SA02208	19-SA02265-0	19-SA02201-0	19-SA02290-0	19-SA02956-0	19-SA02956-1	19-SA00467-0	19-SA03389-0
SA20-03841	0	2	2	1	0	0	0	0	1	0
19-SA03037-0	2	0	4	3	2	2	2	2	3	2
18-SA02208	2	4	0	3	2	2	2	2	3	2
19-SA02265-0	1	3	3	0	1	1	1	1	2	1
19-SA02201-0	0	2	2	1	0	0	0	0	1	0
19-SA02290-0	0	2	2	1	0	0	0	0	1	0
19-SA02956-0	0	2	2	1	0	0	0	0	1	0
19-SA02956-1	0	2	2	1	0	0	0	0	1	0
19-SA00467-0	1	3	3	2	1	1	1	1	0	1
19-SA03389-0	0	2	2	1	0	0	0	0	1	0
sample	matrix	state	year	BioProject	BioSample	Run
19-SA00467-0	fox	Brandenburg	2019	PRJEB31846	SAMEA6058401	ERR3581735
18-SA02208	environment, water	Bavaria	2018	PRJEB31846	SAMEA6057888	ERR3581223
19-SA02201-0	food, eggs	Hesse	2019	PRJEB31846	SAMEA8947658	ERS6630431
19-SA02265-0	food, eggs	Hesse	2019	PRJEB31846	SAMEA8947659	ERS6630432
19-SA02290-0	animal, chicken	Hesse	2019	PRJEB31846	SAMEA8947650	ERS6630423
19-SA02956-0	food, eggs	Hesse	2019	PRJEB31846	SAMEA8947660	ERS6630433
19-SA02956-1	food, eggs	Hesse	2019	PRJEB31846	SAMEA8947661	ERS6630434
19-SA03037-0	food, eggs	Hesse	2019	PRJEB31846	SAMEA8947662	ERS6630435
19-SA03389-0	food, eggs	Lower Saxony	2020	PRJEB31846	SAMEA8947663	ERS6630436
SA20-03841	human	Hesse	2020	PRJEB31846	SAMEA8947666	ERS6630439

## Sheet: Chol_Fridugisus Maximianus
snp dm	13-SA01070-0	20-SA00100-0	20-SA00267-0	20-SA00980-0	20-SA00981-0	20-SA01744-0	20-SA01785-0	20-SA01852-0	20-SA02017-0	SA20-01713	Reference NZ_CM001062.1
13-SA01070-0	0	8	10	8	8	13	9	12	11	10	165
20-SA00100-0	8	0	6	4	4	9	5	8	7	6	167
20-SA00267-0	10	6	0	4	4	11	7	2	9	8	169
20-SA00980-0	8	4	4	0	0	9	5	6	7	6	167
20-SA00981-0	8	4	4	0	0	9	5	6	7	6	167
20-SA01744-0	13	9	11	9	9	0	10	13	10	11	172
20-SA01785-0	9	5	7	5	5	10	0	9	8	7	168
20-SA01852-0	12	8	2	6	6	13	9	0	11	10	171
20-SA02017-0	11	7	9	7	7	10	8	11	0	9	170
SA20-01713	10	6	8	6	6	11	7	10	9	0	169
Reference NZ_CM001062.1	165	167	169	167	167	172	168	171	170	169	0
cgmlst dm	20-SA01785-0	20-SA00100-0	SA20-01713	20-SA00981-0	20-SA02017-0	20-SA00980-0	13-SA01070-0	20-SA01744-0	20-SA00267-0	20-SA01852-0
20-SA01785-0	0	2	2	2	3	2	4	2	3	2
20-SA00100-0	2	0	4	3	4	3	5	4	5	5
SA20-01713	2	4	0	3	4	3	5	4	5	5
20-SA00981-0	2	3	3	0	4	1	5	4	5	5
20-SA02017-0	3	4	4	4	0	4	6	5	6	6
20-SA00980-0	2	3	3	1	4	0	4	4	5	5
13-SA01070-0	4	5	5	5	6	4	0	6	7	7
20-SA01744-0	2	4	4	4	5	4	6	0	6	5
20-SA00267-0	3	5	5	5	6	5	7	6	0	3
20-SA01852-0	2	5	5	5	6	5	7	5	3	0
sample	matrix	state	year	BioProject	BioSample	Run
20-SA01785-0	wild boar	Brandenburg	2020	PRJNA742494	SAMN19958435	SRR14998965
20-SA00100-0	wild boar	Thuringia	2019	PRJNA742494	SAMN19958357	SRR14998822
20-SA00981-0	wild boar	Thuringia	2020	PRJNA742494	SAMN19958400	SRR14998774
20-SA02017-0	wild boar	Thuringia	2020	PRJNA742494	SAMN19958437	SRR14998963
20-SA00980-0	wild boar	Thuringia	2020	PRJNA742494	SAMN19958399	SRR14998776
13-SA01070-0	fox	Thuringia	2013	PRJEB31846	SAMEA6058551	ERR3581885
20-SA01744-0	wild boar	Thuringia	2020	PRJNA742494	SAMN19958431	SRR14998969
20-SA00267-0	wild boar	Thuringia	2020	PRJNA742494	SAMN19958367	SRR14998811
SA20-01713	human	Thuringia	2020	PRJEB31846	SAMEA8947685	ERS6630458
20-SA01852-0	feed mill environmental control	Saxony-Anhalt	2020	PRJEB31846	SAMEA8947684	ERS6630457

## Sheet: Chol_Audoin
snp dm	16-SA02866-0	20-SA00092-0	20-SA00387-0	20-SA01308-0	SA20-02170	Reference NZ_CM001062.1
16-SA02866-0	0	3	4	1	4	304
20-SA00092-0	3	0	3	2	5	305
20-SA00387-0	4	3	0	3	6	306
20-SA01308-0	1	2	3	0	3	303
SA20-02170	4	5	6	3	0	306
Reference NZ_CM001062.1	304	305	306	303	306	0
cgmlst dm	SA20-02170	16-SA02866-0	20-SA00092-0	20-SA00387-0	20-SA01308-0
SA20-02170	0	4	4	5	4
16-SA02866-0	0	0	2	3	2
20-SA00092-0	4	2	0	2	1
20-SA00387-0	5	3	2	0	2
20-SA01308-0	4	2	1	2	0
sample	matrix	state	year	BioProject	BioSample	Run
16-SA02866-0	wild boar	Hesse	2016	PRJNA742494	SAMN19958300	SRR14998886
20-SA00092-0	wild boar	Rhineland-Palatinate	2019	PRJNA742494	SAMN19958353	SRR14998826
20-SA00387-0	wild boar	Rhineland-Palatinate	2020	PRJNA742494	SAMN19958373	SRR14998804
20-SA01308-0	fox	Hesse	2020	PRJNA742494	SAMN19958412	SRR14998991
SA20-02170	human	Hesse	2020	PRJEB31846	SAMEA8947686	ERS6630459
